# Supplementary material for: Differential Evolution of CDS and UTR Non-canonical RNA G-quadruplex Structures in Eukaryotic Transcriptomes
Source: Genomics Proteomics Bioinformatics. 2025 Sep 14;23(6):qzaf078. doi: 10.1093/gpbjnl/qzaf078 (PMC13198871; doi:10.1093/gpbjnl/qzaf078)
Supplement: qzaf078_Supplementary_Data [file qzaf078_supplementary_data.zip]

Archive with 14 entries (14 files):
- table_S3.docx
- Figure_S1.pdf
- Figure_S2.pdf
- Figure_S3.pdf
- Figure_S4.pdf
- Figure_S5.pdf
- Figure_S6.pdf
- Figure_S7.pdf
- Figure_S8.pdf
- File S1.xlsx
- File S2.xlsx
- Supplementary material captions.docx
- table_S1.docx
- table_S2.docx
