# Supplementary material for: Differential Evolution of CDS and UTR Non-canonical RNA G-quadruplex Structures in Eukaryotic Transcriptomes
Source: Genomics Proteomics Bioinformatics. 2025 Sep 14;23(6):qzaf078. doi: 10.1093/gpbjnl/qzaf078 (PMC13198871; doi:10.1093/gpbjnl/qzaf078)
Supplement: qzaf078_Supplementary_Data [file qzaf078_supplementary_data.zip › File S1.xlsx]

## Sheet: Human
rG4_intervals	rG4_structural_class	rg4_sequence	Gene_names	Coding_regions	Overlapping_miRNAs
chr1:965565-965586:+	canonical/G3L1-7	GGGGTCCCGGGAAGGGTGGGG	KLHL17|gene:ENSG00000187961	3′ UTR	miR-19-3p
chr1:11661330-11661350:+	canonical/G3L1-7	GGGCTGGGCTTGGGAAGGGG	FBXO44|gene:ENSG00000132879	3′ UTR	miR-1306-5p
chr1:11661330-11661355:+	bulges	GGGCTGGGCTTGGGAAGGGGAGGTG	FBXO44|gene:ENSG00000132879	3′ UTR	miR-1306-5p
chr1:11661330-11661364:+	bulges	GGGCTGGGCTTGGGAAGGGGAGGTGGAGGCCAGG	FBXO44|gene:ENSG00000132879	3′ UTR	miR-1306-5p
chr1:16395371-16395397:+	bulges	GTCAATGGAAAGGGAAAGGGTGGGGG	SZRD1|gene:ENSG00000055070	3′ UTR	miR-129-3p,miR-204-5p/211-5p
chr1:16395382-16395404:+	canonical/G3L1-7	GGGAAAGGGTGGGGGTTAGGGG	SZRD1|gene:ENSG00000055070	3′ UTR	miR-204-5p/211-5p
chr1:16395382-16395414:+	canonical/G3L1-7	GGGAAAGGGTGGGGGTTAGGGGAAGGTTGGGG	SZRD1|gene:ENSG00000055070	3′ UTR	miR-204-5p/211-5p
chr1:16397372-16397388:+	bulges	GGGGGAGGCGGGAGGG	SZRD1|gene:ENSG00000055070	3′ UTR	miR-451
chr1:16397405-16397437:+	bulges	GGATTTTGTGTGTGGGAGGGTATTTTTTGGGG	SZRD1|gene:ENSG00000055070	3′ UTR	miR-451
chr1:20193176-20193188:+	two-quartet	GGAGGCTGGGGG	UBXN10|gene:ENSG00000162543	3′ UTR	miR-383-5p.2
chr1:22092027-22092041:+	two-quartet	GGGGAGGAGGACGG	CDC42|gene:ENSG00000070831	3′ UTR	miR-1-3p/206
chr1:26277400-26277434:+	long loop	GGGGAGGGGAGAGCCTGCATCTGGGGGCCAAGGG	CEP85|gene:ENSG00000130695	3′ UTR	miR-326
chr1:26855151-26855168:+	bulges	GGGCGTGGTGGGTGGGG	ZDHHC18|gene:ENSG00000204160	3′ UTR	miR-214-5p
chr1:26946261-26946289:+	canonical/G3L1-7	GGGCCTCAGGGCTTGGGGCAGGCATGGG	NUDC|gene:ENSG00000090273	3′ UTR	miR-125-5p
chr1:27306517-27306534:+	two-quartet	GGCGTTAGGGGTGGAGG	WDTC1|gene:ENSG00000142784	3′ UTR	miR-495-3p
chr1:28282205-28282222:+	two-quartet	GGGCGGGGCAGGAGAGG	SESN2|gene:ENSG00000130766	3′ UTR	miR-15-5p/16-5p/195-5p/424-5p/497-5p
chr1:28282387-28282404:+	bulges	GGGTGGGTAGGGAGTGG	SESN2|gene:ENSG00000130766	3′ UTR	miR-141-3p/200a-3p
chr1:28538804-28538815:+	two-quartet	GGAGGTGGGGG	RCC1|gene:ENSG00000180198	3′ UTR	miR-137
chr1:28538804-28538822:+	two-quartet	GGAGGTGGGGGATTGAGG	RCC1|gene:ENSG00000180198	3′ UTR	miR-137
chr1:28538800-28538827:+	bulges	GAAAGGAGGTGGGGGATTGAGGGAGGG	RCC1|gene:ENSG00000180198	3′ UTR	miR-137
chr1:31364657-31364680:+	two-quartet	GGCAGCAGGAGGGGGGAACATGG	ZCCHC17|gene:ENSG00000121766	3′ UTR	miR-29-3p
chr1:32171359-32171371:+	two-quartet	GGTGGGAGGTGG	AL049795.2|gene:ENSG00000250135,KPNA6|gene:ENSG00000025800	3′ UTR,non_coding	miR-532-3p
chr1:32171357-32171377:+	bulges	GAGGTGGGAGGTGGGAGGGG	AL049795.2|gene:ENSG00000250135,KPNA6|gene:ENSG00000025800	3′ UTR,non_coding	miR-876-5p,miR-532-3p
chr1:32171362-32171382:+	canonical/G3L1-7	GGGAGGTGGGAGGGGAAGGG	AL049795.2|gene:ENSG00000250135,KPNA6|gene:ENSG00000025800	3′ UTR,non_coding	miR-876-5p,miR-532-3p
chr1:32195411-32195433:+	two-quartet	GGGCTTGCATTGGGGATGGGGG	TXLNA|gene:ENSG00000084652	3′ UTR	miR-329-3p/362-3p
chr1:32248674-32248711:+	bulges	GGGAGGGGTGCCCCAGAGGCACCAGCTCCTGGCGGGG	FAM167B|gene:ENSG00000183615	3′ UTR	miR-326
chr1:32773480-32773506:+	two-quartet	GGCTGGGGGCAGGTGTGGGGCTGTGG	KIAA1522|gene:ENSG00000162522	3′ UTR	miR-218-5p
chr1:32858375-32858388:+	two-quartet	GGACTGGGGGAGG	S100PBP|gene:ENSG00000116497	3′ UTR	miR-455-3p.1
chr1:35566231-35566269:+	long loop	GGGCAACCTGGGGCAGACAGGCCTGGTGGGGGGTGGGG	NCDN|gene:ENSG00000020129	3′ UTR	miR-346
chr1:35919695-35919716:+	bulges	GGGAGGTGGGGTAGGGAGGAG	AGO1|gene:ENSG00000092847	3′ UTR,CDS	miR-1306-5p
chr1:35920023-35920052:+	long loop	GGGGCTTGAGAAAGTGGGTGGGAGGAGGG	AGO1|gene:ENSG00000092847	3′ UTR	miR-532-3p
chr1:35920434-35920472:+	bulges	GGGGAATGGGGTGGGGGTGGGAGAGGAGGTAGATGGGG	AGO1|gene:ENSG00000092847	3′ UTR	miR-150-5p,miR-532-3p
chr1:43623402-43623419:+	two-quartet	GGTAAGTGGGGGCGGGG	PTPRF|gene:ENSG00000142949	3′ UTR	miR-501-3p/502-3p
chr1:43623398-43623424:+	bulges	GATAGGTAAGTGGGGGCGGGGAAGGG	PTPRF|gene:ENSG00000142949	3′ UTR	miR-501-3p/502-3p
chr1:52346352-52346374:+	canonical/G3L1-7	GGGGGTTTGGGAGACGGGTGGG	ZFYVE9|gene:ENSG00000157077	3′ UTR	miR-532-3p
chr1:52346360-52346390:+	canonical/G3L1-7	GGGAGACGGGTGGGAAAGGGTGGTTGGGGG	ZFYVE9|gene:ENSG00000157077	3′ UTR	miR-532-3p
chr1:61455560-61455579:+	two-quartet	GGTGCTGGAAATGGTTGGG	NFIA|gene:ENSG00000162599	3′ UTR	miR-29-3p,miR-338-3p
chr1:85583591-85583618:+	bulges	GGGGAGGGAGGGGAAATGTAATACTGG	CCN1|gene:ENSG00000142871	3′ UTR	miR-496.2,miR-221-3p/222-3p,miR-145-5p
chr1:107057891-107057925:+	bulges	GGAGAGGCGTAGCGAGGTCGGAGGGGAAAGGGAG	PRMT6|gene:ENSG00000198890	3′ UTR	miR-204-5p/211-5p,miR-532-3p
chr1:109929817-109929835:+	two-quartet	GGAGTGGAGTGGGGTGGG	CSF1|gene:ENSG00000184371	3′ UTR	miR-532-3p
chr1:109929923-109929956:+	long loop	GGGAAGGGACTAGTGGGAGAGAGCAAGGGAGGG	CSF1|gene:ENSG00000184371	3′ UTR	miR-1-3p/206
chr1:110022109-110022140:+	two-quartet	GGTACCTACCCGGCAGGTAGGTTAGATGTGG	AHCYL1|gene:ENSG00000168710	3′ UTR	miR-501-3p/502-3p
chr1:110022120-110022144:+	two-quartet	GGCAGGTAGGTTAGATGTGGGTGG	AHCYL1|gene:ENSG00000168710	3′ UTR	miR-501-3p/502-3p
chr1:111184369-111184384:+	two-quartet	GGAGAATGGGGGTGG	CEPT1|gene:ENSG00000134255	3′ UTR	miR-375
chr1:112700594-112700617:+	bulges	GGGACAGGAAGGCTGGGGGAGGG	MOV10|gene:ENSG00000155363	3′ UTR	miR-30-5p
chr1:113913133-113913160:+	bulges	GGAGCCAGCTGGCGGGAAGGGGTGGGG	DCLRE1B|gene:ENSG00000118655	3′ UTR	miR-149-5p
chr1:113976009-113976032:+	two-quartet	GGTGTCAAGGAGGTGCAGGATGG	HIPK1|gene:ENSG00000163349	3′ UTR	miR-1306-5p
chr1:113976009-113976041:+	bulges	GGTGTCAAGGAGGTGCAGGATGGAGATGGGAG	HIPK1|gene:ENSG00000163349	3′ UTR	miR-1306-5p
chr1:116987298-116987323:+	bulges	GCGGGGTTGTGGTGAGGAAGGGGTG	PTGFRN|gene:ENSG00000134247	3′ UTR	miR-670-3p
chr1:116987762-116987788:+	bulges	GGGCTGCAAGGAAGGGGAGGATGGGG	PTGFRN|gene:ENSG00000134247	3′ UTR	miR-874-3p
chr1:116990070-116990096:+	bulges	GAGGAAGAAGGGAACTGGGATTTGGG	PTGFRN|gene:ENSG00000134247	3′ UTR	miR-146-5p,miR-204-5p/211-5p
chr1:117627728-117627759:+	bulges	GAGGACCAAGTCGTGGGGGAGGGGGGCGGTG	TENT5C|gene:ENSG00000183508	3′ UTR	miR-133a-3p.2/133b
chr1:147625078-147625100:+	bulges	GGGCTGCTTTGGGGGAGGGGGG	BCL9|gene:ENSG00000116128	3′ UTR	miR-181-5p
chr1:150496569-150496596:+	bulges	GGGTCTGGGAAGCATGGAGGGAGGAAG	TARS2|gene:ENSG00000143374	3′ UTR,CDS	miR-133a-3p.1
chr1:151249368-151249392:+	long loop	GGGAATATTTGAGGGAGGGCTGGG	PIP5K1A|gene:ENSG00000143398	3′ UTR	miR-532-3p
chr1:151249368-151249405:+	bulges	GGGAATATTTGAGGGAGGGCTGGGTCTTAGGGAAAGG	PIP5K1A|gene:ENSG00000143398	3′ UTR	miR-532-3p
chr1:151249380-151249412:+	long loop	GGGAGGGCTGGGTCTTAGGGAAAGGAATGGGG	PIP5K1A|gene:ENSG00000143398	3′ UTR	miR-409-3p
chr1:153643280-153643317:+	bulges	GAGGTGGTGTTCGAGGTCGTGGAGGTCCTGGGAGAGG	CHTOP|gene:ENSG00000160679	3′ UTR,CDS	miR-150-5p,miR-532-3p
chr1:153661704-153661724:+	two-quartet	GGGGATTTGGAGGGGGCAGG	SNAPIN|gene:ENSG00000143553	3′ UTR	miR-30-5p
chr1:155017009-155017037:+	bulges	GGCTATGCGGGTTTCTAGGGGGTGGGGG	ZBTB7B|gene:ENSG00000160685	3′ UTR	miR-133a-3p.1,miR-133a-3p.2/133b,miR-9-5p
chr1:155017017-155017043:+	canonical/G3L1-7	GGGTTTCTAGGGGGTGGGGGCTTGGG	ZBTB7B|gene:ENSG00000160685	3′ UTR	miR-133a-3p.1,miR-133a-3p.2/133b,miR-9-5p
chr1:155017174-155017204:+	bulges	GGGGGCCGGCAAAGGAAGGGTAGGTGGGGG	ZBTB7B|gene:ENSG00000160685	3′ UTR	miR-153-3p,miR-448
chr1:155018193-155018216:+	canonical/G3L1-7	GGGGAGGGGTCACAGGGAGGGGG	ZBTB7B|gene:ENSG00000160685	3′ UTR	miR-133a-3p.1,miR-339-5p
chr1:155018198-155018223:+	canonical/G3L1-7	GGGGTCACAGGGAGGGGGTAGCGGG	ZBTB7B|gene:ENSG00000160685	3′ UTR	miR-133a-3p.1,miR-339-5p
chr1:156594084-156594099:+	two-quartet	GGGAAGGTGGGTGGG	NAXE|gene:ENSG00000163382	3′ UTR	miR-325-3p
chr1:160213490-160213515:+	two-quartet	GGGGGAGGAAGAGGAGGAAGGTTGG	PEA15|gene:ENSG00000162734	3′ UTR	miR-493-3p
chr1:160213694-160213719:+	canonical/G3L1-7	GGGGGTCAGGGGCTAGGGGAGGGGG	PEA15|gene:ENSG00000162734	3′ UTR	miR-491-5p
chr1:160213737-160213751:+	two-quartet	GGAGGAGGTGGGGG	PEA15|gene:ENSG00000162734	3′ UTR	miR-491-5p,miR-153-3p
chr1:160214677-160214705:+	bulges	GTCTAGGCCAGAGCGGGGGTGGGAGGGG	PEA15|gene:ENSG00000162734	3′ UTR	miR-155-5p
chr1:160214862-160214888:+	bulges	GGGAGGGGAGGGCTGGCTGCTGGAAG	PEA15|gene:ENSG00000162734	3′ UTR	miR-149-5p,miR-3064-5p
chr1:161362806-161362842:+	bulges	GGGCCGGGTTGGGGGGTGGGTTGGTGAGGCTTTGGG	SDHC|gene:ENSG00000143252	3′ UTR	miR-34-5p/449-5p,miR-140-3p.1
chr1:162781006-162781023:+	two-quartet	GGACATAGGAAAGGAGG	DDR2|gene:ENSG00000162733	3′ UTR	miR-202-5p
chr1:162781006-162781033:+	two-quartet	GGACATAGGAAAGGAGGTCAATGGAGG	DDR2|gene:ENSG00000162733	3′ UTR	miR-202-5p
chr1:164846589-164846602:+	two-quartet	GGAGGTTGGCAGG	PBX1|gene:ENSG00000185630	3′ UTR,CDS	miR-136-5p
chr1:17407780-17407801:-	two-quartet	GGTGCTTATGGGGGAGATGGG	RCC2|gene:ENSG00000179051	3′ UTR	miR-29-3p
chr1:19339051-19339077:-	canonical/G3L1-7	GGGGTTGGGGGTCGTGGGGACAGGGG	CAPZB|gene:ENSG00000077549	3′ UTR	miR-150-5p,miR-339-5p
chr1:19339058-19339088:-	long loop	GGGAGTTGCTTGGGGTTGGGGGTCGTGGGG	CAPZB|gene:ENSG00000077549	3′ UTR	miR-150-5p,miR-339-5p
chr1:23967606-23967620:-	two-quartet	GGGTGGGTGGAAGG	SRSF10|gene:ENSG00000188529	3′ UTR	miR-133a-3p.2/133b,miR-103-3p/107,miR-539-3p,miR-217,miR-9-5p
chr1:26879553-26879570:-	two-quartet	GGCGGGCTGGCAAGGGG	GPN2|gene:ENSG00000142751	3′ UTR	miR-3064-5p
chr1:27405275-27405296:-	two-quartet	GGAGCAGCCTGGGGGAGGGGG	WASF2|gene:ENSG00000158195	3′ UTR	miR-1-3p/206
chr1:27405897-27405927:-	long loop	GGGCTGGGGGCAGGAGGAGGTGGGGAGGGG	WASF2|gene:ENSG00000158195	3′ UTR	miR-1306-5p,miR-129-3p
chr1:32334006-32334026:-	two-quartet	GGCTTTGGGGTGGGGGGAGG	MARCKSL1|gene:ENSG00000175130	3′ UTR	miR-23-3p
chr1:32334006-32334026:-	two-quartet	GGCTTTGGGGTGGGGGGAGG	MARCKSL1|gene:ENSG00000175130	3′ UTR	miR-23-3p
chr1:32366608-32366638:-	canonical/G3L1-7	GGGAGGACTGGGAGTGAGGGAGCCAGAGGG	BSDC1|gene:ENSG00000160058	3′ UTR,CDS	miR-532-3p
chr1:32366618-32366652:-	bulges	GGAAGATGTAGAGTGGGAGGACTGGGAGTGAGGG	BSDC1|gene:ENSG00000160058	3′ UTR,CDS	miR-532-3p
chr1:32775523-32775548:-	bulges	GGGATTTGAAAAGGAAAGGGAAGGG	YARS1|gene:ENSG00000134684	3′ UTR	miR-204-5p/211-5p
chr1:32937115-32937132:-	two-quartet	GGTAGTGGTGGCGGAGG	RNF19B|gene:ENSG00000116514	3′ UTR,CDS	miR-1298-5p
chr1:33324745-33324777:-	bulges	GGCCGGTTGGAGGGCAGGGGCTCTCCCTAGGG	PHC2|gene:ENSG00000134686	3′ UTR	miR-296-5p
chr1:33324757-33324779:-	bulges	GGGGCCGGTTGGAGGGCAGGGG	PHC2|gene:ENSG00000134686	3′ UTR	miR-296-5p
chr1:37811652-37811675:-	long loop	GGGGATATTGGAGGGTGGGTGGG	MTF1|gene:ENSG00000188786	3′ UTR	miR-455-3p.1
chr1:38838943-38838968:-	two-quartet	GGTGGAGAGCAAGGCTCAACGGTGG	RRAGC|gene:ENSG00000116954	3′ UTR	miR-103-3p/107
chr1:41027993-41028016:-	two-quartet	GGACTGAGGAGGGAGAGTGGGGG	SCMH1|gene:ENSG00000010803	3′ UTR	miR-205-5p
chr1:42926412-42926439:-	canonical/G3L1-7	GGGGAAGGGCCAGTCTGGGCTGCCGGG	SLC2A1|gene:ENSG00000117394	3′ UTR	miR-328-3p
chr1:42926420-42926448:-	canonical/G3L1-7	GGGAGGAGAGGGGAAGGGCCAGTCTGGG	SLC2A1|gene:ENSG00000117394	3′ UTR	miR-328-3p
chr1:42926430-42926448:-	bulges	GGGAGGAGAGGGGAAGGG	SLC2A1|gene:ENSG00000117394	3′ UTR	miR-328-3p
chr1:42926435-42926465:-	bulges	GGGAGCACTGGAGTGCAGGGAGGAGAGGGG	SLC2A1|gene:ENSG00000117394	3′ UTR	miR-328-3p
chr1:43363463-43363482:-	canonical/G3L1-7	GGGTGGGCGGGGGCCTGGG	ELOVL1|gene:ENSG00000066322	3′ UTR	miR-140-3p.1
chr1:43997309-43997339:-	canonical/G3L1-7	GGGGAGGGGTGGGAGTGGAGGGTTGCTGGG	SLC6A9|gene:ENSG00000196517	3′ UTR	miR-302-3p/372-3p/373-3p/520-3p,miR-17-5p/20-5p/93-5p/106-5p/519-3p,miR-302c-3p.2/520-3p
chr1:43997309-43997339:-	canonical/G3L1-7	GGGGAGGGGTGGGAGTGGAGGGTTGCTGGG	SLC6A9|gene:ENSG00000196517	3′ UTR	miR-302-3p/372-3p/373-3p/520-3p,miR-17-5p/20-5p/93-5p/106-5p/519-3p,miR-302c-3p.2/520-3p
chr1:44221526-44221555:-	two-quartet	GGCCGAGGACAGGATGGGGCAGGACAGGG	ERI3|gene:ENSG00000117419	3′ UTR	miR-10-5p,miR-339-5p
chr1:47219644-47219672:-	canonical/G3L1-7	GGGATGGTGGGCTTCAGGGCAGGTGGGG	TAL1|gene:ENSG00000162367	3′ UTR	miR-874-3p
chr1:52352812-52352840:-	long loop	GGGATGGGAGAACTTGAGGGTGATCGGG	CC2D1B|gene:ENSG00000154222	3′ UTR	miR-150-5p,miR-532-3p
chr1:56495281-56495295:-	two-quartet	GGAAAGGAGGAAGG	AC119674.2|gene:ENSG00000284686,PLPP3|gene:ENSG00000162407	3′ UTR,non_coding	miR-670-3p,miR-199-3p
chr1:56495605-56495621:-	two-quartet	GGGAGGGTGAAGGGGG	AC119674.2|gene:ENSG00000284686,PLPP3|gene:ENSG00000162407	3′ UTR,non_coding	miR-1298-5p
chr1:58781716-58781734:-	bulges	GGGGGGAGGGGGAGGGGG	JUN|gene:ENSG00000177606	3′ UTR	miR-200bc-3p/429
chr1:67412131-67412160:-	bulges	GGGCGCTGGTTGGTAGGGTGAGGTGGGGG	SERBP1|gene:ENSG00000142864	3′ UTR	miR-9-5p
chr1:67412142-67412160:-	two-quartet	GGGCGCTGGTTGGTAGGG	SERBP1|gene:ENSG00000142864	3′ UTR	miR-9-5p
chr1:70260784-70260803:-	two-quartet	GGGGTACACTGGAGGTAGG	ANKRD13C|gene:ENSG00000118454	3′ UTR	miR-199-3p,miR-199-5p
chr1:111440846-111440876:-	bulges	GGAATTGGCCGTGTCTGGGTGGGTTATGGG	AL390195.1|gene:ENSG00000243960,WDR77|gene:ENSG00000116455	3′ UTR,non_coding	miR-670-3p
chr1:149942963-149942993:-	bulges	GGGGTTTGAGTGCACCTTGGGAGGGGTGGG	OTUD7B|gene:ENSG00000264522	3′ UTR	miR-137
chr1:149943494-149943524:-	long loop	GGGGGTGGGAGGTGGGCAGAAGTCTTGGGG	OTUD7B|gene:ENSG00000264522	3′ UTR	miR-1306-5p
chr1:149943508-149943536:-	bulges	GGTTTGGTGTGTGGGGGTGGGAGGTGGG	OTUD7B|gene:ENSG00000264522	3′ UTR	miR-1306-5p
chr1:150622712-150622746:-	two-quartet	GGTCAGGAGGTGGCTCGGGTGTGGGCTGGAGAGG	ENSA|gene:ENSG00000143420	3′ UTR	miR-331-3p,miR-1306-5p,miR-3064-5p
chr1:150622727-150622748:-	two-quartet	GGGGTCAGGAGGTGGCTCGGG	ENSA|gene:ENSG00000143420	3′ UTR	miR-331-3p,miR-1306-5p,miR-3064-5p
chr1:150623847-150623873:-	two-quartet	GGAGAAAGTTGGTGAGGAAGGAATGG	ENSA|gene:ENSG00000143420	3′ UTR	miR-670-3p,miR-136-5p
chr1:150625389-150625406:-	two-quartet	GGAAAGGCTAGGATTGG	ENSA|gene:ENSG00000143420	3′ UTR	miR-103-3p/107
chr1:151341918-151341935:-	two-quartet	GGGAAGGTAGGAATGGG	RFX5|gene:ENSG00000143390	3′ UTR	miR-140-3p.1
chr1:153805014-153805030:-	canonical/G3L1-7	GGGTGGGTGGGAGGGG	GATAD2B|gene:ENSG00000143614	3′ UTR	miR-193a-5p
chr1:153947786-153947813:-	bulges	GGGCTTTTCCGGATGCCTAGGGGTGGG	CRTC2|gene:ENSG00000160741	3′ UTR	miR-183-5p.2,miR-423-5p
chr1:153947896-153947921:-	canonical/G3L1-7	GGGCCTGGGGGAACTCAAGGGAGGG	CRTC2|gene:ENSG00000160741	3′ UTR	miR-302-3p/372-3p/373-3p/520-3p,miR-302c-3p.2/520-3p
chr1:153960000-153960026:-	bulges	GGGGAATAGGAAGGAAAGGGGAAGGG	AL358472.7|gene:ENSG00000285779,SLC39A1|gene:ENSG00000143570	3′ UTR	miR-133a-3p.2/133b
chr1:154957475-154957504:-	two-quartet	GGGGTGGGGAAGGCAGGCATGGGGTGTGG	PYGO2|gene:ENSG00000163348	3′ UTR	miR-1-3p/206
chr1:155914226-155914241:-	two-quartet	GGAGGAACATGGAGG	KHDC4|gene:ENSG00000132680	3′ UTR,CDS	miR-33-5p
chr1:155914269-155914286:-	two-quartet	GGGATTTGGCTTGGTGG	KHDC4|gene:ENSG00000132680	3′ UTR,CDS	miR-103-3p/107
chr1:155947622-155947660:-	long loop	GGGGGGAGAGGGGAGATTTAAAGGACCAGGGACATGGG	ARHGEF2|gene:ENSG00000116584	3′ UTR	miR-135-5p
chr1:156250409-156250442:-	long loop	GGGAGGGCCCAGGAGCCGGCTGGGAGGGTGGGG	SMG5|gene:ENSG00000198952	3′ UTR	miR-182-5p
chr1:156464211-156464245:-	bulges	GACTCTTTGGAATCCCCTGGGGTGGGGTGAGGGG	MEF2D|gene:ENSG00000116604	3′ UTR	miR-223-3p
chr1:156467313-156467329:-	two-quartet	GGAAGGGGGTGGGGGG	MEF2D|gene:ENSG00000116604	3′ UTR	miR-103-3p/107
chr1:157122336-157122360:-	canonical/G3L1-7	GGGGTTGGGGTTGGGAGGGGAGGG	ETV3|gene:ENSG00000117036	3′ UTR	miR-19-3p,miR-148-3p/152-3p,miR-130-3p/301-3p/454-3p
chr1:157122341-157122360:-	canonical/G3L1-7	GGGGTTGGGGTTGGGAGGG	ETV3|gene:ENSG00000117036	3′ UTR	miR-19-3p,miR-148-3p/152-3p,miR-130-3p/301-3p/454-3p
chr1:157124404-157124427:-	two-quartet	GGGAAAAGGGCATGGTTGGGAGG	ETV3|gene:ENSG00000117036	3′ UTR	miR-204-5p/211-5p
chr1:157124754-157124769:-	canonical/G3L1-7	GGGTGGGGGGGAGGG	ETV3|gene:ENSG00000117036	3′ UTR	miR-221-3p/222-3p
chr10:28620460-28620481:+	two-quartet	GGTTGTGGGAGGGGAAAGAGG	WAC|gene:ENSG00000095787	3′ UTR	miR-532-3p
chr10:35569420-35569438:+	two-quartet	GGAGGAGGAAATAAAGGG	CCNY|gene:ENSG00000108100	3′ UTR	miR-204-5p/211-5p
chr10:35569435-35569463:+	bulges	GGGAAAGGGAAGTCGTGGAGAGGCAGGG	CCNY|gene:ENSG00000108100	3′ UTR	miR-204-5p/211-5p
chr10:48435035-48435057:+	canonical/G3L1-7	GGGCCATCGGGGGGTGGGAGGG	MAPK8|gene:ENSG00000107643	3′ UTR	miR-139-5p
chr10:48435035-48435063:+	canonical/G3L1-7	GGGCCATCGGGGGGTGGGAGGGATGGGG	MAPK8|gene:ENSG00000107643	3′ UTR	miR-139-5p
chr10:62806096-62806127:+	bulges	GGGGCTTTGATTTGGAGGAATGGGGCAGGGG	ADO|gene:ENSG00000181915	3′ UTR	miR-34-5p/449-5p,miR-542-3p
chr10:68210486-68210501:+	two-quartet	GGACTGTGGAGGGGG	MYPN|gene:ENSG00000138347	3′ UTR	miR-140-3p.1
chr10:72275743-72275766:+	bulges	GTAGGAAGGGGTGGGTGTCAGGG	DDIT4|gene:ENSG00000168209	3′ UTR	miR-181-5p
chr10:96059259-96059279:+	two-quartet	GGAAGGGACTGTGGCCAGGG	CCNJ|gene:ENSG00000107443	3′ UTR	miR-146-5p,miR-504-5p.1
chr10:96060476-96060496:+	bulges	GGGGTGGGATGGGGTGGTTG	CCNJ|gene:ENSG00000107443	3′ UTR	miR-103-3p/107
chr10:809837-809856:-	two-quartet	GGGCGACGGGTAGTGGTGG	LARP4B|gene:ENSG00000107929	3′ UTR	miR-501-3p/502-3p
chr10:32268747-32268767:-	canonical/G3L1-7	GGGGGTGGGGGGTGGGAGGG	EPC1|gene:ENSG00000120616	3′ UTR	miR-19-3p,miR-330-3p,miR-130-3p/301-3p/454-3p
chr10:43195597-43195628:-	canonical/G3L1-7	GGGATTTGTGGGGTCAGGGAGGGGCAGGGGG	RASGEF1A|gene:ENSG00000198915	3′ UTR	miR-125-5p
chr10:43196002-43196030:-	long loop	GGGGAGGGGGAGGGGAGAGTATCATGGG	RASGEF1A|gene:ENSG00000198915	3′ UTR	miR-150-5p,miR-532-3p
chr10:43196015-43196042:-	long loop	GGGCCCTGCTTTGGGGAGGGGGAGGGG	RASGEF1A|gene:ENSG00000198915	3′ UTR	miR-150-5p,miR-874-3p,miR-532-3p
chr10:70139965-70139979:-	two-quartet	GGGTGGTGTGGCGG	TYSND1|gene:ENSG00000156521	3′ UTR,CDS	miR-24-3p,miR-149-5p
chr10:71816748-71816778:-	canonical/G3L1-7	GGGGTTCTGTGGGTTTGGGTGGGAAGAGGG	PSAP|gene:ENSG00000197746	3′ UTR	miR-181-5p
chr10:73813456-73813489:-	bulges	GGAGGAGTGAGGCAGTGGGAGAAGAGGTGGTGG	CAMK2G|gene:ENSG00000148660	3′ UTR	miR-153-3p,miR-483-3p.2,miR-140-3p.1
chr10:73813468-73813497:-	bulges	GTGGGATGGGAGGAGTGAGGCAGTGGGAG	CAMK2G|gene:ENSG00000148660	3′ UTR	miR-483-3p.2,miR-140-3p.1
chr10:73813477-73813495:-	two-quartet	GGGATGGGAGGAGTGAGG	CAMK2G|gene:ENSG00000148660	3′ UTR	miR-483-3p.2,miR-140-3p.1
chr10:79383951-79383979:-	two-quartet	GGAGCCCAGGGGATGGGAAAGTGTGTGG	ZCCHC24|gene:ENSG00000165424	3′ UTR	miR-331-3p
chr10:79383962-79383985:-	bulges	GGGCCAGGAGCCCAGGGGATGGG	ZCCHC24|gene:ENSG00000165424	3′ UTR	miR-331-3p
chr10:80155428-80155448:-	bulges	GGTGAGGGCGACTGGGTGGG	ANXA11|gene:ENSG00000122359	3′ UTR	miR-203a-3p.1
chr11:404749-404780:+	bulges	GGACTTGGCTTCCGCAGGGCAGGGGGTGGGG	PKP3|gene:ENSG00000184363	3′ UTR	miR-874-3p
chr11:404765-404785:+	canonical/G3L1-7	GGGCAGGGGGTGGGGCAGGG	PKP3|gene:ENSG00000184363	3′ UTR	miR-874-3p
chr11:9445874-9445891:+	two-quartet	GGGGTGGGGGGCAGGGG	IPO7|gene:ENSG00000205339	3′ UTR	miR-203a-3p.2
chr11:11956253-11956271:+	two-quartet	GGCCGGACATGGTTGGGG	USP47|gene:ENSG00000170242	3′ UTR	miR-183-5p.2,miR-183-5p.1,miR-409-5p
chr11:36231736-36231759:+	canonical/G3L1-7	GGGTTTTTTTGGGGGGGAGGGGG	LDLRAD3|gene:ENSG00000179241	3′ UTR	miR-9-5p
chr11:45928940-45928975:+	long loop	GGGAAGGGCTGGGGCAGAGCATCTGTGGGGTGGGG	LARGE2|gene:ENSG00000165905	3′ UTR	miR-15-5p/16-5p/195-5p/424-5p/497-5p
chr11:57700464-57700486:+	canonical/G3L1-7	GGGATGGGAAAATGAGGGAGGG	ZDHHC5|gene:ENSG00000156599	3′ UTR	miR-410-3p
chr11:59205377-59205403:+	bulges	GCAAGGTTGGGGGGTGGGCAAAGGGG	DTX4|gene:ENSG00000110042	3′ UTR	miR-128-3p
chr11:61787157-61787173:+	two-quartet	GGGCAGGAAGGAATGG	MYRF|gene:ENSG00000124920	3′ UTR	miR-874-3p,miR-302-3p/372-3p/373-3p/520-3p
chr11:61796866-61796891:+	bulges	GGTGGCCAGTGGGAGGTGATGGTGG	FADS2|gene:ENSG00000134824,FEN1|gene:ENSG00000168496	3′ UTR,non_coding	miR-1306-5p
chr11:64316013-64316046:+	long loop	GGGGTCAGCCCCAAGGGCTGGGGCGGAGCTGGG	ESRRA|gene:ENSG00000173153	3′ UTR	miR-183-5p.2
chr11:64316027-64316053:+	canonical/G3L1-7	GGGCTGGGGCGGAGCTGGGGTCTGGG	ESRRA|gene:ENSG00000173153	3′ UTR	miR-183-5p.2
chr11:64316240-64316269:+	bulges	GGGGGCTGCACGGGATGCGTGGGAGGCAG	ESRRA|gene:ENSG00000173153	3′ UTR	miR-125-5p,miR-135-5p
chr11:64316251-64316288:+	long loop	GGGATGCGTGGGAGGCAGAAACCTATCTCAGGGAGGG	ESRRA|gene:ENSG00000173153	3′ UTR	miR-125-5p
chr11:64316251-64316294:+	long loop	GGGATGCGTGGGAGGCAGAAACCTATCTCAGGGAGGGAAGGGG	ESRRA|gene:ENSG00000173153	3′ UTR	miR-125-5p
chr11:64316281-64316301:+	bulges	GGGAGGGAAGGGGATGGAGG	ESRRA|gene:ENSG00000173153	3′ UTR	miR-125-5p
chr11:64316281-64316301:+	bulges	GGGAGGGAAGGGGATGGAGG	ESRRA|gene:ENSG00000173153	3′ UTR	miR-125-5p
chr11:65022093-65022111:+	bulges	GGGCTGGGCGGGGAGGAG	ARL2-SNX15|gene:ENSG00000273003,ARL2|gene:ENSG00000213465	3′ UTR,non_coding	miR-15-5p/16-5p/195-5p/424-5p/497-5p
chr11:66244671-66244692:+	bulges	GAGGAGATGGGGGTGGGAGGG	PACS1|gene:ENSG00000175115	3′ UTR	miR-665
chr11:68449205-68449223:+	canonical/G3L1-7	GGGGTGGGCAGGGCTGGG	LRP5|gene:ENSG00000162337	3′ UTR	miR-23-3p
chr11:71996443-71996474:+	two-quartet	GGCTGTGTCGGACTGGGGAGGGATATGATGG	RNF121|gene:ENSG00000137522	3′ UTR	miR-149-5p,miR-3064-5p,miR-136-5p
chr11:73368071-73368100:+	long loop	GGGTCTGGACCCCACGGGGCTGGGGAGGG	ARHGEF17|gene:ENSG00000110237	3′ UTR	miR-328-3p,miR-25-3p/32-5p/92-3p/363-3p/367-3p,miR-9-5p
chr11:73368970-73368991:+	bulges	GGGGTGGGTGGGTCATTGCGG	ARHGEF17|gene:ENSG00000110237	3′ UTR	miR-494-3p
chr11:74839291-74839306:+	two-quartet	GGTTGGCTTTGGAGG	RNF169|gene:ENSG00000166439	3′ UTR	miR-140-5p
chr11:74839291-74839310:+	two-quartet	GGTTGGCTTTGGAGGAAGG	RNF169|gene:ENSG00000166439	3′ UTR	miR-140-5p
chr11:2945593-2945608:-	two-quartet	GGAAGCGGAGGCGGG	NAP1L4|gene:ENSG00000205531	3′ UTR,CDS	miR-33-5p
chr11:6476638-6476665:-	canonical/G3L1-7	GGGACCAAAGGGGTGGGGATAATGGGG	ARFIP2|gene:ENSG00000132254	3′ UTR	miR-133a-3p.2/133b,miR-133a-3p.1
chr11:6476647-6476672:-	canonical/G3L1-7	GGGGACTGGGACCAAAGGGGTGGGG	ARFIP2|gene:ENSG00000132254	3′ UTR	miR-133a-3p.2/133b,miR-133a-3p.1
chr11:17087928-17087943:-	two-quartet	GGGACGGGGTGGGGG	PIK3C2A|gene:ENSG00000011405	3′ UTR	miR-26-5p
chr11:45910211-45910236:-	canonical/G3L1-7	GGGTGTGGGGAGGGGTGGGGCAGGG	PEX16|gene:ENSG00000121680	3′ UTR	miR-423-5p
chr11:45910216-45910236:-	canonical/G3L1-7	GGGTGTGGGGAGGGGTGGGG	PEX16|gene:ENSG00000121680	3′ UTR	miR-423-5p
chr11:45929391-45929419:-	bulges	GGTTTTTGTTTTGAGGGGGTGGGGGGGG	PHF21A|gene:ENSG00000135365	3′ UTR	miR-495-3p
chr11:46396476-46396492:-	two-quartet	GGTGGGAGGAGAGGGG	AMBRA1|gene:ENSG00000110497	3′ UTR	miR-532-3p
chr11:47164910-47164943:-	bulges	GGGGAAGGACCTTTGTCTGGGCGTTACCAAGGG	ARFGAP2|gene:ENSG00000149182	3′ UTR	miR-129-3p
chr11:60890774-60890802:-	long loop	GGGGATGGGCAGGAGGGCTTGTGCAGGG	PRPF19|gene:ENSG00000110107	3′ UTR,CDS	miR-128-3p,miR-27-3p
chr11:60890785-60890814:-	long loop	GGGAACTGTGAAGGGGATGGGCAGGAGGG	PRPF19|gene:ENSG00000110107	3′ UTR,CDS	miR-128-3p,miR-27-3p
chr11:61404456-61404475:-	two-quartet	GGGAGGGGTGGCAGACAGG	CPSF7|gene:ENSG00000149532	3′ UTR	miR-346
chr11:61420469-61420471:-,chr11:61420077-61420094:-	two-quartet	GGGTATGCTGAGGTGGTGG	CPSF7|gene:ENSG00000149532	3′ UTR,CDS	miR-193-3p
chr11:62593482-62593511:-	two-quartet	GGTGGTGGTACCTGGTTGGGGGAGGGGGG	MTA2|gene:ENSG00000149480	3′ UTR	miR-34-5p/449-5p,miR-148-3p/152-3p
chr11:62714118-62714153:-	long loop	GGGTGGTGGGGGGGGGTGGGAGGCAGCTCAGTGGG	HNRNPUL2-BSCL2|gene:ENSG00000234857,HNRNPUL2|gene:ENSG00000214753	3′ UTR,non_coding	miR-22-3p
chr11:64765631-64765657:-	two-quartet	GGATTCGCTTGGGAACGGGCAGGTGG	SF1|gene:ENSG00000168066	3′ UTR	miR-328-3p
chr11:64823666-64823707:-	bulges	GGACAGGATGGGGAGGGTATTTATAAGGGCTTTTTGGTGGG	CDC42BPG|gene:ENSG00000171219	3′ UTR	miR-340-5p,miR-129-3p,miR-532-3p
chr11:64853671-64853701:-	two-quartet	GGTCTTTTTTTGGGAGTTCAGGGGAGTAGG	EHD1|gene:ENSG00000110047	3′ UTR	miR-7-5p
chr11:65120755-65120773:-	two-quartet	GGTCGGGCTAAGCGGCGG	FAU|gene:ENSG00000149806	3′ UTR,CDS	miR-217
chr11:65597980-65598016:-	long loop	GGGAATTGCCTGCTGGGGTGATGCAGGGAGGAGGGG	MAP3K11|gene:ENSG00000173327	3′ UTR	miR-760,miR-125-5p
chr11:65855218-65855248:-	long loop	GGGGCTGGGGGGATCCCAGCAGGGGGAGGG	CFL1|gene:ENSG00000172757	3′ UTR	miR-873-5p.2
chr11:65855236-65855251:-	two-quartet	GGAGGGGCTGGGGGG	CFL1|gene:ENSG00000172757	3′ UTR	miR-873-5p.2
chr11:72576268-72576284:-	two-quartet	GGGGTGGGGGAGGGGG	PDE2A|gene:ENSG00000186642	3′ UTR	miR-124-3p.1,miR-124-3p.2/506-3p
chr12:4304130-4304153:+	canonical/G3L1-7	GGGCCACAGGGGACAGGGCTGGG	AC008012.1|gene:ENSG00000285901,CCND2|gene:ENSG00000118971	3′ UTR,non_coding	miR-185-5p
chr12:12721318-12721335:+	two-quartet	GGGGAAGGGAGGGCAGG	CDKN1B|gene:ENSG00000111276	3′ UTR	miR-455-5p
chr12:12721318-12721341:+	canonical/G3L1-7	GGGGAAGGGAGGGCAGGGTGGGG	CDKN1B|gene:ENSG00000111276	3′ UTR	miR-455-5p
chr12:12914247-12914271:+	bulges	GAGGCAGAGGCGAGGGAGGTGGAG	GPRC5A|gene:ENSG00000013588	3′ UTR	miR-1306-5p
chr12:12914247-12914274:+	bulges	GAGGCAGAGGCGAGGGAGGTGGAGGTG	GPRC5A|gene:ENSG00000013588	3′ UTR	miR-1306-5p
chr12:12914247-12914279:+	bulges	GAGGCAGAGGCGAGGGAGGTGGAGGTGAGTGG	GPRC5A|gene:ENSG00000013588	3′ UTR	miR-1306-5p
chr12:48145851-48145881:+	bulges	GGAGCTGGAGGAGCAGGCAGTGGGTGGGAG	PFKM|gene:ENSG00000152556	3′ UTR	miR-28-5p/708-5p
chr12:50082081-50082106:+	canonical/G3L1-7	GGGGGAGGGCTAGTGTGGGGGAGGG	ASIC1|gene:ENSG00000110881	3′ UTR	miR-181-5p
chr12:50082084-50082109:+	bulges	GGAGGGCTAGTGTGGGGGAGGGAGG	ASIC1|gene:ENSG00000110881	3′ UTR	miR-124-3p.2/506-3p,miR-181-5p
chr12:50100238-50100266:+	long loop	GGGTGGGAGACAGCTGGGCACAAAGGGG	SMARCD1|gene:ENSG00000066117	3′ UTR	miR-150-5p,miR-191-5p,miR-532-3p
chr12:50477032-50477052:+	two-quartet	GGCTTAATTTGGGAGGGGGG	LARP4|gene:ENSG00000161813	3′ UTR	miR-30-5p
chr12:51995363-51995377:+	two-quartet	GGGTGGAGGGAAGG	ACVR1B|gene:ENSG00000135503	3′ UTR	miR-383-5p.1
chr12:53187589-53187614:+	bulges	GGCGCAAGGGGCCCCGGGTGGTGGG	ZNF740|gene:ENSG00000139651	3′ UTR,CDS	miR-532-3p
chr12:53254315-53254340:+	two-quartet	GGACATGATGGGGGTGATGGACTGG	MFSD5|gene:ENSG00000182544	3′ UTR	miR-330-3p,miR-96-5p/1271-5p
chr12:53975730-53975749:+	two-quartet	GGATTAGGTGGGGGAGGGG	HOXC11|gene:ENSG00000123388	3′ UTR	miR-15-5p/16-5p/195-5p/424-5p/497-5p
chr12:55750606-55750629:+	canonical/G3L1-7	GGGTTGGGAATGGGAGTAAAGGG	GDF11|gene:ENSG00000135414	3′ UTR	miR-504-5p.1,miR-381-3p
chr12:55750611-55750637:+	canonical/G3L1-7	GGGAATGGGAGTAAAGGGCAAGAGGG	GDF11|gene:ENSG00000135414	3′ UTR	miR-504-5p.1
chr12:56037066-56037099:+	long loop	GGGATATTTTGGGGGGGGATGGTAAAGGGTGGG	IKZF4|gene:ENSG00000123411	3′ UTR	miR-125-5p
chr12:56161172-56161186:+	two-quartet	GGTTTGGGTGGGGG	MYL6|gene:ENSG00000092841	3′ UTR	miR-15-5p/16-5p/195-5p/424-5p/497-5p
chr12:56161177-56161207:+	long loop	GGGTGGGGGACTAACAGCTGCTGGGAGGGG	MYL6|gene:ENSG00000092841	3′ UTR	miR-15-5p/16-5p/195-5p/424-5p/497-5p
chr12:56161177-56161216:+	long loop	GGGTGGGGGACTAACAGCTGCTGGGAGGGGAGCTAGGGG	MYL6|gene:ENSG00000092841	3′ UTR	miR-15-5p/16-5p/195-5p/424-5p/497-5p
chr12:57721037-57721067:+	long loop	GGGCAACTCTGTGGGTGTGGGGGCCCTGGG	OS9|gene:ENSG00000135506	3′ UTR	miR-15-5p/16-5p/195-5p/424-5p/497-5p
chr12:74541158-74541173:+	two-quartet	GGGGGAAGGGGGGGG	ATXN7L3B|gene:ENSG00000253719	3′ UTR	miR-186-5p
chr12:76852786-76852809:+	two-quartet	GGGAAGAGATGGGTGTGGGGTGG	ZDHHC17|gene:ENSG00000186908	3′ UTR	miR-204-5p/211-5p
chr12:93573026-93573036:+,chr12:93574721-93574734:+	two-quartet	GGTCAGACAGGATGGTACTGGGG	SOCS2|gene:ENSG00000120833	3′ UTR,CDS	miR-132-3p/212-3p
chr12:6667118-6667160:-	long loop	GGGGTAGGGGCTAGACCTCCTTTTATTTGAAGGGGGCAAGGG	ZNF384|gene:ENSG00000126746	3′ UTR	miR-129-3p
chr12:31387263-31387284:-	two-quartet	GGGGGTTGGGGGGAAGAGTGG	DENND5B|gene:ENSG00000170456	3′ UTR	miR-29-3p
chr12:48044908-48044937:-	bulges	GTAGGAAAGGGCATGGGCAAAAGGTAGGG	SENP1|gene:ENSG00000079387	3′ UTR	miR-138-5p
chr12:48766258-48766280:-	bulges	GTGGGGGTGGGGGAGGATGGTG	ADCY6|gene:ENSG00000174233	3′ UTR	miR-128-3p,miR-323-3p,miR-140-5p,miR-409-5p
chr12:48766264-48766278:-	two-quartet	GGGGGTGGGGGAGG	ADCY6|gene:ENSG00000174233	3′ UTR	miR-128-3p,miR-323-3p,miR-140-5p,miR-409-5p
chr12:48766264-48766278:-	two-quartet	GGGGGTGGGGGAGG	ADCY6|gene:ENSG00000174233	3′ UTR	miR-128-3p,miR-323-3p,miR-140-5p,miR-409-5p
chr12:48766305-48766332:-	bulges	GAGGAGTCAGGAGGTGGGAGGCCGTGG	ADCY6|gene:ENSG00000174233	3′ UTR	miR-340-5p
chr12:48767333-48767370:-	bulges	GTGGGATGGGGTGTGGTAGCAAAAGGAGGGAGAGGAG	ADCY6|gene:ENSG00000174233	3′ UTR	miR-183-5p.2,miR-182-5p,miR-96-5p/1271-5p
chr12:48938414-48938445:-	bulges	GGGGGCCGGGGGGAGCGGGGAGGGGGTGGAG	AC073610.2|gene:ENSG00000272822,ARF3|gene:ENSG00000134287	3′ UTR,non_coding	miR-125-5p
chr12:49019553-49019576:-	canonical/G3L1-7	GGGATTGGGAAAAGGGGATGGGG	KMT2D|gene:ENSG00000167548	3′ UTR	miR-346
chr12:49020372-49020388:-	two-quartet	GGTAGGGGGGTGTGGG	KMT2D|gene:ENSG00000167548	3′ UTR	miR-340-5p
chr12:49020509-49020534:-	two-quartet	GGGGCATGGGGGAGCCGGCTGGAGG	KMT2D|gene:ENSG00000167548	3′ UTR	miR-1306-5p
chr12:49097322-49097341:-	canonical/G3L1-7	GGGTGGGGTAGGGGCAGGG	LMBR1L|gene:ENSG00000139636	3′ UTR	miR-25-3p/32-5p/92-3p/363-3p/367-3p
chr12:49097649-49097662:-	two-quartet	GGGGGTGGGAAGG	LMBR1L|gene:ENSG00000139636	3′ UTR	miR-145-5p
chr12:49791720-49791740:-	two-quartet	GGGACCAAGGAGGCAGGTGG	NCKAP5L|gene:ENSG00000167566	3′ UTR	miR-133a-3p.2/133b,miR-133a-3p.1
chr12:53064717-53064741:-	canonical/G3L1-7	GGGTAGGGCTGTAGGGAAAGCGGG	SPRYD3|gene:ENSG00000167778	3′ UTR	miR-19-3p
chr12:54182273-54182294:-	two-quartet	GGGGGTGCGGCTGGTGGTGGG	SMUG1|gene:ENSG00000123415	3′ UTR,CDS	miR-532-3p
chr12:54182572-54182604:-	bulges	GCATGGTCCGGGACTGGTTGGGCATTGTGGGG	SMUG1|gene:ENSG00000123415	3′ UTR,CDS	miR-365-3p
chr12:54182582-54182614:-	bulges	GGGGAAGTAAGCATGGTCCGGGACTGGTTGGG	SMUG1|gene:ENSG00000123415	3′ UTR,CDS	miR-365-3p
chr12:54232171-54232197:-	two-quartet	GGATGTTGTTGGGGAAGGCACTTGGG	CBX5|gene:ENSG00000094916	3′ UTR	miR-378-3p
chr12:56162892-56162925:-	two-quartet	GGTAGGTAATAGGAGAAGAAAGGGCACTGGGGG	AC073896.4|gene:ENSG00000258199,SMARCC2|gene:ENSG00000139613	3′ UTR,non_coding	miR-140-3p.2
chr12:56238457-56238487:-	canonical/G3L1-7	GGGGAGAGGGTTGGGGTGGGGACCTGGGGG	ANKRD52|gene:ENSG00000139645	3′ UTR	miR-331-3p,miR-339-5p,miR-431-5p
chr12:56238466-56238487:-	canonical/G3L1-7	GGGGAGAGGGTTGGGGTGGGG	ANKRD52|gene:ENSG00000139645	3′ UTR	miR-331-3p,miR-339-5p,miR-431-5p
chr12:56238558-56238580:-	canonical/G3L1-7	GGGGGTGGGTGGGAGGGGAGGG	ANKRD52|gene:ENSG00000139645	3′ UTR	miR-183-5p.2,miR-182-5p,miR-96-5p/1271-5p
chr12:56239043-56239064:-	canonical/G3L1-7	GGGAGGGCAGAGGGTGGCGGG	ANKRD52|gene:ENSG00000139645	3′ UTR	miR-150-5p,miR-542-3p
chr12:56239289-56239313:-	two-quartet	GGTTGGGCAAGGGCGGAGGTGAGG	ANKRD52|gene:ENSG00000139645	3′ UTR	miR-133a-3p.2/133b
chr12:56240042-56240072:-	long loop	GGGGTGGGGAGCAGCCCCTGGGGGAGGGGG	ANKRD52|gene:ENSG00000139645	3′ UTR	miR-490-3p,miR-493-5p
chr12:56240955-56240982:-	bulges	GGGAATTAGGTGGTGGGGGGCAAGGGG	ANKRD52|gene:ENSG00000139645	3′ UTR	miR-29-3p
chr12:56417347-56417367:-	two-quartet	GGCTTTCTCTTGGAGGTGGG	TIMELESS|gene:ENSG00000111602	3′ UTR	miR-1306-5p
chr12:57056573-57056590:-	two-quartet	GGAAGGAGGAGGAAAGG	NEMP1|gene:ENSG00000166881	3′ UTR	miR-670-3p
chr12:57056578-57056590:-	two-quartet	GGAAGGAGGAGG	NEMP1|gene:ENSG00000166881	3′ UTR	miR-670-3p
chr12:57056578-57056590:-	two-quartet	GGAAGGAGGAGG	NEMP1|gene:ENSG00000166881	3′ UTR	miR-670-3p
chr12:57530390-57530409:-	two-quartet	GGTGTGGGGAAGGATTGGG	DCTN2|gene:ENSG00000175203	3′ UTR	miR-330-3p
chr12:57820084-57820123:-	long loop	GGGTAGGGGATCTGCTTCCCACTGTGACTGGGCTATGGG	CTDSP2|gene:ENSG00000175215	3′ UTR	miR-128-3p,miR-196-5p,miR-27-3p
chr12:57822130-57822154:-	bulges	GTGGCCTCCCTGGGGTGGGTGGGG	CTDSP2|gene:ENSG00000175215	3′ UTR	miR-124-3p.2/506-3p,miR-34-5p/449-5p,miR-124-3p.1
chr12:89590781-89590802:-	bulges	GGGTGCTTTTTGGGGGGTGGG	ATP2B1|gene:ENSG00000070961	3′ UTR	miR-223-3p,miR-330-3p.2,miR-532-3p
chr12:92143817-92143838:-	two-quartet	GGGAGGGAAGTCCTAGGGTGG	BTG1|gene:ENSG00000133639	3′ UTR	miR-17-5p/20-5p/93-5p/106-5p/519-3p,miR-142-5p
chr12:92143993-92144023:-	bulges	GGGTGGGCTCCTCTTGGGGATGGATTATGG	BTG1|gene:ENSG00000133639	3′ UTR	miR-299-5p,miR-330-3p
chr12:92144000-92144023:-	two-quartet	GGGTGGGCTCCTCTTGGGGATGG	BTG1|gene:ENSG00000133639	3′ UTR	miR-330-3p
chr12:108647307-108647338:-	bulges	GGTGTGGTCCTAGGGAGGGCGGAAAGGGAGG	CORO1C|gene:ENSG00000110880	3′ UTR	miR-34-5p/449-5p
chr12:108647307-108647338:-	bulges	GGTGTGGTCCTAGGGAGGGCGGAAAGGGAGG	CORO1C|gene:ENSG00000110880	3′ UTR	miR-34-5p/449-5p
chr12:108647316-108647351:-	bulges	GGAGCTGGTTATTGGTGTGGTCCTAGGGAGGGCGG	CORO1C|gene:ENSG00000110880	3′ UTR	miR-34-5p/449-5p
chr12:108647316-108647351:-	bulges	GGAGCTGGTTATTGGTGTGGTCCTAGGGAGGGCGG	CORO1C|gene:ENSG00000110880	3′ UTR	miR-34-5p/449-5p
chr12:110535192-110535221:-	bulges	GGTAGACGCGGTGGGGGCGGGGTGGGGGG	PPTC7|gene:ENSG00000196850	3′ UTR	miR-186-5p
chr13:30461403-30461434:-	bulges	GAGGAAGATGAAGAGGATGAGGAGGAGGAGG	HMGB1|gene:ENSG00000189403	3′ UTR,CDS	miR-670-3p
chr13:30461403-30461434:-	bulges	GAGGAAGATGAAGAGGATGAGGAGGAGGAGG	HMGB1|gene:ENSG00000189403	3′ UTR,CDS	miR-670-3p
chr14:23309463-23309493:+	two-quartet	GGGCTGCCTGGCAAATCTGGTGGTGATGGG	BCL2L2-PABPN1|gene:ENSG00000258643,BCL2L2|gene:ENSG00000129473	3′ UTR,non_coding	miR-338-3p
chr14:23310575-23310595:+	two-quartet	GGTATTTCTAGGGGAGGTGG	BCL2L2-PABPN1|gene:ENSG00000258643,BCL2L2|gene:ENSG00000129473	3′ UTR,non_coding	miR-1306-5p,miR-17-5p/20-5p/93-5p/106-5p/519-3p
chr14:23310575-23310599:+	two-quartet	GGTATTTCTAGGGGAGGTGGTAGG	BCL2L2-PABPN1|gene:ENSG00000258643,BCL2L2|gene:ENSG00000129473	3′ UTR,non_coding	miR-1306-5p,miR-17-5p/20-5p/93-5p/106-5p/519-3p
chr14:23311467-23311484:+	two-quartet	GGCCAAGGAAGGAGCGG	BCL2L2-PABPN1|gene:ENSG00000258643,BCL2L2|gene:ENSG00000129473	3′ UTR,non_coding	miR-212-5p
chr14:23325453-23325482:+	bulges	GAGGAGGGACCTGCTTTGGGGAGTAGGGG	PABPN1|gene:ENSG00000100836	3′ UTR	miR-330-3p
chr14:23325470-23325500:+	long loop	GGGGAGTAGGGGAAGGCCCAGGGAGTGGGG	PABPN1|gene:ENSG00000100836	3′ UTR	miR-330-3p
chr14:23325478-23325507:+	long loop	GGGGAAGGCCCAGGGAGTGGGGCAGGGGG	PABPN1|gene:ENSG00000100836	3′ UTR	miR-330-3p
chr14:23326037-23326056:+	bulges	GGGAATGGGAGGAAGTGGG	PABPN1|gene:ENSG00000100836	3′ UTR	miR-1306-5p,miR-532-3p
chr14:23326037-23326063:+	canonical/G3L1-7	GGGAATGGGAGGAAGTGGGAACAGGG	PABPN1|gene:ENSG00000100836	3′ UTR	miR-1306-5p,miR-532-3p
chr14:23326043-23326070:+	canonical/G3L1-7	GGGAGGAAGTGGGAACAGGGAGGTGGG	PABPN1|gene:ENSG00000100836	3′ UTR	miR-1306-5p,miR-532-3p
chr14:23326044-23326076:+	bulges	GGAGGAAGTGGGAACAGGGAGGTGGGAGGTGG	PABPN1|gene:ENSG00000100836	3′ UTR	miR-1306-5p,miR-532-3p
chr14:23478005-23478023:+	two-quartet	GGTTTTCGGAGGCGGCGG	NGDN|gene:ENSG00000129460	3′ UTR,CDS	miR-488-3p
chr14:23478005-23478023:+	two-quartet	GGTTTTCGGAGGCGGCGG	NGDN|gene:ENSG00000129460	3′ UTR,CDS	miR-488-3p
chr14:24123769-24123807:+	long loop	GGGTAAGGGTGTTTCCTCAGCACCCTCCTGGGGTGGGG	AL136295.3|gene:ENSG00000259371,DCAF11|gene:ENSG00000100897	3′ UTR,non_coding	miR-665
chr14:24305296-24305329:+	bulges	GGGGAGTTTAGGGACAGGAGGCATTGGTAGGGG	NOP9|gene:ENSG00000196943	3′ UTR	miR-221-3p/222-3p
chr14:24307441-24307463:+	two-quartet	GGAAAGGTCGCTGGGGTGGTGG	LTB4R2|gene:ENSG00000213906,NOP9|gene:ENSG00000196943	3′ UTR,non_coding	miR-187-3p
chr14:55353048-55353060:+	two-quartet	GGCTGGAGGTGG	FBXO34|gene:ENSG00000178974	3′ UTR	miR-216a-5p
chr14:69714271-69714286:+	two-quartet	GGGTGGTGGCACGGG	SUSD6|gene:ENSG00000100647	3′ UTR	miR-873-5p.2
chr14:69771564-69771587:+	bulges	GGGGGTGGGATTTGGAAGGGGGG	SRSF5|gene:ENSG00000100650	3′ UTR	miR-330-3p.2
chr14:69771564-69771592:+	long loop	GGGGGTGGGATTTGGAAGGGGGGTTGGG	SRSF5|gene:ENSG00000100650	3′ UTR	miR-330-3p.2
chr14:69771566-69771597:+	long loop	GGGTGGGATTTGGAAGGGGGGTTGGGTTGGG	SRSF5|gene:ENSG00000100650	3′ UTR	miR-330-3p.2
chr14:70030535-70030559:+	canonical/G3L1-7	GGGTTTTGGGGGGGTGGGGGAGGG	SMOC1|gene:ENSG00000198732	3′ UTR	miR-382-5p,miR-223-3p
chr14:73696953-73696970:+	two-quartet	GGTTGTGGAGGGAAGGG	DNAL1|gene:ENSG00000119661	3′ UTR	miR-494-3p
chr14:74494837-74494857:+	two-quartet	GGGTGGGGCAAGAGTGGTGG	ISCA2|gene:ENSG00000165898	3′ UTR,CDS	miR-361-5p
chr14:74494837-74494857:+	two-quartet	GGGTGGGGCAAGAGTGGTGG	ISCA2|gene:ENSG00000165898	3′ UTR,CDS	miR-361-5p
chr14:74902923-74902949:+	two-quartet	GGGGATCTGGGTGTGTGAGTGGGAGG	DLST|gene:ENSG00000119689	3′ UTR	miR-331-3p,miR-218-5p
chr14:74902923-74902955:+	long loop	GGGGATCTGGGTGTGTGAGTGGGAGGAGAGGG	DLST|gene:ENSG00000119689	3′ UTR	miR-331-3p,miR-218-5p
chr14:75470358-75470382:+	canonical/G3L1-7	GGGGTGGCCAGGGCGGGGGCGGGG	JDP2|gene:ENSG00000140044	3′ UTR	miR-501-3p/502-3p
chr14:20458196-20458224:-	canonical/G3L1-7	GGGCAGGGTGGGGGTGGGTAGCCCTGGG	PIP4P1|gene:ENSG00000165782	3′ UTR	miR-1-3p/206,miR-874-3p
chr14:20458206-20458224:-	canonical/G3L1-7	GGGCAGGGTGGGGGTGGG	PIP4P1|gene:ENSG00000165782	3′ UTR	miR-1-3p/206,miR-874-3p
chr14:21385513-21385537:-	canonical/G3L1-7	GGGAGGGGCAGGGGAGATGTGGGG	CHD8|gene:ENSG00000100888	3′ UTR	miR-532-3p
chr14:21385523-21385552:-	bulges	GGACTATGGAAACGTGGGAGGGGCAGGGG	CHD8|gene:ENSG00000100888	3′ UTR	miR-532-3p
chr14:23275551-23275572:-	two-quartet	GGGGAGCTGGGGGAGGGGAGG	HOMEZ|gene:ENSG00000215271	3′ UTR	miR-194-5p
chr14:75053625-75053654:-	bulges	GGGTAAAAAGCTGGGATTGGTAGGCTGGG	ACYP1|gene:ENSG00000119640	3′ UTR,CDS	miR-378-3p
chr14:75061683-75061684:-,chr14:75053634-75053659:-	two-quartet	GGCTGAGGGTAAAAAGCTGGGATTGG	ACYP1|gene:ENSG00000119640	3′ UTR,CDS	miR-378-3p
chr14:81179997-81180022:-	canonical/G3L1-7	GGGTTTTTGGGTGGGAGGGTTGGGG	GTF2A1|gene:ENSG00000165417	3′ UTR	miR-139-5p
chr15:31374850-31374870:+	canonical/G3L1-7	GGGCGGGGGGTGGGGGAGGG	KLF13|gene:ENSG00000169926	3′ UTR	miR-495-3p
chr15:31374850-31374877:+	canonical/G3L1-7	GGGCGGGGGGTGGGGGAGGGAAGCGGG	KLF13|gene:ENSG00000169926	3′ UTR	miR-495-3p
chr15:31374850-31374886:+	bulges	GGGCGGGGGGTGGGGGAGGGAAGCGGGTGTTGGCTG	KLF13|gene:ENSG00000169926	3′ UTR	miR-495-3p,miR-9-5p
chr15:40466160-40466186:+	canonical/G3L1-7	GGGCAAGTGGGGCTCGGGGTAGGGGG	BAHD1|gene:ENSG00000140320	3′ UTR	miR-218-5p
chr15:40467367-40467386:+	two-quartet	GGAGTATGGTGGGAGAGGG	BAHD1|gene:ENSG00000140320	3′ UTR	miR-9-5p
chr15:43184713-43184734:+	two-quartet	GGAGTCCTGGACGTTGGAGGG	TMEM62|gene:ENSG00000137842	3′ UTR	miR-199-3p
chr15:44528817-44528835:+	two-quartet	GGCATTAAGGTAGGGGGG	CTDSPL2|gene:ENSG00000137770	3′ UTR	miR-1197
chr15:48342040-48342059:+	two-quartet	GGGGTTCAGGAGGTTTTGG	DUT|gene:ENSG00000128951	3′ UTR,CDS	miR-145-5p
chr15:50500670-50500688:+	two-quartet	GGTATGGAAAAGGGCTGG	USP8|gene:ENSG00000138592	3′ UTR	miR-129-3p,miR-22-3p
chr15:72586342-72586372:+	bulges	GGTAATAGAGCACTTGGGGGATGGGATGGG	ARIH1|gene:ENSG00000166233	3′ UTR	miR-302-3p/372-3p/373-3p/520-3p
chr15:72586357-72586377:+	canonical/G3L1-7	GGGGGATGGGATGGGGTGGG	ARIH1|gene:ENSG00000166233	3′ UTR	miR-219-5p,miR-302-3p/372-3p/373-3p/520-3p
chr15:72586357-72586383:+	bulges	GGGGGATGGGATGGGGTGGGTTGGTG	ARIH1|gene:ENSG00000166233	3′ UTR	miR-219-5p,miR-302-3p/372-3p/373-3p/520-3p
chr15:74596949-74596973:+	bulges	GGGATCGCGGGGGCGGGGAGGTGG	ARID3B|gene:ENSG00000179361	3′ UTR	miR-125-5p
chr15:25338493-25338513:-	two-quartet	GGAAGGAAGGGAGAAATTGG	UBE3A|gene:ENSG00000114062	3′ UTR	miR-325-3p
chr15:40980074-40980098:-	two-quartet	GGGGAAGGACAGGCAGGTGGATGG	INO80|gene:ENSG00000128908	3′ UTR	miR-214-5p,miR-342-3p,miR-302-3p/372-3p/373-3p/520-3p,miR-17-5p/20-5p/93-5p/106-5p/519-3p
chr15:42413073-42413096:-	two-quartet	GGGAAAGGAGGGGGTCAAGGAGG	ZNF106|gene:ENSG00000103994	3′ UTR	miR-421
chr15:43328506-43328518:-	two-quartet	GGAGGTGGTGGG	LCMT2|gene:ENSG00000168806	3′ UTR,CDS	miR-1306-5p,miR-28-5p/708-5p
chr15:43533540-43533564:-	canonical/G3L1-7	GGGAATGGGAGTGGGTAGGAGGGG	PPIP5K1|gene:ENSG00000168781	3′ UTR	miR-9-5p
chr15:64688579-64688610:-	long loop	GGGAAGGACACTGAGGGGCTCAGGGTGAGGG	OAZ2|gene:ENSG00000180304	3′ UTR	miR-125-5p
chr15:67201894-67201918:-	long loop	GGGAGCACTAAGGGGTGGGTGGGG	AAGAB|gene:ENSG00000103591	3′ UTR	miR-34-5p/449-5p
chr15:70050002-70050040:-	bulges	GGAGACCCCCAGGCGAGGGGCCCCGAGGATGGCGGAGG	TLE3|gene:ENSG00000140332	3′ UTR	miR-339-5p
chr16:1324819-1324836:+	two-quartet	GGAAGGGATTGGTTTGG	UBE2I|gene:ENSG00000103275	3′ UTR	miR-188-5p,miR-30-5p
chr16:1324898-1324914:+	canonical/G3L1-7	GGGGGGGTTGGGCGGG	UBE2I|gene:ENSG00000103275	3′ UTR	miR-652-3p
chr16:2771076-2771097:+	canonical/G3L1-7	GGGGGGTTTGGGGTGGGAGGG	SRRM2|gene:ENSG00000167978	3′ UTR	miR-532-3p
chr16:2771076-2771117:+	long loop	GGGGGGTTTGGGGTGGGAGGGAATGCAGATGGGAGTTGGGG	SRRM2|gene:ENSG00000167978	3′ UTR	miR-532-3p
chr16:2771094-2771123:+	long loop	GGGAATGCAGATGGGAGTTGGGGGAGGGG	SRRM2|gene:ENSG00000167978	3′ UTR	miR-532-3p
chr16:2771094-2771126:+	bulges	GGGAATGCAGATGGGAGTTGGGGGAGGGGAGG	SRRM2|gene:ENSG00000167978	3′ UTR	miR-532-3p
chr16:3022247-3022273:+	two-quartet	GGGGGCTGGCCCACTAGGAGGGCTGG	TNFRSF12A|gene:ENSG00000006327	3′ UTR	miR-142-3p.2
chr16:9117778-9117802:+	bulges	GGGAGAGGGAGATGGATGGTGGGG	C16orf72|gene:ENSG00000182831	3′ UTR	miR-200bc-3p/429
chr16:9117778-9117806:+	two-quartet	GGGAGAGGGAGATGGATGGTGGGGTAGG	C16orf72|gene:ENSG00000182831	3′ UTR	miR-200bc-3p/429
chr16:28836922-28836947:+	long loop	GGGAGGGGCCTCACAGAGGGCAGGG	AC009093.11|gene:ENSG00000288630,ATXN2L|gene:ENSG00000168488	3′ UTR,non_coding	miR-18-5p
chr16:28836926-28836953:+	long loop	GGGGCCTCACAGAGGGCAGGGCCAGGG	AC009093.11|gene:ENSG00000288630,ATXN2L|gene:ENSG00000168488	3′ UTR,non_coding	miR-18-5p
chr16:28984437-28984463:+	bulges	GGGTAGCTCAGGGGAGGAGGTGGGGG	AC009093.11|gene:ENSG00000288630,AC109460.3|gene:ENSG00000261067,SPNS1|gene:ENSG00000169682	3′ UTR,CDS,non_coding	miR-142-3p.1
chr16:28984437-28984473:+	long loop	GGGTAGCTCAGGGGAGGAGGTGGGGGTCCAGGAGGG	AC009093.11|gene:ENSG00000288630,AC109460.3|gene:ENSG00000261067,SPNS1|gene:ENSG00000169682	3′ UTR,CDS,non_coding	miR-142-3p.1
chr16:29988251-29988276:+	canonical/G3L1-7	GGGGCCAGGGGTGGTGGAGGGTGGG	TAOK2|gene:ENSG00000149930	3′ UTR	miR-331-3p
chr16:30399175-30399198:+	canonical/G3L1-7	GGGCCTGGGAGGTGGTGGGAGGG	ZNF48|gene:ENSG00000180035	3′ UTR	miR-1306-5p,miR-532-3p
chr16:30399175-30399209:+	long loop	GGGCCTGGGAGGTGGTGGGAGGGAGAAGGAAGGG	ZNF48|gene:ENSG00000180035	3′ UTR	miR-1306-5p,miR-532-3p
chr16:30670044-30670077:+	long loop	GGGCTGGGGGAGGAGGGGCTCAAGGAAGGGGGG	FBRS|gene:ENSG00000156860	3′ UTR	miR-493-5p
chr16:30948041-30948078:+	long loop	GGGAATCTCGGACCTGGGGGAGCCGGGGTGTGAGGGG	FBXL19|gene:ENSG00000099364	3′ UTR	miR-26-5p
chr16:30948515-30948547:+	long loop	GGGGGGCCGGGGCTTACCATGTAGGGGAGGGG	AC135048.1|gene:ENSG00000261487,FBXL19|gene:ENSG00000099364	3′ UTR,non_coding	miR-299-3p
chr16:31083119-31083146:+	long loop	GGGGGAGGGAGCGCGTGCAGGGAGGGG	ZNF646|gene:ENSG00000167395	3′ UTR	miR-9-5p
chr16:31466849-31466872:+	two-quartet	GGTGATGGGGATTGAGTTGGGGG	ARMC5|gene:ENSG00000140691	3′ UTR,CDS	miR-140-3p.2
chr16:58046814-58046832:+	two-quartet	GGGGTGGGGCTGCGGGGG	MMP15|gene:ENSG00000102996	3′ UTR	miR-149-5p,miR-760
chr16:58280060-58280080:+	bulges	GGGAGAGGGATAGAGGAGGG	CCDC113|gene:ENSG00000103021	3′ UTR	miR-493-3p,miR-149-5p,miR-760
chr16:66887059-66887083:+	bulges	GAGGTGGTGGGCAGGAGGGAGGAG	PDP2|gene:ENSG00000172840	3′ UTR	miR-483-3p.2
chr16:67928505-67928546:+	long loop	GGGGAATGGGGCACCTGGGGGCCAAGGCAGAGGGAAGGGGG	PSKH1|gene:ENSG00000159792	3′ UTR	miR-15-5p/16-5p/195-5p/424-5p/497-5p,miR-503-5p
chr16:69324323-69324345:+	two-quartet	GGGCAATGGTGAAGGTGGGAGG	VPS4A|gene:ENSG00000132612	3′ UTR	miR-532-3p
chr16:69324659-69324684:+	bulges	GGAGTGGGGCGGGGTGGCGGGGGAG	VPS4A|gene:ENSG00000132612	3′ UTR	miR-483-3p.2
chr16:70572191-70572224:+	bulges	GGGAGGAAGGAGGCAGGCTGTGGTGGGACTGGG	SF3B3|gene:ENSG00000189091	3′ UTR	miR-543,miR-532-3p
chr16:70572202-70572229:+	bulges	GGCAGGCTGTGGTGGGACTGGGTAGGG	SF3B3|gene:ENSG00000189091	3′ UTR	miR-532-3p
chr16:2253665-2253691:-	two-quartet	GGGAAAAGTGAGGCTCTTGGGGGTGG	RNPS1|gene:ENSG00000205937	3′ UTR	miR-760
chr16:4512353-4512389:-	long loop	GGGATTTAAGGCCAAGGGTCAGTGGGTGGCAGGGGG	CDIP1|gene:ENSG00000089486	3′ UTR	miR-212-5p
chr16:5024955-5024984:-	two-quartet	GGAAGCTCCTTGGAAGAAGGGATGGGGGG	NAGPA|gene:ENSG00000103174	3′ UTR	miR-30-5p
chr16:8854993-8855024:-	canonical/G3L1-7	GGGGTATGGGGGGCAGGTGTGGGGTGTGGGG	CARHSP1|gene:ENSG00000153048	3′ UTR	miR-665
chr16:8855000-8855024:-	bulges	GGGGTATGGGGGGCAGGTGTGGGG	CARHSP1|gene:ENSG00000153048	3′ UTR	miR-665
chr16:8855007-8855031:-	two-quartet	GGAGGAAGGGGTATGGGGGGCAGG	CARHSP1|gene:ENSG00000153048	3′ UTR	miR-665
chr16:20734317-20734336:-	two-quartet	GGGGAATAGGGAGGATAGG	THUMPD1|gene:ENSG00000066654	3′ UTR	miR-124-3p.1
chr16:66615197-66615215:-	two-quartet	GGTGGCACTTTTGGGGGG	CMTM4|gene:ENSG00000183723	3′ UTR	miR-17-5p/20-5p/93-5p/106-5p/519-3p
chr16:67148454-67148484:-	bulges	GCTTTATTGGAGAGGGGATGTGGGCAGGGG	B3GNT9|gene:ENSG00000237172	3′ UTR	miR-330-3p.2
chr16:69118064-69118091:-	two-quartet	GGCCTGGTGTGCAAGGATGGTTGGTGG	CHTF8|gene:ENSG00000168802,DERPC|gene:ENSG00000286140	3′ UTR	miR-128-3p,miR-873-5p.2
chr16:69118113-69118144:-	canonical/G3L1-7	GGGAATTAGGGTGGGGGTGGGGGATGAAGGG	CHTF8|gene:ENSG00000168802,DERPC|gene:ENSG00000286140	3′ UTR	miR-128-3p
chr17:792127-792143:+	two-quartet	GGTGGGAGGCTGGCGG	MRM3|gene:ENSG00000171861	3′ UTR	miR-199-5p
chr17:2379699-2379727:+	two-quartet	GGATGCCCTCGGATCAGGGCCGGGATGG	SGSM2|gene:ENSG00000141258	3′ UTR	miR-485-5p
chr17:2379715-2379733:+	canonical/G3L1-7	GGGCCGGGATGGGAGGGG	SGSM2|gene:ENSG00000141258	3′ UTR	miR-485-5p,miR-125-5p
chr17:5024428-5024449:+	canonical/G3L1-7	GGGTGGGGTGGGGGGCTGGGG	KIF1C|gene:ENSG00000129250	3′ UTR	miR-503-5p,miR-15-5p/16-5p/195-5p/424-5p/497-5p
chr17:7312064-7312090:+	bulges	GCCCTGGTGGGGGAGAAGGGGGTGGG	EIF5A|gene:ENSG00000132507	3′ UTR	miR-15-5p/16-5p/195-5p/424-5p/497-5p
chr17:7419245-7419278:+	long loop	GGGGAACAGATGGAGGGGGCAGTGGGGACAGGG	NLGN2|gene:ENSG00000169992	3′ UTR	miR-346
chr17:7578528-7578559:+	bulges	GGGGGCTGAGGAGCAGCAGGAGGGGGGAGGG	AC016876.3|gene:ENSG00000264772,EIF4A1|gene:ENSG00000161960,SENP3-EIF4A1|gene:ENSG00000277957	3′ UTR,non_coding	miR-188-5p,miR-212-5p
chr17:7578535-7578566:+	bulges	GAGGAGCAGCAGGAGGGGGGAGGGAAGGGAG	AC016876.3|gene:ENSG00000264772,EIF4A1|gene:ENSG00000161960,SENP3-EIF4A1|gene:ENSG00000277957	3′ UTR,non_coding	miR-188-5p,miR-212-5p
chr17:7578549-7578573:+	canonical/G3L1-7	GGGGGGAGGGAAGGGAGCCAAGGG	AC016876.3|gene:ENSG00000264772,EIF4A1|gene:ENSG00000161960,SENP3-EIF4A1|gene:ENSG00000277957	3′ UTR,non_coding	miR-188-5p,miR-212-5p
chr17:7578549-7578577:+	bulges	GGGGGGAGGGAAGGGAGCCAAGGGATGG	AC016876.3|gene:ENSG00000264772,EIF4A1|gene:ENSG00000161960,SENP3-EIF4A1|gene:ENSG00000277957	3′ UTR,non_coding	miR-188-5p,miR-212-5p
chr17:7859497-7859526:+	two-quartet	GGAAGAGAATGGGATCCGGGATGAGGAGG	AC104581.4|gene:ENSG00000280046,CYB5D1|gene:ENSG00000182224	3′ UTR,CDS,non_coding	miR-127-3p
chr17:18068309-18068336:+	bulges	GGAAGGAGTTTGAGGGTTTGGGATGGG	GID4|gene:ENSG00000141034	3′ UTR	miR-150-5p,miR-532-3p
chr17:18208643-18208680:+	bulges	GAGGCTGATGCTGGAGTGGCCAGTAGAGGTGGTGGAG	ALKBH5|gene:ENSG00000091542	3′ UTR	miR-193-3p
chr17:18323108-18323128:+	canonical/G3L1-7	GGGTATGGGGAGGGGAGGGG	SMCR8|gene:ENSG00000176994	3′ UTR	miR-125-5p
chr17:27626097-27626115:+	two-quartet	GGTGTGGGGGGAGGGTGG	AC015688.4|gene:ENSG00000266728,KSR1|gene:ENSG00000141068	3′ UTR,non_coding	miR-23-3p
chr17:28701864-28701885:+	bulges	GGAGGGGAGTGTGGCAGGGAG	SUPT6H|gene:ENSG00000109111	3′ UTR	miR-133a-3p.1
chr17:28701864-28701889:+	bulges	GGAGGGGAGTGTGGCAGGGAGGAGG	SUPT6H|gene:ENSG00000109111	3′ UTR	miR-133a-3p.1
chr17:28701864-28701889:+	bulges	GGAGGGGAGTGTGGCAGGGAGGAGG	SUPT6H|gene:ENSG00000109111	3′ UTR	miR-133a-3p.1
chr17:28749910-28749931:+	canonical/G3L1-7	GGGGGTGGGAATTGGGGAGGG	TRAF4|gene:ENSG00000076604	3′ UTR,CDS	miR-760,miR-135-5p
chr17:28749916-28749939:+	canonical/G3L1-7	GGGAATTGGGGAGGGAGAAAGGG	TRAF4|gene:ENSG00000076604	3′ UTR,CDS	miR-760,miR-135-5p
chr17:36600388-36600408:+	two-quartet	GGGCTGGGGAAAGGAGGTGG	DHRS11|gene:ENSG00000278535	3′ UTR	miR-23-3p
chr17:38405213-38405244:+	canonical/G3L1-7	GGGGTGGGAGGGGTCTGAGGGTGGGATGGGG	SOCS7|gene:ENSG00000274211	3′ UTR	miR-204-5p/211-5p,miR-532-3p
chr17:38405222-38405250:+	canonical/G3L1-7	GGGGTCTGAGGGTGGGATGGGGAAAGGG	SOCS7|gene:ENSG00000274211	3′ UTR	miR-204-5p/211-5p,miR-532-3p
chr17:38405292-38405327:+	bulges	GTTTTGGTATTTTTCTGGGGATAGAGGGGGTGGGG	SOCS7|gene:ENSG00000274211	3′ UTR	miR-17-5p/20-5p/93-5p/106-5p/519-3p,miR-329-3p/362-3p
chr17:38405308-38405333:+	canonical/G3L1-7	GGGGATAGAGGGGGTGGGGTTAGGG	SOCS7|gene:ENSG00000274211	3′ UTR	miR-139-5p
chr17:38727343-38727370:+	bulges	GGCACTTGCAAGGGCTTGGGGGAGGGG	MLLT6|gene:ENSG00000275023	3′ UTR	miR-129-3p
chr17:38727354-38727377:+	bulges	GGGCTTGGGGGAGGGGGAGGCAG	MLLT6|gene:ENSG00000275023	3′ UTR	miR-129-3p
chr17:38728802-38728825:+	long loop	GGGCTGTGCCCGGGGTGGGAGGG	MLLT6|gene:ENSG00000275023	3′ UTR	miR-342-3p
chr17:38728802-38728836:+	bulges	GGGCTGTGCCCGGGGTGGGAGGGTGTCTATGTGG	MLLT6|gene:ENSG00000275023	3′ UTR	miR-342-3p
chr17:38920376-38920400:+	bulges	GGGGATGGGGAGGGAAAGACGGTG	LASP1|gene:ENSG00000002834	3′ UTR	miR-29-3p
chr17:40091109-40091132:+	canonical/G3L1-7	GGGGCAGGGGGTGGGGGGAGGGG	THRA|gene:ENSG00000126351	3′ UTR	miR-873-5p.2,miR-135-5p
chr17:40092304-40092331:+	canonical/G3L1-7	GGGAACTCCTGGGCGGGGGGGAGGGGG	THRA|gene:ENSG00000126351	3′ UTR	miR-665
chr17:40092432-40092454:+	canonical/G3L1-7	GGGAGGGGTGGGACCGGCAGGG	THRA|gene:ENSG00000126351	3′ UTR	miR-224-5p
chr17:40130013-40130031:+	two-quartet	GGGAGGGTGGTCTTTGGG	MSL1|gene:ENSG00000188895	3′ UTR	miR-377-3p,miR-125-5p
chr17:40130013-40130043:+	bulges	GGGAGGGTGGTCTTTGGGTGTTCTCAGGGG	MSL1|gene:ENSG00000188895	3′ UTR	miR-377-3p,miR-125-5p
chr17:40130039-40130067:+	two-quartet	GGGGCCAATGGTAATTTTTGGGTTGGGG	MSL1|gene:ENSG00000188895	3′ UTR	miR-149-5p,miR-125-5p
chr17:40130041-40130079:+	bulges	GGCCAATGGTAATTTTTGGGTTGGGGAGCCAGCTTGGG	MSL1|gene:ENSG00000188895	3′ UTR	miR-149-5p,miR-125-5p
chr17:40130058-40130085:+	long loop	GGGTTGGGGAGCCAGCTTGGGGTGGGG	MSL1|gene:ENSG00000188895	3′ UTR	miR-149-5p
chr17:40281752-40281784:+	bulges	GGCTGAGTGCTTATGGGGGTGGGGGAGAAGGG	WIPF2|gene:ENSG00000171475	3′ UTR	miR-504-5p.1
chr17:47682770-47682791:+	bulges	GGGGGAGGAGGAGGGACTGGG	KPNB1|gene:ENSG00000108424	3′ UTR	miR-29-3p,miR-140-3p.2
chr17:47683292-47683308:+	bulges	GGGGGGGAGGGGGGAG	KPNB1|gene:ENSG00000108424	3′ UTR	miR-27-3p,miR-181-5p
chr17:48059889-48059906:+	two-quartet	GGCAGGGGTGGTGGTGG	NFE2L1|gene:ENSG00000082641	3′ UTR	miR-338-3p
chr17:48061265-48061291:+	bulges	GGGAGTGAAATGGGGGTGGGGGGAAG	NFE2L1|gene:ENSG00000082641	3′ UTR	miR-148-3p/152-3p,miR-302c-3p.2/520-3p
chr17:48927280-48927297:+	two-quartet	GGGTGTGGGAGTGGGGG	UBE2Z|gene:ENSG00000159202	3′ UTR	miR-532-3p
chr17:1464335-1464370:-	bulges	GGGGACGGGGCTGGCCTTGGGAGGAGCGGCAGGGG	MYO1C|gene:ENSG00000197879	3′ UTR	miR-150-5p
chr17:1574746-1574789:-	long loop	GGGGACGTGGGTGGGTCCGAGGTGTGTGTGGGGTCGGGGTGGG	SLC43A2|gene:ENSG00000167703	3′ UTR	miR-329-3p/362-3p
chr17:1574751-1574789:-	long loop	GGGGACGTGGGTGGGTCCGAGGTGTGTGTGGGGTCGGG	SLC43A2|gene:ENSG00000167703	3′ UTR	miR-329-3p/362-3p
chr17:2689761-2689803:-	bulges	GGGGGCGAGGCTGGGGGAAGCGGGGCCCAATTACGGATCCCG	CLUH|gene:ENSG00000132361	3′ UTR	miR-210-3p
chr17:2689778-2689808:-	canonical/G3L1-7	GGGCCGGGGGCGAGGCTGGGGGAAGCGGGG	CLUH|gene:ENSG00000132361	3′ UTR	miR-210-3p
chr17:2689786-2689808:-	bulges	GGGCCGGGGGCGAGGCTGGGGG	CLUH|gene:ENSG00000132361	3′ UTR	miR-210-3p
chr17:2690030-2690063:-	bulges	GGAGCTCTGTGGCGGGGCTGGAGGGCTGGGGTG	CLUH|gene:ENSG00000132361	3′ UTR	miR-17-5p/20-5p/93-5p/106-5p/519-3p
chr17:2690038-2690081:-	long loop	GGGGAGGGGTGGGGAGCCGGAGCTCTGTGGCGGGGCTGGAGGG	CLUH|gene:ENSG00000132361	3′ UTR	miR-17-5p/20-5p/93-5p/106-5p/519-3p
chr17:4945754-4945774:-	two-quartet	GGGCTGGGGGCCAGGGCTGG	PFN1|gene:ENSG00000108518	3′ UTR	miR-182-5p,miR-96-5p/1271-5p
chr17:4968677-4968703:-	canonical/G3L1-7	GGGAGAGGGCTTTCTGGGGCAGGGGG	CAMTA2|gene:ENSG00000108509	3′ UTR	miR-499a-5p
chr17:5474687-5474712:-	two-quartet	GGGGTGAGGGCCAGCGGCTTGGAGG	DERL2|gene:ENSG00000072849	3′ UTR,CDS	miR-328-3p
chr17:7189979-7190003:-	canonical/G3L1-7	GGGGTCGGGGGTCGGGTGTCCGGG	DLG4|gene:ENSG00000132535	3′ UTR	miR-149-5p
chr17:7189987-7190011:-	canonical/G3L1-7	GGGGGGCAGGGGTCGGGGGTCGGG	DLG4|gene:ENSG00000132535	3′ UTR	miR-149-5p
chr17:7240450-7240467:-	two-quartet	GGGGGGAAGGTAGGAGG	AC120057.2|gene:ENSG00000262526,GABARAP|gene:ENSG00000170296	3′ UTR	miR-325-3p
chr17:7243731-7243754:-	canonical/G3L1-7	GGGTGGGATACTGGGATTTTGGG	AC120057.2|gene:ENSG00000262526,CTDNEP1|gene:ENSG00000175826	3′ UTR,non_coding	miR-129-3p
chr17:7243739-7243761:-	canonical/G3L1-7	GGGCTGTGGGTGGGATACTGGG	AC120057.2|gene:ENSG00000262526,CTDNEP1|gene:ENSG00000175826	3′ UTR,non_coding	miR-129-3p
chr17:7243747-7243766:-	canonical/G3L1-7	GGGCTGGGCTGTGGGTGGG	AC120057.2|gene:ENSG00000262526,CTDNEP1|gene:ENSG00000175826	3′ UTR,non_coding	miR-129-3p
chr17:7244137-7244159:-	canonical/G3L1-7	GGGGTGGGGGGGAAAGGGAGGG	AC120057.2|gene:ENSG00000262526,CTDNEP1|gene:ENSG00000175826	3′ UTR,non_coding	miR-324-5p
chr17:7390024-7390057:-	long loop	GGGGTTTTACAAGAGGGCTGGGGTGTGGAAGGG	PLSCR3|gene:ENSG00000187838,TMEM256-PLSCR3|gene:ENSG00000262481	3′ UTR	miR-9-5p
chr17:7460949-7460966:-	two-quartet	GGGGTCGGATGGGTGGG	ZBTB4|gene:ENSG00000174282	3′ UTR	miR-149-5p,miR-3064-5p
chr17:7591312-7591342:-	bulges	GGGGGGTGACAAGGTCCCCCTGGGGAGGGG	FXR2|gene:ENSG00000129245	3′ UTR	miR-539-3p,miR-329-3p/362-3p
chr17:7591376-7591393:-	two-quartet	GGGTGGGAGGCACGGGG	FXR2|gene:ENSG00000129245	3′ UTR	miR-532-3p
chr17:8475234-8475259:-	two-quartet	GGAAAGAGTAGGAGGGGTGGGCTGG	MYH10|gene:ENSG00000133026	3′ UTR	miR-27-3p
chr17:8475238-8475267:-	bulges	GGGGCTTTGGAAAGAGTAGGAGGGGTGGG	MYH10|gene:ENSG00000133026	3′ UTR	miR-128-3p,miR-27-3p
chr17:29074578-29074592:-	two-quartet	GGAAGAGGTGGGGG	MYO18A|gene:ENSG00000196535,TIAF1|gene:ENSG00000221995	3′ UTR,5UTR	miR-483-3p.1
chr17:29574506-29574527:-	bulges	GGGGAGGTGGGGGGGCAGGAG	GIT1|gene:ENSG00000108262	3′ UTR	miR-299-3p
chr17:38672088-38672120:-	bulges	GGGGTCAGAGGTTCTGTTTTCCAGGGGAGGGG	EPOP|gene:ENSG00000273604	3′ UTR	miR-331-3p
chr17:38672921-38672949:-	canonical/G3L1-7	GGGGTGCGGGGCTGTGGTGGGGGTGGGG	EPOP|gene:ENSG00000273604	3′ UTR	miR-22-3p
chr17:39921626-39921654:-	bulges	GGGTTGGCTGTTGGGTAGACAGGTGGGG	ORMDL3|gene:ENSG00000172057	3′ UTR	miR-665
chr17:39921664-39921685:-	bulges	GGGGAGGGAGGCTGCTGTGGG	ORMDL3|gene:ENSG00000172057	3′ UTR	miR-665
chr17:42113171-42113189:-	two-quartet	GGGGTGGGGGGTATGGGG	KAT2A|gene:ENSG00000108773	3′ UTR	miR-133a-3p.1
chr17:42125672-42125696:-	long loop	GGGCCACCACTGGGGGGGCAGGGG	AC099811.2|gene:ENSG00000267261,RAB5C|gene:ENSG00000108774	3′ UTR	miR-302-3p/372-3p/373-3p/520-3p
chr17:42579636-42579665:-	two-quartet	GGGAGTTGGCAAGAGGGAGGGAAGGAAGG	RETREG3|gene:ENSG00000141699	3′ UTR	miR-150-5p
chr17:42579644-42579665:-	bulges	GGGAGTTGGCAAGAGGGAGGG	RETREG3|gene:ENSG00000141699	3′ UTR	miR-150-5p
chr17:42810880-42810894:-	two-quartet	GGAGGCAGTGGCGG	BECN1|gene:ENSG00000126581	3′ UTR,CDS	miR-28-5p/708-5p
chr17:43014736-43014749:-	two-quartet	GGGAGGTGGAGGG	VAT1|gene:ENSG00000108828	3′ UTR	miR-1306-5p
chr17:43766560-43766583:-	two-quartet	GGTGATGGATGGTTTGGAAAGGG	DUSP3|gene:ENSG00000108861	3′ UTR	miR-124-3p.1
chr17:44191943-44191969:-	canonical/G3L1-7	GGGGTCATTGGGGGAGGGGGGTGGGG	ATXN7L3|gene:ENSG00000087152	3′ UTR	miR-338-3p,miR-365-3p
chr17:44192776-44192803:-	long loop	GGGTTAGGGACCCTAGAGGGTTAAGGG	ATXN7L3|gene:ENSG00000087152	3′ UTR	miR-455-3p.1
chr17:44192800-44192821:-	two-quartet	GGACTGGTTGGACTGATCGGG	ATXN7L3|gene:ENSG00000087152	3′ UTR	miR-455-3p.1
chr17:44193537-44193562:-	bulges	GCTTCAAGGAATGGGAAAGGGAGGG	ATXN7L3|gene:ENSG00000087152	3′ UTR	miR-485-5p
chr17:44193859-44193884:-	two-quartet	GGCGACCCGGGAGGCTGTGGGTTGG	ATXN7L3|gene:ENSG00000087152	3′ UTR	miR-24-3p
chr17:44193863-44193894:-	bulges	GGGGCAATGTGGCGACCCGGGAGGCTGTGGG	ATXN7L3|gene:ENSG00000087152	3′ UTR	miR-24-3p
chr17:44205119-44205138:-	bulges	GGGAGGTGGGAGGGAGTGG	UBTF|gene:ENSG00000108312	3′ UTR	miR-1306-5p
chr17:44205124-44205138:-	two-quartet	GGGAGGTGGGAGGG	UBTF|gene:ENSG00000108312	3′ UTR	miR-1306-5p
chr17:44205539-44205562:-	canonical/G3L1-7	GGGGGTGGGGAGGCCTGGGGGGG	UBTF|gene:ENSG00000108312	3′ UTR	miR-29-3p
chr17:44804453-44804479:-	canonical/G3L1-7	GGGGCTGGGCTGAGGGAGAGAAAGGG	GJC1|gene:ENSG00000182963	3′ UTR	miR-141-3p/200a-3p
chr17:44804463-44804494:-	long loop	GGGGACTCTGGAGGCGGGGCTGGGCTGAGGG	GJC1|gene:ENSG00000182963	3′ UTR	miR-331-3p,miR-125-5p
chr17:44804470-44804494:-	bulges	GGGGACTCTGGAGGCGGGGCTGGG	GJC1|gene:ENSG00000182963	3′ UTR	miR-331-3p,miR-125-5p
chr17:44804475-44804494:-	two-quartet	GGGGACTCTGGAGGCGGGG	GJC1|gene:ENSG00000182963	3′ UTR	miR-331-3p,miR-125-5p
chr17:48612442-48612457:-	canonical/G3L1-7	GGGGGGGAGGGAGGG	HOXB7|gene:ENSG00000260027,HOXB8|gene:ENSG00000120068	3′ UTR,non_coding	miR-410-3p
chr17:50382765-50382791:-	canonical/G3L1-7	GGGAGGTGGCGGGGGGGCGTGGGGGG	LRRC59|gene:ENSG00000108829	3′ UTR	miR-1306-5p
chr17:50382774-50382791:-	bulges	GGGAGGTGGCGGGGGGG	LRRC59|gene:ENSG00000108829	3′ UTR	miR-1306-5p
chr17:58004946-58004961:-	two-quartet	GGAGGATTGAGGAGG	AC015813.2|gene:ENSG00000266086,SRSF1|gene:ENSG00000136450	3′ UTR	miR-325-3p
chr17:58005098-58005120:-	two-quartet	GGGATGTTGGGGGTGTTTGTGG	AC015813.2|gene:ENSG00000266086,SRSF1|gene:ENSG00000136450	3′ UTR	miR-377-3p
chr17:63832383-63832407:-	two-quartet	GGGGTAAGTTGGGGGTTTTCAGGG	SMARCD2|gene:ENSG00000108604	3′ UTR	miR-486-5p
chr17:75267537-75267547:-,chr17:75266963-75266967:-	two-quartet	GGAGGAGGAGGTGG	MIF4GD|gene:ENSG00000125457	3′ UTR,CDS	miR-29-3p,miR-455-3p.1,miR-1306-5p,miR-103-3p/107
chr17:75320194-75320215:-	bulges	GGGGGTGGGAGGGGGCGTTGG	GRB2|gene:ENSG00000177885	3′ UTR	miR-182-5p,miR-96-5p/1271-5p
chr17:75777643-75777656:-	two-quartet	GGTGTGGGGGAGG	H3-3B|gene:ENSG00000132475	3′ UTR	miR-369-3p,miR-374-5p
chr18:12325062-12325093:+	bulges	GCAGGCCAGACGGGTGCAGGGAACAACTGGG	TUBB6|gene:ENSG00000176014	3′ UTR,CDS	miR-142-3p.1
chr18:12325073-12325101:+	canonical/G3L1-7	GGGTGCAGGGAACAACTGGGCGAAAGGG	TUBB6|gene:ENSG00000176014	3′ UTR,CDS	miR-142-3p.1
chr18:13663620-13663644:-	bulges	GGTGTGTTGACCGGGTGGGGAGGG	FAM210A|gene:ENSG00000177150	3′ UTR	miR-216a-5p
chr18:31068119-31068140:-	two-quartet	GGAAGAGGATCGGTGGCTGGG	DSC2|gene:ENSG00000134755	3′ UTR,CDS	miR-205-5p
chr18:35335989-35336003:-	two-quartet	GGAGGGGGAGGAGG	ZNF24|gene:ENSG00000172466	3′ UTR	miR-504-5p.1
chr18:35993092-35993109:-	two-quartet	GGAGACAGGTTAGGTGG	RPRD1A|gene:ENSG00000141425	3′ UTR	miR-490-3p,miR-136-5p
chr19:1227829-1227855:+	bulges	GGGCGGGCGTGGGAGGAGGGAGGCGG	STK11|gene:ENSG00000118046	3′ UTR	miR-17-5p/20-5p/93-5p/106-5p/519-3p,miR-142-5p
chr19:2229945-2229960:+	two-quartet	GGAGGCTGGGACTGG	DOT1L|gene:ENSG00000104885	3′ UTR	miR-101-3p.1
chr19:10831279-10831310:+	bulges	GGGGGATGGAGTCTCAGGGTGGCAGAGGGGG	DNM2|gene:ENSG00000079805	3′ UTR	miR-17-5p/20-5p/93-5p/106-5p/519-3p,miR-130-3p/301-3p/454-3p
chr19:12793125-12793158:+	bulges	GGTACTCAAGCCCGCGGGGACATTGGGAAGGGG	JUNB|gene:ENSG00000171223	3′ UTR	miR-744-5p
chr19:12899631-12899643:+	two-quartet	GGGAGGTGGCGG	GCDH|gene:ENSG00000105607	3′ UTR	miR-1306-5p
chr19:12899631-12899647:+	two-quartet	GGGAGGTGGCGGATGG	GCDH|gene:ENSG00000105607	3′ UTR	miR-1306-5p
chr19:12899631-12899653:+	two-quartet	GGGAGGTGGCGGATGGAGTGGG	GCDH|gene:ENSG00000105607	3′ UTR	miR-1306-5p
chr19:12944291-12944313:+	two-quartet	GGAGGGCAGCAGAAGGGGGTGG	CALR|gene:ENSG00000179218	3′ UTR	miR-665
chr19:13140635-13140658:+	canonical/G3L1-7	GGGGAGAAGGGTCGGGCAGGGGG	NACC1|gene:ENSG00000160877	3′ UTR	miR-331-3p
chr19:13140635-13140666:+	canonical/G3L1-7	GGGGAGAAGGGTCGGGCAGGGGGTGCAGGGG	NACC1|gene:ENSG00000160877	3′ UTR	miR-331-3p
chr19:13141065-13141083:+	two-quartet	GGAGAGGAGCGGCGTTGG	NACC1|gene:ENSG00000160877	3′ UTR	miR-144-3p,miR-199-3p,miR-101-3p.2,miR-23-3p,miR-582-5p,miR-101-3p.1
chr19:13831151-13831185:+	bulges	GGGAAGGAGCCCGGCTGGAGATGGGGGCAGGGGG	ZSWIM4|gene:ENSG00000132003	3′ UTR	miR-200bc-3p/429,miR-125-5p
chr19:18866783-18866806:+	bulges	GGGGCTGCGGCCAGGGCGGAGGG	UPF1|gene:ENSG00000005007	3′ UTR	miR-193a-5p
chr19:18866784-18866812:+	bulges	GGGCTGCGGCCAGGGCGGAGGGAGGAAG	UPF1|gene:ENSG00000005007	3′ UTR	miR-193a-5p,miR-143-3p
chr19:19201798-19201821:+	two-quartet	GGCAGCTTCTGGACAGGTGGTGG	RFXANK|gene:ENSG00000064490	3′ UTR	miR-22-3p
chr19:19507219-19507236:+	canonical/G3L1-7	GGGGTGGGAGGGGAGGG	GATAD2A|gene:ENSG00000167491	3′ UTR	miR-329-3p/362-3p
chr19:19508721-19508744:+	two-quartet	GGGTATTGGGGAGGCTCTTTGGG	GATAD2A|gene:ENSG00000167491	3′ UTR	miR-10-5p,miR-504-5p.1
chr19:19508721-19508752:+	bulges	GGGTATTGGGGAGGCTCTTTGGGTGTGGAGG	GATAD2A|gene:ENSG00000167491	3′ UTR	miR-10-5p,miR-504-5p.1,miR-381-3p
chr19:35279588-35279622:+	bulges	GGTACTGAGACAGGGTGCTGATGGGAAGGAGGGG	USF2|gene:ENSG00000105698	3′ UTR	miR-10-5p,miR-339-5p
chr19:35279610-35279645:+	long loop	GGGAAGGAGGGGAGCCTTTGGGGGGCCACCCGGGG	USF2|gene:ENSG00000105698	3′ UTR	miR-10-5p,miR-339-5p
chr19:35279610-35279649:+	bulges	GGGAAGGAGGGGAGCCTTTGGGGGGCCACCCGGGGCCTG	USF2|gene:ENSG00000105698	3′ UTR	miR-10-5p,miR-339-5p
chr19:35618651-35618671:+	two-quartet	GGGCCTGGTGGAGGAGGTGG	HAUS5|gene:ENSG00000249115	3′ UTR,CDS	miR-1306-5p
chr19:35622715-35622733:+,chr19:35622875-35622880:+	bulges	GGGGATCGTGGGGGACTGGTGGG	HAUS5|gene:ENSG00000249115	3′ UTR,CDS	miR-3064-5p,miR-532-3p
chr19:36238406-36238421:+	two-quartet	GGGAGGTGGGATGGG	ZNF146|gene:ENSG00000167635	3′ UTR	miR-532-3p
chr19:36238406-36238436:+	long loop	GGGAGGTGGGATGGGTATTGGTTAAAGGGG	ZNF146|gene:ENSG00000167635	3′ UTR	miR-532-3p
chr19:38729549-38729576:+	canonical/G3L1-7	GGGTGGGTGGGCAGGGAGGGGCTGGGG	ACTN4|gene:ENSG00000130402	3′ UTR	miR-185-5p
chr19:38729545-38729580:+	bulges	GGGTGGGTGGGTGGGCAGGGAGGGGCTGGGGCAGG	ACTN4|gene:ENSG00000130402	3′ UTR	miR-185-5p
chr19:39384679-39384710:+	long loop	GGGAGGGGATTTGGGGGTTCAGACTGCGGGG	SAMD4B|gene:ENSG00000179134	3′ UTR	miR-504-5p.1
chr19:39384679-39384719:+	long loop	GGGAGGGGATTTGGGGGTTCAGACTGCGGGGAAGCCAGGG	SAMD4B|gene:ENSG00000179134	3′ UTR	miR-504-5p.1
chr19:39397714-39397743:+	bulges	GTGGGGCAGGCAGTGGTTGGTGGGTGGTG	MED29|gene:ENSG00000063322	3′ UTR,CDS	miR-1298-5p
chr19:40215486-40215505:+	canonical/G3L1-7	GGGGGGAGGGTGGGCAGGG	MAP3K10|gene:ENSG00000130758	3′ UTR	miR-339-5p,miR-125-5p
chr19:40796722-40796734:+	two-quartet	GGGGGAAGGGGG	MIA-RAB4B|gene:ENSG00000268975,RAB4B-EGLN2|gene:ENSG00000171570,RAB4B|gene:ENSG00000167578	3′ UTR,non_coding	miR-24-3p,miR-431-5p
chr19:45526464-45526485:+	two-quartet	GGAAGGGGGAAGGAAGGAGGG	VASP|gene:ENSG00000125753	3′ UTR	miR-491-5p,miR-1-3p/206
chr19:45526688-45526717:+	long loop	GGGGAGGGGATGTCTCACCGGGCTGGGGG	VASP|gene:ENSG00000125753	3′ UTR	miR-22-3p
chr19:46390543-46390564:+	two-quartet	GGACAGAGAGGAAGGAGGTGG	PPP5C|gene:ENSG00000011485	3′ UTR	miR-1306-5p
chr19:46390601-46390624:+	bulges	GGGGAGGCCGTCCTCGGGGTGGG	PPP5C|gene:ENSG00000011485	3′ UTR	miR-365-3p
chr19:46390601-46390630:+	long loop	GGGGAGGCCGTCCTCGGGGTGGGGTGGGG	PPP5C|gene:ENSG00000011485	3′ UTR	miR-365-3p
chr19:46610575-46610608:+	bulges	GGCACCCAGCCTCTGAGGGAAGGAGGGATGGGG	CALM3|gene:ENSG00000160014	3′ UTR	miR-532-3p
chr19:46610591-46610617:+	canonical/G3L1-7	GGGAAGGAGGGATGGGGCATAGTGGG	CALM3|gene:ENSG00000160014	3′ UTR	miR-532-3p
chr19:46610604-46610645:+	long loop	GGGGCATAGTGGGAGACCCAGCCAAGAGCTGAGGGTAAGGG	CALM3|gene:ENSG00000160014	3′ UTR	miR-532-3p
chr19:47742851-47742876:+	canonical/G3L1-7	GGGATGTCGTGGGCGGGGGAGGGGG	EHD2|gene:ENSG00000024422	3′ UTR	miR-29-3p
chr19:1852707-1852729:-	canonical/G3L1-7	GGGGGTGGGTGGGGGACTGGGG	KLF16|gene:ENSG00000129911	3′ UTR	miR-124-3p.1,miR-124-3p.2/506-3p
chr19:2038176-2038196:-	bulges	GGGGGGCCTGGGGGTGGGGG	MKNK2|gene:ENSG00000099875	3′ UTR	miR-181-5p,miR-26-5p
chr19:4046678-4046706:-	two-quartet	GGAACCCCAGGGTCTGGTGATGGCAGGG	ZBTB7A|gene:ENSG00000178951	3′ UTR	miR-504-5p.1
chr19:12701144-12701169:-	bulges	GGGGGGTTAGGGAGGAGTGAGTGGG	TNPO2|gene:ENSG00000105576	3′ UTR	miR-483-3p.1,miR-483-3p.2
chr19:12701158-12701175:-	two-quartet	GGTTGAGGGGGGTTAGG	TNPO2|gene:ENSG00000105576	3′ UTR	miR-483-3p.1,miR-483-3p.2
chr19:14091791-14091814:-	canonical/G3L1-7	GGGGCCCCGGGTGGGTGCGGGGG	PRKACA|gene:ENSG00000072062	3′ UTR	miR-296-5p
chr19:14093042-14093057:-	canonical/G3L1-7	GGGGGGGTGGGAGGG	PRKACA|gene:ENSG00000072062	3′ UTR	miR-532-3p
chr19:14478151-14478175:-	long loop	GGGTCAGGCACAGGGAGGGGAGGG	GIPC1|gene:ENSG00000123159	3′ UTR	let-7-5p/98-5p
chr19:14515832-14515854:-	canonical/G3L1-7	GGGTGGGAGGGCCCAGGGAGGG	DNAJB1|gene:ENSG00000132002	3′ UTR	miR-296-5p
chr19:14515837-14515865:-	two-quartet	GGACCATGAGAGGGTGGGAGGGCCCAGG	DNAJB1|gene:ENSG00000132002	3′ UTR	miR-296-5p
chr19:14515843-14515867:-	bulges	GTGGACCATGAGAGGGTGGGAGGG	DNAJB1|gene:ENSG00000132002	3′ UTR	miR-296-5p
chr19:15238280-15238307:-	two-quartet	GGTGGAGGTGGGATCAGCGGCCAGGGG	BRD4|gene:ENSG00000141867	3′ UTR	miR-141-3p/200a-3p
chr19:15238295-15238315:-	two-quartet	GGGGCGGTGGTGGAGGTGGG	BRD4|gene:ENSG00000141867	3′ UTR	miR-141-3p/200a-3p
chr19:15247175-15247199:-	two-quartet	GGAGTGGGGCTGGGGGGTGGGTGG	BRD4|gene:ENSG00000141867	3′ UTR	miR-141-3p/200a-3p
chr19:15247178-15247199:-	bulges	GGAGTGGGGCTGGGGGGTGGG	BRD4|gene:ENSG00000141867	3′ UTR	miR-141-3p/200a-3p
chr19:16646215-16646236:-	two-quartet	GGAGGTAAACCTGGAGGAAGG	AC008764.4|gene:ENSG00000268790,SMIM7|gene:ENSG00000214046	3′ UTR,non_coding	miR-299-5p
chr19:16646219-16646236:-	two-quartet	GGAGGTAAACCTGGAGG	AC008764.4|gene:ENSG00000268790,SMIM7|gene:ENSG00000214046	3′ UTR,non_coding	miR-299-5p
chr19:18443756-18443786:-	long loop	GGGGCTGATGGAGGGCTGGGCGCCATGGGG	ELL|gene:ENSG00000105656	3′ UTR	miR-130-3p/301-3p/454-3p,miR-125-5p
chr19:19201597-19201635:-	long loop	GGGAAAAGGTGGGCTGTGAGCTTGAATCGGGAGTGGGG	NR2C2AP|gene:ENSG00000184162	3′ UTR	miR-148-3p/152-3p
chr2:26136265-26136283:+	two-quartet	GGAAAAGCAGGAAGGAGG	RAB10|gene:ENSG00000084733	3′ UTR	miR-483-3p.1,miR-483-3p.2
chr2:27243659-27243684:+	two-quartet	GGAGCTCTCTGGCATGGGGGTGGGG	CAD|gene:ENSG00000084774	3′ UTR	miR-455-3p.1
chr2:42058316-42058341:+	bulges	GCCAGGACCTGGGGCGGGGGTGGGG	PKDCC|gene:ENSG00000162878	3′ UTR	miR-371-5p,miR-24-3p,miR-149-5p
chr2:42058326-42058347:+	canonical/G3L1-7	GGGGCGGGGGTGGGGCCGGGG	PKDCC|gene:ENSG00000162878	3′ UTR	miR-371-5p,miR-24-3p,miR-149-5p
chr2:47073981-47074018:+	bulges	GGGTCAGGGTGGGGCAACAGTGGCATCAGGTGCGGGG	TTC7A|gene:ENSG00000068724	3′ UTR	miR-125-5p
chr2:54669555-54669579:+	two-quartet	GGCTGGGCCTGAACAGGGAGGTGG	SPTBN1|gene:ENSG00000115306	3′ UTR	miR-1298-5p
chr2:64459902-64459928:+	canonical/G3L1-7	GGGAAGACAGGGTTCTGGGGTGGGGG	LGALSL|gene:ENSG00000119862	3′ UTR	miR-410-3p
chr2:66572180-66572204:+	two-quartet	GGAGACTGGTAGGAGGAGGCATGG	MEIS1|gene:ENSG00000143995	3′ UTR	miR-499a-5p,miR-208-3p
chr2:85054662-85054690:+	canonical/G3L1-7	GGGACAGCGGGTTTGGGGGTTGGGAGGG	KCMF1|gene:ENSG00000176407	3′ UTR	miR-181-5p
chr2:86777360-86777388:+	long loop	GGGAATGAATGTGTTGGGGCTGGGAGGG	RMND5A|gene:ENSG00000153561	3′ UTR	miR-181-5p
chr2:86777375-86777404:+	bulges	GGGGCTGGGAGGGAAGCAGAAGAAAATGG	RMND5A|gene:ENSG00000153561	3′ UTR	miR-181-5p
chr2:112116896-112116910:+	two-quartet	GGGGTGGGTGGTGG	TMEM87B|gene:ENSG00000153214	3′ UTR	miR-15-5p/16-5p/195-5p/424-5p/497-5p
chr2:113957459-113957492:+	bulges	GGCTTCATAGTTATTGGGGTTAGGGAGGTGGGG	ACTR3|gene:ENSG00000115091	3′ UTR	miR-1306-5p
chr2:134956565-134956586:+	two-quartet	GGGAGGGAAGGGCTTTCTTGG	CCNT2|gene:ENSG00000082258	3′ UTR	miR-23-3p
chr2:172505986-172506003:+	two-quartet	GGGTGTTGGGAGGGTGG	ITGA6|gene:ENSG00000091409	3′ UTR	miR-181-5p
chr2:1791872-1791883:-,chr2:1791244-1791262:-	bulges	GAGGAATTCAGGAGGATGGTGTATGGTGG	MYT1L|gene:ENSG00000186487	3′ UTR,CDS	miR-137
chr2:20201292-20201305:-	two-quartet	GGAGGTCGGTAGG	SDC1|gene:ENSG00000115884	3′ UTR	miR-212-5p
chr2:27312474-27312495:-	two-quartet	GGGTGAGCTGGGCAGGTGTGG	MPV17|gene:ENSG00000115204	3′ UTR,CDS	miR-328-3p
chr2:43222914-43222929:-	two-quartet	GGGGAGTGGGGGGGG	ZFP36L2|gene:ENSG00000152518	3′ UTR	miR-124-3p.1,miR-221-3p/222-3p,miR-137
chr2:68180703-68180722:-	two-quartet	GGTGGAGAAAGGGAAGGGG	AC017083.3|gene:ENSG00000273398,PPP3R1|gene:ENSG00000221823	3′ UTR,non_coding	miR-190-5p,miR-204-5p/211-5p
chr2:74461256-74461273:-	bulges	GGGAGGGAGAGGAGGGG	MOGS|gene:ENSG00000115275	3′ UTR	miR-199-3p
chr2:85322517-85322553:-	long loop	GGGTCTGGGCTGGCAGAGGTAGGGGGCTGCTTTGGG	TGOLN2|gene:ENSG00000152291	3′ UTR	miR-19-3p
chr2:85598728-85598759:-	bulges	GCAGGAATTGGGGGCTGGGAACAGCAGAGGG	TMEM150A|gene:ENSG00000168890	3′ UTR	miR-873-5p.2,miR-103-3p/107
chr2:96860020-96860052:-	bulges	GGGCTGTGAATGTTTTCAGGGTGGGGGGAGGG	SEMA4C|gene:ENSG00000168758	3′ UTR	miR-543,miR-181-5p
chr2:97656813-97656843:-	canonical/G3L1-7	GGGGCATGTTGGGAGAGGGGGAGGGAGGGG	ACTR1B|gene:ENSG00000115073	3′ UTR	miR-150-5p
chr2:97656819-97656847:-	bulges	GGGCGGGGCATGTTGGGAGAGGGGGAGG	ACTR1B|gene:ENSG00000115073	3′ UTR	miR-150-5p
chr2:121339038-121339071:-	long loop	GGGAACTTGAGGGACGCGTTTCAAGGGGTTGGG	CLASP1|gene:ENSG00000074054	3′ UTR	miR-15-5p/16-5p/195-5p/424-5p/497-5p
chr2:131051701-131051717:-	two-quartet	GGGGCGAGGGGGGTGG	FAM168B|gene:ENSG00000152102	3′ UTR	miR-193-3p
chr2:152656041-152656068:-	two-quartet	GGGCACTGTAGGATGGATTAAAGGTGG	PRPF40A|gene:ENSG00000196504	3′ UTR	miR-488-3p
chr20:327569-327599:+	bulges	GGGAGGAGCACTCGGAAGGGTTGGTTTGGG	SOX12|gene:ENSG00000177732	3′ UTR	miR-124-3p.1,miR-124-3p.2/506-3p
chr20:32165571-32165597:+	two-quartet	GGATCCTGGGGCTGCGTGGGGGGCGG	TM9SF4|gene:ENSG00000101337	3′ UTR	miR-141-3p/200a-3p,miR-139-5p,miR-873-5p.1
chr20:32165578-32165602:+	canonical/G3L1-7	GGGGCTGCGTGGGGGGCGGGAGGG	TM9SF4|gene:ENSG00000101337	3′ UTR	miR-139-5p,miR-873-5p.1
chr20:32428163-32428185:+	bulges	GTGGAGGGAGAGGAGCCAGAGG	ASXL1|gene:ENSG00000171456	3′ UTR,CDS	miR-149-5p
chr20:35947742-35947767:+	two-quartet	GGGATCTGGGCCAGGAGTGTGGTGG	PHF20|gene:ENSG00000025293	3′ UTR	miR-125-5p
chr20:35947749-35947774:+	two-quartet	GGGCCAGGAGTGTGGTGGACATTGG	PHF20|gene:ENSG00000025293	3′ UTR	miR-125-5p
chr20:36593731-36593746:+	two-quartet	GGAGGGTGGTGAGGG	TGIF2-RAB5IF|gene:ENSG00000259399,TGIF2|gene:ENSG00000118707	3′ UTR,non_coding	miR-15-5p/16-5p/195-5p/424-5p/497-5p,miR-148-3p/152-3p,miR-103-3p/107
chr20:37316435-37316461:+	canonical/G3L1-7	GGGCGGGCAGGGAGAGGGTCTTGGGG	MANBAL|gene:ENSG00000101363	3′ UTR	miR-665
chr20:37316444-37316475:+	long loop	GGGAGAGGGTCTTGGGGACAGCCCTCCTGGG	MANBAL|gene:ENSG00000101363	3′ UTR	miR-665
chr20:41174887-41174901:+	two-quartet	GGAGGAGGAGGAGG	PLCG1|gene:ENSG00000124181	3′ UTR	miR-1-3p/206
chr20:43716125-43716147:+	two-quartet	GGGGTTGTGGGGGCAGAGGGGG	MYBL2|gene:ENSG00000101057	3′ UTR	miR-30-5p
chr20:49988731-49988757:+	two-quartet	GGGGCCCGACAGGTGGGCCTGGGAGG	SNAI1|gene:ENSG00000124216	3′ UTR	miR-30-5p
chr20:50584624-50584639:+	canonical/G3L1-7	GGGTGGGTGGGGGGG	PTPN1|gene:ENSG00000196396	3′ UTR	miR-125-5p
chr20:53488936-53488968:+	bulges	GGGAAAAAATATGGCGCTTCGGGGAAGGAGGG	TSHZ2|gene:ENSG00000182463	3′ UTR,5UTR	miR-154-5p
chr20:53489664-53489681:+	bulges	GGGTGGGGTGGGAGGTG	TSHZ2|gene:ENSG00000182463	3′ UTR	miR-532-3p
chr20:481474-481501:-	canonical/G3L1-7	GGGTGGGGGGTGGGGGGGAGGCAAGGG	CSNK2A1|gene:ENSG00000101266	3′ UTR	miR-193a-5p,miR-30-5p
chr20:481483-481501:-	canonical/G3L1-7	GGGTGGGGGGTGGGGGGG	CSNK2A1|gene:ENSG00000101266	3′ UTR	miR-193a-5p,miR-30-5p
chr20:3932497-3932523:-	two-quartet	GGTTCAGATGGCTGGGCATGAGGAGG	RNF24|gene:ENSG00000101236	3′ UTR	miR-670-3p
chr20:31664981-31664996:-	two-quartet	GGCAGGAAGGGCAGG	BCL2L1|gene:ENSG00000171552	3′ UTR	let-7-5p/98-5p,miR-7-5p
chr20:31945429-31945451:-	bulges	GGGAGGGAGGGGCAGAGTGGAG	PDRG1|gene:ENSG00000088356	3′ UTR	miR-1-3p/206
chr20:33675841-33675856:-	two-quartet	GGGCAGGAGGGGTGG	E2F1|gene:ENSG00000101412	3′ UTR	miR-493-3p
chr20:33675870-33675899:-	two-quartet	GGATATGAGATGGGAGAGGTGAGTGGGGG	E2F1|gene:ENSG00000101412	3′ UTR	miR-493-3p
chr20:33675944-33675967:-	bulges	GGGTGGTCAGATGGTGGGGTGGG	E2F1|gene:ENSG00000101412	3′ UTR	miR-223-3p
chr20:33675949-33675967:-	two-quartet	GGGTGGTCAGATGGTGGG	E2F1|gene:ENSG00000101412	3′ UTR	miR-223-3p
chr20:35002696-35002726:-	bulges	GGCTTCTGAGCCCTGGGCAGGGGTGGTGGG	TRPC4AP|gene:ENSG00000100991	3′ UTR	miR-24-3p
chr20:35303344-35303365:-	two-quartet	GGAGAAAGGGAAGAGGCTGGG	UQCC1|gene:ENSG00000101019	3′ UTR	miR-15-5p/16-5p/195-5p/424-5p/497-5p
chr20:45325955-45325981:-	two-quartet	GGGGCTGGAATAGTTGAGGTGGATGG	SDC4|gene:ENSG00000124145	3′ UTR	miR-124-3p.1
chr21:37513325-37513344:+	two-quartet	GGGGAGGTCTGAGTGGTGG	DYRK1A|gene:ENSG00000157540	3′ UTR	miR-193-3p,miR-154-5p
chr21:25880932-25880950:-	canonical/G3L1-7	GGGGCGGGTGGGGAGGGG	APP|gene:ENSG00000142192	3′ UTR	miR-302-3p/372-3p/373-3p/520-3p,miR-17-5p/20-5p/93-5p/106-5p/519-3p,miR-302c-3p.2/520-3p
chr22:20146139-20146168:+	long loop	GGGGGGGCAGGCGGGAGCAGGCACGGGGG	ZDHHC8|gene:ENSG00000099904	3′ UTR	miR-532-3p
chr22:21450532-21450558:+	long loop	GGGCAGCCGGAGGGCAGGGCTCAGGG	HIC2|gene:ENSG00000169635	3′ UTR	miR-125-5p
chr22:21450786-21450800:+	two-quartet	GGGGTGGGGGTGGG	HIC2|gene:ENSG00000169635	3′ UTR	miR-1-3p/206
chr22:30907676-30907705:+	bulges	GCCCACTGGAGAGGCGGGGCGGGGTGGGG	OSBP2|gene:ENSG00000184792	3′ UTR	miR-124-3p.1,miR-124-3p.2/506-3p
chr22:31104339-31104350:+	two-quartet	GGTGGAGGTGG	SMTN|gene:ENSG00000183963	3′ UTR,CDS	miR-455-3p.1
chr22:31434071-31434095:+	two-quartet	GGATCCAGGGGAGGGAGATGGAGG	DRG1|gene:ENSG00000185721	3′ UTR	miR-145-5p
chr22:31906248-31906269:+	two-quartet	GGGCAGCAGCGGCGGCGGCGG	DEPDC5|gene:ENSG00000100150,Z82190.2|gene:ENSG00000285404	3′ UTR,CDS,non_coding	miR-138-5p
chr22:37029439-37029457:+	two-quartet	GGCTCCTGGGTGGAGTGG	MPST|gene:ENSG00000128309	3′ UTR,CDS	miR-665
chr22:41359900-41359918:+	canonical/G3L1-7	GGGGGCGGGGTGGGTGGG	ZC3H7B|gene:ENSG00000100403	3′ UTR	miR-103-3p/107
chr22:41359900-41359923:+	canonical/G3L1-7	GGGGGCGGGGTGGGTGGGGAGGG	ZC3H7B|gene:ENSG00000100403	3′ UTR	miR-103-3p/107
chr22:24540516-24540560:-	long loop	GGGACAGTTGGGCTTTGTTCATTCTAGCCACGGGGATGAAAGGG	GUCD1|gene:ENSG00000138867	3′ UTR	miR-188-5p,miR-204-5p/211-5p
chr22:27981863-27981883:-	bulges	GGGGTGGGGAGAGGAAAGGG	TTC28|gene:ENSG00000100154	3′ UTR	miR-670-3p,miR-204-5p/211-5p
chr22:29328556-29328582:-	two-quartet	GGGTTAAGTGAGGTGGGGACCAAAGG	AP1B1|gene:ENSG00000100280	3′ UTR	miR-133a-3p.2/133b,miR-149-5p,miR-133a-3p.1
chr22:31683798-31683823:-	canonical/G3L1-7	GGGGAGATGGGTTGGGGGTGGGGGG	PRR14L|gene:ENSG00000183530	3′ UTR	miR-124-3p.1
chr22:38866030-38866071:-	long loop	GGGGCTGGGTAGTTGGGGTCCCAGAAAGCCGGGGGTAGGGG	CBX6|gene:ENSG00000183741	3′ UTR	miR-505-3p.1
chr3:5219428-5219462:+	bulges	GGGCAGGGACCCCTTGGGAAATCGAGGAGGTGGG	EDEM1|gene:ENSG00000134109	3′ UTR	miR-874-3p
chr3:5219433-5219467:+	long loop	GGGACCCCTTGGGAAATCGAGGAGGTGGGACGGG	EDEM1|gene:ENSG00000134109	3′ UTR	miR-874-3p
chr3:5219459-5219503:+	long loop	GGGACGGGCTGGGCCCTGTGTCCCAGGTTTCACAGGGCTCAGGG	EDEM1|gene:ENSG00000134109	3′ UTR	miR-125-5p
chr3:9747455-9747486:+	long loop	GGGGCCAGTCTCAGGGGAAGCTGGGTGGGGG	BRPF1|gene:ENSG00000156983	3′ UTR	miR-193-3p,miR-331-3p,miR-125-5p
chr3:9806596-9806616:+	bulges	GGGTCTGGGCGGGCCTGGAG	ARPC4-TTLL3|gene:ENSG00000250151,ARPC4|gene:ENSG00000241553	3′ UTR,non_coding	miR-149-5p,miR-3064-5p
chr3:14486089-14486114:+	bulges	GAGGGACTAGGGGAGTGGTGGGGAG	SLC6A6|gene:ENSG00000131389	3′ UTR	miR-133a-3p.1,miR-133a-3p.2/133b,miR-9-5p
chr3:14486091-14486117:+	bulges	GGGACTAGGGGAGTGGTGGGGAGGTG	SLC6A6|gene:ENSG00000131389	3′ UTR	miR-133a-3p.1,miR-133a-3p.2/133b,miR-9-5p
chr3:14486091-14486122:+	bulges	GGGACTAGGGGAGTGGTGGGGAGGTGAGTGG	SLC6A6|gene:ENSG00000131389	3′ UTR	miR-133a-3p.1,miR-133a-3p.2/133b,miR-9-5p
chr3:23890670-23890688:+	canonical/G3L1-7	GGGGTCAGGGAGGGTGGG	UBE2E1|gene:ENSG00000170142	3′ UTR	miR-532-3p
chr3:33146922-33146939:+	two-quartet	GGGAAAAGGTGGATTGG	CRTAP|gene:ENSG00000170275	3′ UTR	miR-326
chr3:47009479-47009494:+	two-quartet	GGGATTGGCGGGCGG	NBEAL2|gene:ENSG00000160796	3′ UTR	miR-423-5p
chr3:48983507-48983524:+	two-quartet	GGATGGTTGTTGGGAGG	ARIH2|gene:ENSG00000177479	3′ UTR	miR-150-5p
chr3:48983507-48983529:+	bulges	GGATGGTTGTTGGGAGGGAGGG	ARIH2|gene:ENSG00000177479	3′ UTR	miR-150-5p
chr3:57559735-57559756:+	two-quartet	GGGCTTCCAATGGGGAGGAGG	PDE12|gene:ENSG00000174840	3′ UTR,CDS	miR-433-3p
chr3:69967086-69967105:+	two-quartet	GGTGATGGGTGATGGAGGG	MITF|gene:ENSG00000187098	3′ UTR	miR-483-3p.2,miR-23-3p
chr3:69967086-69967117:+	bulges	GGTGATGGGTGATGGAGGGTTCAGAGAGGAG	MITF|gene:ENSG00000187098	3′ UTR	miR-483-3p.2,miR-23-3p
chr3:127680719-127680742:+	canonical/G3L1-7	GGGAAACCTGGGGTGGGGGTGGG	ABTB1|gene:ENSG00000114626	3′ UTR	miR-125-5p
chr3:128071571-128071602:+	bulges	GGGTGGGTGGGGGCTGACCCCAGCTTCCAGG	SEC61A1|gene:ENSG00000058262	3′ UTR	miR-128-3p,miR-331-3p,miR-542-3p,miR-140-3p.1
chr3:140977874-140977897:+	bulges	GTGGCCTTTTTTGGGGGGGAGGG	SLC25A36|gene:ENSG00000114120	3′ UTR	miR-17-5p/20-5p/93-5p/106-5p/519-3p
chr3:153163753-153163769:+	two-quartet	GGAGCAGGAGGAGAGG	RAP2B|gene:ENSG00000181467	3′ UTR	miR-205-5p
chr3:15255153-15255171:-	two-quartet	GGAAAGGGAGTAGGCAGG	SH3BP5|gene:ENSG00000131370	3′ UTR	miR-204-5p/211-5p
chr3:15255417-15255455:-	long loop	GGGGTGGGAAAGGTGAATGCCAGTGGGGATGCGGGGGG	SH3BP5|gene:ENSG00000131370	3′ UTR	miR-17-5p/20-5p/93-5p/106-5p/519-3p
chr3:24122633-24122663:-	two-quartet	GGTTTTATGGTTGTGGAGGTGGGGTGGGGG	THRB|gene:ENSG00000151090	3′ UTR	miR-219-5p,miR-23-3p
chr3:45224874-45224893:-	two-quartet	GGAGAGGAGGGAAATGGGG	TMEM158|gene:ENSG00000249992	3′ UTR	miR-296-5p
chr3:47587714-47587743:-	long loop	GGGCAGAAGGGGGGGAATAGCCACAGGGG	SMARCC1|gene:ENSG00000173473	3′ UTR	miR-532-5p
chr3:48157799-48157822:-	bulges	GGGCATTAGGAGAAGGGAGTGGG	CDC25A|gene:ENSG00000164045	3′ UTR	miR-365-3p
chr3:48157805-48157831:-	two-quartet	GGAAGCCCTGGGCATTAGGAGAAGGG	CDC25A|gene:ENSG00000164045	3′ UTR	miR-365-3p
chr3:48468023-48468062:-	long loop	GGGCCAATGGGCCATCTGGACCAAAGGTGGGGTGTGGGG	SHISA5|gene:ENSG00000164054	3′ UTR	miR-133a-3p.2/133b,miR-328-3p,miR-9-5p
chr3:48637430-48637445:-	two-quartet	GGGTCGGTGGAGGGG	CELSR3|gene:ENSG00000008300	3′ UTR	miR-1-3p/206,miR-873-5p.2
chr3:48674337-48674372:-	bulges	GGACCATGGTCTGGGAGCTGTTCTGGGGCAGGGGG	NCKIPSD|gene:ENSG00000213672	3′ UTR	miR-133a-3p.1
chr3:48674439-48674456:-	two-quartet	GGGAGGGGATAAGGTGG	NCKIPSD|gene:ENSG00000213672	3′ UTR	miR-19-3p,miR-148-3p/152-3p,miR-130-3p/301-3p/454-3p
chr3:49724823-49724845:-	bulges	GGGTGGGGTGGGACGGGTGGTG	IP6K1|gene:ENSG00000176095	3′ UTR	miR-138-5p
chr3:49724828-49724845:-	canonical/G3L1-7	GGGTGGGGTGGGACGGG	IP6K1|gene:ENSG00000176095	3′ UTR	miR-138-5p
chr3:52401651-52401690:-	long loop	GGGCTGGGTTGGGAGTAGGGTGTCCCAGTGGGGTTGGGG	BAP1|gene:ENSG00000163930	3′ UTR,CDS	miR-125-5p
chr3:52401670-52401690:-	canonical/G3L1-7	GGGCTGGGTTGGGAGTAGGG	BAP1|gene:ENSG00000163930	3′ UTR,CDS	miR-125-5p
chr3:52547979-52547995:-	two-quartet	GGGGGTGGGGGGAAGG	PBRM1|gene:ENSG00000163939	3′ UTR	miR-802
chr3:53225729-53225756:-	long loop	GGGCGGGTATGAAGTGTGGGGCGGGGG	TKT|gene:ENSG00000163931	3′ UTR,CDS	miR-1-3p/206,miR-873-5p.1
chr3:55469888-55469906:-	two-quartet	GGCAATAATGGGGGTGGG	WNT5A|gene:ENSG00000114251	3′ UTR	miR-374-5p
chr3:70958241-70958262:-	bulges	GGGGGTGGTTCGGGGGAGGGG	FOXP1|gene:ENSG00000114861	3′ UTR	miR-200bc-3p/429
chr3:113721151-113721170:-	two-quartet	GGTGGGTGGGGCAGTTTGG	NAA50|gene:ENSG00000121579	3′ UTR	miR-141-3p/200a-3p
chr3:120396696-120396724:-	two-quartet	GGTGCTCTGGGGCTGGAGGCTAGTAAGG	FSTL1|gene:ENSG00000163430	3′ UTR	miR-582-5p
chr3:120396768-120396792:-	two-quartet	GGTGGCTGGCTAGGAAGGGAAGGG	FSTL1|gene:ENSG00000163430	3′ UTR	miR-325-3p
chr3:120396773-120396801:-	two-quartet	GGATATGAAGGTGGCTGGCTAGGAAGGG	FSTL1|gene:ENSG00000163430	3′ UTR	miR-325-3p,miR-137,miR-25-3p/32-5p/92-3p/363-3p/367-3p
chr3:120396778-120396801:-	two-quartet	GGATATGAAGGTGGCTGGCTAGG	FSTL1|gene:ENSG00000163430	3′ UTR	miR-325-3p,miR-137,miR-25-3p/32-5p/92-3p/363-3p/367-3p
chr3:129169577-129169591:-	two-quartet	GGAGGAGGAAGGGG	CNBP|gene:ENSG00000169714	3′ UTR	miR-325-3p
chr3:129170307-129170322:-	two-quartet	GGAGGAAAGGGGTGG	CNBP|gene:ENSG00000169714	3′ UTR	miR-670-3p
chr3:129556343-129556363:-	two-quartet	GGTGGTGGCTTTGATGGAGG	PLXND1|gene:ENSG00000004399	3′ UTR,CDS	miR-371-5p,miR-218-5p
chr3:129556343-129556363:-	two-quartet	GGTGGTGGCTTTGATGGAGG	PLXND1|gene:ENSG00000004399	3′ UTR,CDS	miR-371-5p,miR-218-5p
chr3:129650598-129650625:-	long loop	GGGTTTTTTTGGACAGGGTTGGGAGGG	TMCC1|gene:ENSG00000172765	3′ UTR	miR-150-5p
chr3:133828619-133828648:-	canonical/G3L1-7	GGGATGGGGAGGGAGGCTGGGCATCAGGG	RAB6B|gene:ENSG00000154917	3′ UTR	miR-483-3p.1,miR-125-5p
chr3:136149560-136149587:-	two-quartet	GGTCTCTTTTGGTGGGGTGGGGGTGGG	MSL2|gene:ENSG00000174579	3′ UTR	miR-202-5p,miR-135-5p
chr4:48861112-48861127:+	two-quartet	GGGGTGGATGGGGGG	OCIAD1|gene:ENSG00000109180	3′ UTR	miR-421,miR-505-3p.2
chr4:77166180-77166195:+	two-quartet	GGGGAGGAGGGAAGG	CCNG2|gene:ENSG00000138764	3′ UTR	miR-493-3p
chr4:118710861-118710887:+	bulges	GGGGAGGTGGAGATTCCAGGGGTGGG	METTL14|gene:ENSG00000145388	3′ UTR	miR-1306-5p
chr4:140381880-140381901:+	two-quartet	GGAAAAATGGAAATAGGGTGG	SCOC|gene:ENSG00000153130	3′ UTR	miR-670-3p
chr4:1982894-1982935:-	bulges	GGGGACCAAGGTGGCACGGTGGTACTGGGGGTGCGGCAGGG	NELFA|gene:ENSG00000185049	3′ UTR	miR-133a-3p.2/133b,miR-133a-3p.1
chr4:1982913-1982942:-	two-quartet	GGGTTGAGGGGACCAAGGTGGCACGGTGG	NELFA|gene:ENSG00000185049	3′ UTR	miR-133a-3p.2/133b,miR-133a-3p.1
chr4:2250006-2250041:-	long loop	GGGCGGGAACTGGGTGAGCACCTGGGGCAGGTGGG	MXD4|gene:ENSG00000123933	3′ UTR	miR-1249-3p
chr4:2250034-2250070:-	bulges	GCTCCTGGCGTGGACAAGGGGTCTGTGAAGGGCGGG	MXD4|gene:ENSG00000123933	3′ UTR	miR-1249-3p
chr4:23794998-23795020:-	bulges	GGGTGGGAGAGGATACTGCGGG	PPARGC1A|gene:ENSG00000109819	3′ UTR	miR-532-3p
chr5:32602222-32602249:+	two-quartet	GGCTTTGTGGCAATAAATAGGGCATGG	SUB1|gene:ENSG00000113387	3′ UTR	miR-124-3p.1,miR-124-3p.2/506-3p,miR-325-3p,miR-137
chr5:57262954-57262974:+	two-quartet	GGAATGAGGACTTGGGTTGG	GPBP1|gene:ENSG00000062194	3′ UTR	miR-543,miR-409-3p,miR-181-5p
chr5:61544333-61544353:+	two-quartet	GGGGTGGGGGGTGGGGATGG	ZSWIM6|gene:ENSG00000130449	3′ UTR	miR-495-3p
chr5:61544333-61544358:+	canonical/G3L1-7	GGGGTGGGGGGTGGGGATGGGAGGG	ZSWIM6|gene:ENSG00000130449	3′ UTR	miR-495-3p
chr5:61544333-61544362:+	bulges	GGGGTGGGGGGTGGGGATGGGAGGGATGG	ZSWIM6|gene:ENSG00000130449	3′ UTR	miR-495-3p,miR-26-5p
chr5:66079040-66079061:+	two-quartet	GGTGAAGGTGGTGCTGGTGGG	ERBIN|gene:ENSG00000112851	3′ UTR	miR-29-3p
chr5:72908819-72908835:+	canonical/G3L1-7	GGGAGGGGCGGGAGGG	TNPO1|gene:ENSG00000083312	3′ UTR	miR-1306-5p,miR-296-3p
chr5:72908820-72908840:+	bulges	GGAGGGGCGGGAGGGAGGTG	TNPO1|gene:ENSG00000083312	3′ UTR	miR-1306-5p,miR-296-3p
chr5:75361570-75361584:+	two-quartet	GGCCAGGAGGTTGG	HMGCR|gene:ENSG00000113161	3′ UTR	miR-140-3p.1,miR-873-5p.1
chr5:123614641-123614661:+	two-quartet	GGAATGGACCAATGAGGTGG	CSNK1G3|gene:ENSG00000151292	3′ UTR	miR-133a-3p.1,miR-133a-3p.2/133b
chr5:133104548-133104574:+	two-quartet	GGGGATTTTCGGGGAGGGGAAATAGG	HSPA4|gene:ENSG00000170606	3′ UTR	miR-323-3p
chr5:133104558-133104584:+	two-quartet	GGGGAGGGGAAATAGGTAATGTATGG	HSPA4|gene:ENSG00000170606	3′ UTR	miR-323-3p
chr5:134579258-134579291:+	bulges	GGGGTCCCCGGGAGGCAGGGGCAGAGGAGGTGG	JADE2|gene:ENSG00000043143	3′ UTR,CDS	miR-1306-5p
chr5:134582747-134582762:+	two-quartet	GGGGACGGTGGGGGG	JADE2|gene:ENSG00000043143	3′ UTR	miR-181-5p
chr5:138347038-138347070:+	bulges	GGCCGAGCCTGGGAATGGGGGTGAGTGGAGGG	FAM53C|gene:ENSG00000120709	3′ UTR	miR-874-3p,miR-125-5p
chr5:138347149-138347168:+	two-quartet	GGAGCTGGTGGCGGGAGGG	FAM53C|gene:ENSG00000120709	3′ UTR	miR-326
chr5:138347323-138347338:+	two-quartet	GGCCAGGGTGGGGGG	FAM53C|gene:ENSG00000120709	3′ UTR	miR-504-5p.1,miR-485-5p
chr5:138468925-138468962:+	long loop	GGGGGGCAGGGAGTGATGATTTGGGGGAGGCTTTGGG	EGR1|gene:ENSG00000120738	3′ UTR	miR-124-3p.2/506-3p
chr5:154816492-154816505:+	two-quartet	GGCTGGTGGTTGG	LARP1|gene:ENSG00000155506	3′ UTR	miR-143-3p
chr5:43290203-43290226:-	two-quartet	GGAAGGGAAGAATAGGGGCAGGG	HMGCS1|gene:ENSG00000112972	3′ UTR	miR-874-3p,miR-365-3p
chr5:55951495-55951509:-	two-quartet	GGTGGGAAGGATGG	IL6ST|gene:ENSG00000134352	3′ UTR,CDS	miR-205-5p
chr5:75372330-75372351:-	canonical/G3L1-7	GGGGTATGGGGTTGGGATGGG	CERT1|gene:ENSG00000113163	3′ UTR	miR-219-5p
chr5:88719782-88719802:-	two-quartet	GGTGGCAAGATAGGGAAGGG	MEF2C|gene:ENSG00000081189	3′ UTR	miR-188-5p
chr5:91369305-91369335:-	two-quartet	GGAATATTTGGCATAAAGGGCATTTGGTGG	ARRDC3|gene:ENSG00000113369	3′ UTR	miR-365-3p
chr5:137752761-137752783:-	canonical/G3L1-7	GGGTGGGGGTTGGGGTGGGGGG	HNRNPA0|gene:ENSG00000177733	3′ UTR	miR-221-3p/222-3p
chr5:137752769-137752783:-	two-quartet	GGGTGGGGGTTGGG	HNRNPA0|gene:ENSG00000177733	3′ UTR	miR-221-3p/222-3p
chr5:137752813-137752834:-	bulges	GTTTTTTGGGGGGAGGGAGGG	HNRNPA0|gene:ENSG00000177733	3′ UTR	miR-483-3p.2
chr6:21596924-21596955:+	two-quartet	GGTACAGGGGCAGTCAGTGGAGGGCGAGTGG	SOX4|gene:ENSG00000124766	3′ UTR	miR-140-3p.2
chr6:26376743-26376761:+	two-quartet	GGGAGGTGGAAGTGGGGG	BTN3A2|gene:ENSG00000186470	3′ UTR	miR-199-3p,miR-1306-5p
chr6:26392545-26392560:+	two-quartet	GGGAGGTGGAGGTGG	BTN2A2|gene:ENSG00000124508	3′ UTR,CDS	miR-1306-5p,miR-125-5p
chr6:26392545-26392560:+	two-quartet	GGGAGGTGGAGGTGG	BTN2A2|gene:ENSG00000124508	3′ UTR,CDS	miR-1306-5p,miR-125-5p
chr6:26468127-26468142:+	two-quartet	GGGAGGTGGAGGTGG	BTN2A1|gene:ENSG00000112763	3′ UTR,CDS	miR-1306-5p,miR-125-5p
chr6:30563589-30563621:+	bulges	GGGTCAGGAGTTGTATTGGCAAGAGGGAGGGG	PRR3|gene:ENSG00000204576	3′ UTR	miR-670-3p
chr6:30897552-30897578:+	bulges	GGGGGCCCCTGGGGACGGGCAGGCTG	DDR1|gene:ENSG00000204580	3′ UTR,CDS	miR-296-5p
chr6:30897552-30897586:+	long loop	GGGGGCCCCTGGGGACGGGCAGGCTGCGCAGGGG	DDR1|gene:ENSG00000204580	3′ UTR,CDS	miR-296-5p
chr6:32980862-32980895:+	bulges	GGGAGGGATGCAGGGACATTTACTGAAGGAGGG	BRD2|gene:ENSG00000204256	3′ UTR	miR-324-5p
chr6:33290854-33290879:+	canonical/G3L1-7	GGGGGGAGGGGAGGGGAGGGGAGGG	PFDN6|gene:ENSG00000204220	3′ UTR	miR-22-3p
chr6:33415963-33415991:+	bulges	GGGACTGGGGGAGGAGTCCGAGGTGGGG	PHF1|gene:ENSG00000112511	3′ UTR,CDS	miR-665
chr6:33416067-33416088:+	two-quartet	GGTTGAGTGGGGAGGAGGGGG	PHF1|gene:ENSG00000112511	3′ UTR,CDS	miR-217
chr6:33452845-33452884:+	long loop	GGGTGGGGGGACCTGTGTTGGAGGAGGGGTGTTGGGGGG	SYNGAP1|gene:ENSG00000197283	3′ UTR	miR-296-5p,miR-504-5p.1,miR-185-5p
chr6:36489880-36489896:+	two-quartet	GGAGTTGGAGGGAGGG	KCTD20|gene:ENSG00000112078	3′ UTR	miR-141-3p/200a-3p
chr6:36924398-36924410:+	two-quartet	GGTTGGGGGAGG	C6orf89|gene:ENSG00000198663	3′ UTR	miR-323-3p
chr6:37481196-37481226:+	long loop	GGGGGAGCTGGGCAGTAGCTTGGGGTGGGG	CMTR1|gene:ENSG00000137200	3′ UTR	miR-140-3p.2
chr6:37481205-37481231:+	long loop	GGGCAGTAGCTTGGGGTGGGGGTGGG	CMTR1|gene:ENSG00000137200	3′ UTR	miR-140-3p.2
chr6:37481205-37481243:+	bulges	GGGCAGTAGCTTGGGGTGGGGGTGGGCACCTGTGGTTG	CMTR1|gene:ENSG00000137200	3′ UTR	miR-140-3p.2
chr6:42938115-42938134:+	two-quartet	GGAGGTGATCGAGGACTGG	CNPY3|gene:ENSG00000137161	3′ UTR,CDS	miR-1306-5p,miR-486-5p
chr6:44005175-44005219:+	long loop	GGGAGGGAGAGGGAGGAGGCTGGTGATTGTGGGGGTGCTGGGGG	C6orf223|gene:ENSG00000181577	3′ UTR	miR-339-5p
chr6:44155392-44155417:+	canonical/G3L1-7	GGGGTGGCCTGGGGGTGGGGGTGGG	TMEM63B|gene:ENSG00000137216	3′ UTR	miR-199-5p
chr6:63580915-63580945:+	long loop	GGGAGGGCCTGAGAAAAGAATGGGAGGGGG	AL135905.2|gene:ENSG00000285976,PTP4A1|gene:ENSG00000112245	3′ UTR	miR-339-5p
chr6:113860966-113861010:+	long loop	GGGTCAAAAAGGGATATCAAATGAAGTGATGGGGTCACAATGGG	MARCKS|gene:ENSG00000277443	3′ UTR	miR-188-5p,miR-205-5p,miR-204-5p/211-5p
chr6:30600498-30600531:-	bulges	GTGGATTGGTTGGGTTTTGTGCAGGGTCTTGGG	PPP1R10|gene:ENSG00000204569	3′ UTR	miR-452-5p/892-3p,miR-376-3p,miR-760
chr6:32115614-32115640:-	two-quartet	GGTAAAGGAAAGAGCAGGTGTGGGGG	AL662884.2|gene:ENSG00000284829,ATF6B|gene:ENSG00000213676	3′ UTR,non_coding	miR-302-3p/372-3p/373-3p/520-3p,miR-302c-3p.2/520-3p
chr6:32184821-32184848:-	canonical/G3L1-7	GGGGGGGTGGGAGGCATGGGCCGGGGG	AL662884.1|gene:ENSG00000273333,PBX2|gene:ENSG00000204304	3′ UTR,non_coding	miR-146-5p,miR-185-5p
chr6:32185147-32185176:-	bulges	GAAAATTGGAGGGGGAAGAATGGGAAGGG	AL662884.1|gene:ENSG00000273333,PBX2|gene:ENSG00000204304	3′ UTR,non_coding	miR-182-5p,miR-96-5p/1271-5p
chr6:32185323-32185327:-,chr6:32184821-32184835:-	two-quartet	GGAGGCATGGGCCGGGGG	AL662884.1|gene:ENSG00000273333,PBX2|gene:ENSG00000204304	3′ UTR,non_coding	miR-146-5p,miR-185-5p
chr6:33573134-33573161:-	bulges	GGGCTTGGGGTGTGGGGTGGGGTGGAG	BAK1|gene:ENSG00000030110	3′ UTR	miR-125-5p
chr6:33573139-33573161:-	canonical/G3L1-7	GGGCTTGGGGTGTGGGGTGGGG	BAK1|gene:ENSG00000030110	3′ UTR	miR-125-5p
chr6:33573145-33573169:-	canonical/G3L1-7	GGGATTCTGGGCTTGGGGTGTGGG	BAK1|gene:ENSG00000030110	3′ UTR	miR-125-5p
chr6:33573151-33573181:-	bulges	GTTGGACTCTCAGGGATTCTGGGCTTGGGG	BAK1|gene:ENSG00000030110	3′ UTR	miR-125-5p
chr6:33772219-33772248:-	long loop	GGGATGGTGTTTCGGGTGGCGGGATGGGG	LEMD2|gene:ENSG00000161904	3′ UTR	miR-1306-5p
chr6:33772225-33772261:-	long loop	GGGAGGTGGGGCAGGGATGGTGTTTCGGGTGGCGGG	LEMD2|gene:ENSG00000161904	3′ UTR	miR-1306-5p
chr6:39189654-39189679:-	two-quartet	GGTGGACTCTCTGGTGAGGGGTGGG	KCNK5|gene:ENSG00000164626	3′ UTR	miR-23-3p
chr6:42964789-42964797:-,chr6:42964465-42964471:-	two-quartet	GGAGGAAGGGCTGG	PEX6|gene:ENSG00000124587	3′ UTR,CDS	miR-129-3p
chr6:43225803-43225835:-	bulges	GGTGTGGGACTATGAGGAGGGAGAGGTGGAGG	DNPH1|gene:ENSG00000112667	3′ UTR,CDS	miR-338-3p
chr6:43225807-43225835:-	bulges	GGTGTGGGACTATGAGGAGGGAGAGGTG	DNPH1|gene:ENSG00000112667	3′ UTR,CDS	miR-338-3p
chr6:44254803-44254826:-	bulges	GGGAGGGCTGGGGGTGGCTGTGG	SLC35B2|gene:ENSG00000157593	3′ UTR,CDS	miR-140-3p.2
chr6:44254809-44254826:-	bulges	GGGAGGGCTGGGGGTGG	SLC35B2|gene:ENSG00000157593	3′ UTR,CDS	miR-140-3p.2
chr6:44254809-44254826:-	bulges	GGGAGGGCTGGGGGTGG	SLC35B2|gene:ENSG00000157593	3′ UTR,CDS	miR-140-3p.2
chr6:44254813-44254831:-	bulges	GTGGTGGGAGGGCTGGGG	SLC35B2|gene:ENSG00000157593	3′ UTR,CDS	miR-140-3p.2
chr6:79916508-79916544:-	bulges	GGGAAAACAGAAGCAAAGGAGAGCTTGGGGGTGGGG	ELOVL4|gene:ENSG00000118402	3′ UTR	miR-125-5p
chr7:6403120-6403153:+	bulges	GGGTGTGCCGGGTGGGGTGTGTGTGATCAAAGG	RAC1|gene:ENSG00000136238	3′ UTR	miR-200bc-3p/429
chr7:32584087-32584109:+	two-quartet	GGGATGGCTTTCCAGGTTGGGG	AVL9|gene:ENSG00000105778	3′ UTR	miR-490-3p
chr7:40095647-40095664:+	canonical/G3L1-7	GGGTGGGGTGGGGAGGG	CDK13|gene:ENSG00000065883	3′ UTR	miR-124-3p.1,miR-124-3p.2/506-3p
chr7:44061395-44061420:+	two-quartet	GGATCATGGTGGTTTGGCAGCAGGG	DBNL|gene:ENSG00000136279	3′ UTR	miR-133a-3p.2/133b,miR-9-5p
chr7:55955181-55955206:+	two-quartet	GGGAGTGGAAGAAGGATCTAAAGGG	AC092647.5|gene:ENSG00000249773,MRPS17|gene:ENSG00000239789,NIPSNAP2|gene:ENSG00000146729	3′ UTR,non_coding	miR-204-5p/211-5p
chr7:66642742-66642762:+	bulges	GGGAACTGGGGTGGGAGAGG	AC027644.4|gene:ENSG00000284461,KCTD7|gene:ENSG00000243335	3′ UTR,non_coding	miR-532-3p
chr7:73697670-73697694:+,chr7:73697831-73697833:+	two-quartet	GGAGCGGCACAGGCGCCAGGGCAGGG	BUD23|gene:ENSG00000071462	3′ UTR,CDS	miR-874-3p
chr7:94669172-94669211:+	long loop	GGGTGGGAGGGACTATTAAGTAATTTTAAGTGGGTGGGG	PEG10|gene:ENSG00000242265	3′ UTR	miR-532-3p
chr7:100153971-100153987:+	two-quartet	GGAGGGCGAGGGTCGG	LAMTOR4|gene:ENSG00000188186	3′ UTR	miR-24-3p
chr7:100433793-100433808:+	two-quartet	GGCTGGATGGCATGG	MEPCE|gene:ENSG00000146834	3′ UTR	miR-455-3p.1,miR-132-3p/212-3p
chr7:100433834-100433853:+	two-quartet	GGGCATGGGAGGTGGGAGG	MEPCE|gene:ENSG00000146834	3′ UTR	miR-1306-5p
chr7:100433834-100433853:+	two-quartet	GGGCATGGGAGGTGGGAGG	MEPCE|gene:ENSG00000146834	3′ UTR	miR-1306-5p
chr7:100433977-100434006:+	two-quartet	GGGTTAGACGGGGAAGACTGGCAGGGAGG	MEPCE|gene:ENSG00000146834	3′ UTR	miR-128-3p,miR-27-3p,miR-101-3p.1
chr7:100565069-100565104:+	bulges	GGGCATTTCTATGGGCCTTGGGGATGGTGGAGGTG	AGFG2|gene:ENSG00000106351	3′ UTR	miR-1306-5p,miR-330-3p,miR-140-3p.1
chr7:101138694-101138718:+	bulges	GTGGACACGTGAGGGGGGGGTGGG	SERPINE1|gene:ENSG00000106366	3′ UTR	miR-342-3p
chr7:101161108-101161127:+	two-quartet	GGGAAGGAAGGGTTGGGGG	AP1S1|gene:ENSG00000106367	3′ UTR	miR-31-5p
chr7:101161108-101161132:+	canonical/G3L1-7	GGGAAGGAAGGGTTGGGGGAAGGG	AP1S1|gene:ENSG00000106367	3′ UTR	miR-31-5p
chr7:102251246-102251260:+	two-quartet	GGGGGGTGGGAGGG	CUX1|gene:ENSG00000257923	3′ UTR	miR-532-3p
chr7:127591611-127591640:+	canonical/G3L1-7	GGGCCAGGTTGGGAGGGGGAAGGTGAGGG	ARF5|gene:ENSG00000004059,FSCN3|gene:ENSG00000106328	3′ UTR,non_coding	miR-29-3p
chr7:127591621-127591647:+	canonical/G3L1-7	GGGAGGGGGAAGGTGAGGGCTTCGGG	ARF5|gene:ENSG00000004059,FSCN3|gene:ENSG00000106328	3′ UTR,non_coding	miR-29-3p
chr7:127591621-127591652:+	bulges	GGGAGGGGGAAGGTGAGGGCTTCGGGTGGTG	ARF5|gene:ENSG00000004059,FSCN3|gene:ENSG00000106328	3′ UTR,non_coding	miR-29-3p
chr7:32487273-32487291:-	two-quartet	GGTTCCTGGAGGAGAAGG	LSM5|gene:ENSG00000106355	3′ UTR,CDS	miR-665,miR-338-3p,miR-873-5p.1
chr7:43876278-43876302:-	two-quartet	GGTGGTCCCAGGACAGAGGTGGGG	URGCP-MRPS24|gene:ENSG00000270617,URGCP|gene:ENSG00000106608	3′ UTR,non_coding	miR-670-3p
chr7:99029215-99029236:-	two-quartet	GGGGTGGGGGCAAGTACAGGG	SMURF1|gene:ENSG00000198742	3′ UTR	miR-10-5p
chr7:99396490-99396520:-	canonical/G3L1-7	GGGGGATGGGGGGGGGGACTGGGGGAGGGG	PDAP1|gene:ENSG00000106244	3′ UTR	miR-15-5p/16-5p/195-5p/424-5p/497-5p,miR-503-5p
chr7:99396496-99396520:-	canonical/G3L1-7	GGGGGATGGGGGGGGGGACTGGGG	PDAP1|gene:ENSG00000106244	3′ UTR	miR-15-5p/16-5p/195-5p/424-5p/497-5p,miR-503-5p
chr7:100680013-100680034:-	bulges	GGGGTGACGGGCCGGGGGGAG	GIGYF1|gene:ENSG00000146830	3′ UTR	miR-15-5p/16-5p/195-5p/424-5p/497-5p,miR-137
chr8:17567854-17567875:+	two-quartet	GGAATGGAGAAGAGGTAGGGG	SLC7A2|gene:ENSG00000003989	3′ UTR	miR-330-3p.2
chr8:37843838-37843857:+	canonical/G3L1-7	GGGGAAAGGGGAGGGAGGG	ADGRA2|gene:ENSG00000020181	3′ UTR	miR-96-5p/1271-5p,miR-183-5p.2,miR-182-5p,miR-25-3p/32-5p/92-3p/363-3p/367-3p
chr8:23432304-23432316:-	two-quartet	GGAGGGAGGTGG	ENTPD4|gene:ENSG00000197217	3′ UTR	miR-17-5p/20-5p/93-5p/106-5p/519-3p
chr8:42417259-42417295:-	bulges	GAGGTCGCGTGCTGTGGGATGACAGCGGGACGGGAG	SLC20A2|gene:ENSG00000168575	3′ UTR	miR-330-3p.2
chr8:48918149-48918161:-	two-quartet	GGGGGAGGAGGG	SNAI2|gene:ENSG00000019549	3′ UTR	miR-124-3p.1
chr8:90624971-90624991:-	two-quartet	GGAAATTATTTGGTGGATGG	TMEM64|gene:ENSG00000180694	3′ UTR	miR-153-3p,miR-448,miR-204-5p/211-5p
chr8:94491822-94491847:-	bulges	GGGGCAGGGGAGGATTTGGACAGGG	VIRMA|gene:ENSG00000164944	3′ UTR,CDS	miR-10-5p
chr8:94491834-94491851:-	two-quartet	GGAAGGGGCAGGGGAGG	VIRMA|gene:ENSG00000164944	3′ UTR,CDS	miR-10-5p
chr8:102649730-102649743:-	two-quartet	GGAGGCTGGAAGG	KLF10|gene:ENSG00000155090	3′ UTR	miR-653-5p
chr8:102827481-102827497:-	two-quartet	GGGATGGGGGTTGGGG	AZIN1|gene:ENSG00000155096	3′ UTR	miR-218-5p
chr8:115408818-115408847:-	two-quartet	GGAAAACTTTGGGGGAGGCATGAGGGGGG	TRPS1|gene:ENSG00000104447	3′ UTR	miR-143-3p
chr9:32450773-32450788:+	two-quartet	GGGAGGCGGTTTGGG	ACO1|gene:ENSG00000122729	3′ UTR	miR-150-5p,miR-203a-3p.1
chr9:33917809-33917834:+	two-quartet	GGCTGGGACATGGTGGGCATCAGGG	UBE2R2|gene:ENSG00000107341	3′ UTR	miR-125-5p
chr9:93564556-93564577:+	two-quartet	GGGTGAAGGATGCTGGAAGGG	FAM120A|gene:ENSG00000048828	3′ UTR	miR-205-5p,miR-338-3p
chr9:93564556-93564582:+	two-quartet	GGGTGAAGGATGCTGGAAGGGTAAGG	FAM120A|gene:ENSG00000048828	3′ UTR	miR-205-5p,miR-338-3p
chr9:93564563-93564589:+	two-quartet	GGATGCTGGAAGGGTAAGGATTTAGG	FAM120A|gene:ENSG00000048828	3′ UTR	miR-205-5p,miR-338-3p
chr9:107329774-107329812:+	long loop	GGGGGTGGGGAGGGAGGGATCTAGGATACAGGGCAGGG	RAD23B|gene:ENSG00000119318	3′ UTR	miR-188-5p
chr9:107330803-107330823:+	two-quartet	GGATGGGTTGGGAGATGTGG	RAD23B|gene:ENSG00000119318	3′ UTR	miR-150-5p
chr9:107330803-107330827:+	two-quartet	GGATGGGTTGGGAGATGTGGCTGG	RAD23B|gene:ENSG00000119318	3′ UTR	miR-150-5p
chr9:110172326-110172339:+	two-quartet	GGGGGAGGAGGGG	PALM2AKAP2|gene:ENSG00000157654	3′ UTR	miR-137
chr9:114051377-114051406:+	two-quartet	GGTGGCCGTAGGGGAAGCAGTGGTTTGGG	ZNF618|gene:ENSG00000157657	3′ UTR	miR-181-5p
chr9:121782737-121782769:+	long loop	GGGGAGTGGGGACAGCCTGATGGGGCAGGGGG	DAB2IP|gene:ENSG00000136848	3′ UTR	miR-455-3p.2
chr9:124351193-124351213:+	two-quartet	GGGTCAATAAGGGCAGGTGG	NEK6|gene:ENSG00000119408	3′ UTR	miR-219-5p
chr9:124877234-124877265:+	bulges	GGGATGGTTTGGGCAGGTGCAGATCCAAGGG	ARPC5L|gene:ENSG00000136950	3′ UTR	miR-129-3p
chr9:125965836-125965849:+	two-quartet	GGAGGCTGGCAGG	PBX3|gene:ENSG00000167081	3′ UTR,CDS	miR-136-5p
chr9:128108275-128108302:+	two-quartet	GGGGAGGGAAGGAAAAGGTGTTGGAGG	SLC25A25|gene:ENSG00000148339	3′ UTR	miR-124-3p.2/506-3p
chr9:128108967-128108995:+	long loop	GGGCGGGGGCTGGAGGAGAGGGTGGGGG	SLC25A25|gene:ENSG00000148339	3′ UTR	miR-128-3p
chr9:128108967-128109000:+	two-quartet	GGGCGGGGGCTGGAGGAGAGGGTGGGGGACTGG	SLC25A25|gene:ENSG00000148339	3′ UTR	miR-128-3p
chr9:128695192-128695218:+	long loop	GGGTGGGTTTGAGATGTTTGGGTGGG	SET|gene:ENSG00000119335	3′ UTR	miR-371-5p,miR-365-3p
chr9:128695196-128695227:+	long loop	GGGTTTGAGATGTTTGGGTGGGTTAAGTGGG	SET|gene:ENSG00000119335	3′ UTR	miR-371-5p,miR-365-3p
chr9:129147584-129147605:+	bulges	GGGGTGGGGTGGCGAGATGGG	AL158151.3|gene:ENSG00000235007,PTPA|gene:ENSG00000119383	3′ UTR,non_coding	miR-30-5p
chr9:129147584-129147615:+	long loop	GGGGTGGGGTGGCGAGATGGGCTTGAGGGGG	AL158151.3|gene:ENSG00000235007,PTPA|gene:ENSG00000119383	3′ UTR,non_coding	miR-30-5p
chr9:129148739-129148772:+	bulges	GGGGCTCAGCCTGGGATCCGGTGATGGTCTGGG	AL158151.3|gene:ENSG00000235007,PTPA|gene:ENSG00000119383	3′ UTR,non_coding	miR-218-5p
chr9:130637325-130637343:+	two-quartet	GGTTTTGGTTTGGTTTGG	FUBP3|gene:ENSG00000107164	3′ UTR	miR-203a-3p.1,miR-203a-3p.2
chr9:130637389-130637409:+	two-quartet	GGCTTGGAAGTCTTAGGTGG	FUBP3|gene:ENSG00000107164	3′ UTR	miR-499a-5p
chr9:14086230-14086245:-	two-quartet	GGGGTGGGTGGGAGG	NFIB|gene:ENSG00000147862	3′ UTR	miR-532-3p
chr9:33441681-33441712:-	long loop	GGGGGGGGTTCCCAGATATTCAGGGCAAGGG	AQP3|gene:ENSG00000165272	3′ UTR	miR-874-3p
chr9:35057029-35057066:-	long loop	GGGGGTGGGGGCGCTTGCCCAGGAGAGGGACCAGGGG	VCP|gene:ENSG00000165280	3′ UTR	miR-133a-3p.1,miR-331-3p
chr9:37511113-37511131:-	canonical/G3L1-7	GGGTGGGATGGGAGGGGG	FBXO10|gene:ENSG00000147912	3′ UTR	miR-15-5p/16-5p/195-5p/424-5p/497-5p
chr9:69717018-69717048:-	bulges	GTTTTTCAGGTAGGTGGGATGAGGGTGGGG	PTAR1|gene:ENSG00000188647	3′ UTR	miR-129-3p,miR-544a-5p
chr9:83969020-83969039:-	two-quartet	GGGGGGTGGGACAGGGAGG	HNRNPK|gene:ENSG00000165119	3′ UTR	miR-670-3p,miR-339-5p,miR-101-3p.2,miR-582-5p
chr9:83969023-83969055:-	bulges	GGTCACTGTAACATTTGGGGGGTGGGACAGGG	HNRNPK|gene:ENSG00000165119	3′ UTR	miR-670-3p,miR-330-3p,miR-101-3p.2,miR-339-5p,miR-582-5p
chr9:83969175-83969194:-	canonical/G3L1-7	GGGTTGGGGGGGGGAAGGG	HNRNPK|gene:ENSG00000165119	3′ UTR	miR-10-5p,miR-129-5p,miR-1249-3p
chr9:83969180-83969194:-	two-quartet	GGGTTGGGGGGGGG	HNRNPK|gene:ENSG00000165119	3′ UTR	miR-10-5p,miR-129-5p,miR-1249-3p
chr9:99982275-99982294:-	two-quartet	GGGTAGGGAGGACTTAGGG	ERP44|gene:ENSG00000023318	3′ UTR	miR-130-3p/301-3p/454-3p
chr9:111361974-111361991:-	two-quartet	GGGGGTTGAAGTGGTGG	ECPAS|gene:ENSG00000136813	3′ UTR	miR-183-5p.2,miR-183-5p.1
chr9:112222587-112222621:-	bulges	GGTGCTTGGTGCAGAGACGGTGTGGGGAAGGGTG	PTBP3|gene:ENSG00000119314	3′ UTR	miR-29-3p
chr9:115020830-115020861:-	long loop	GGGAATGGGAGAGGGGTAGGATGTACAGGGG	TNC|gene:ENSG00000041982	3′ UTR	miR-495-3p
chr9:120764385-120764412:-	canonical/G3L1-7	GGGGCCAGGGCTCGGGGTGGGGGAGGG	FBXW2|gene:ENSG00000119402	3′ UTR	miR-615-3p,miR-331-3p,miR-376c-3p
chr9:120856479-120856503:-	bulges	GTGGAGGGTGGGCACCAGATGGGG	PHF19|gene:ENSG00000119403	3′ UTR	miR-133a-3p.1,miR-124-3p.1
chr9:122241621-122241636:-	two-quartet	GGCTGGTTGGTTTGG	RBM18|gene:ENSG00000119446	3′ UTR	miR-324-5p
chr9:122847200-122847213:-	two-quartet	GGAGGGGGTTGGG	RC3H2|gene:ENSG00000056586	3′ UTR	miR-338-3p
chrX:41349397-41349438:+	long loop	GGGGATGGGACTAGATTCTAAAATTTATTTGGGACCATGGG	DDX3X|gene:ENSG00000215301	3′ UTR	miR-133a-3p.1,miR-382-3p
chrX:47229795-47229818:+	canonical/G3L1-7	GGGGAGGGTGAGGCAGGGCAGGG	CDK16|gene:ENSG00000102225	3′ UTR	miR-874-3p
chrX:47229892-47229914:+	canonical/G3L1-7	GGGGTGGGAGGGCAGGGGTGGG	CDK16|gene:ENSG00000102225	3′ UTR	miR-532-3p
chrX:47229897-47229938:+	long loop	GGGAGGGCAGGGGTGGGAGCCCTCCTAGTGGGTTTGGGGGG	CDK16|gene:ENSG00000102225	3′ UTR	miR-873-5p.1,miR-532-3p
chrX:47229911-47229943:+	long loop	GGGAGCCCTCCTAGTGGGTTTGGGGGGTTGGG	CDK16|gene:ENSG00000102225	3′ UTR	miR-873-5p.1,miR-532-3p
chrX:71102277-71102298:+	canonical/G3L1-7	GGGAGGGGAAAGGGGAGAGGG	FOXO4|gene:ENSG00000184481	3′ UTR	miR-128-3p
chrX:71102539-71102562:+	bulges	GCGGTGGGTGGGCTGTTTAGGGG	FOXO4|gene:ENSG00000184481	3′ UTR	miR-328-3p
chrX:71300205-71300233:+	two-quartet	GGGAGTATGCTGGAGGCAGAGGGCAAGG	NONO|gene:ENSG00000147140	3′ UTR	miR-338-3p
chrX:71300216-71300242:+	bulges	GGAGGCAGAGGGCAAGGGAGGGGTGG	NONO|gene:ENSG00000147140	3′ UTR	miR-338-3p
chrX:71574070-71574091:+	two-quartet	GGGATGGTTAGTGTGGAGGGG	OGT|gene:ENSG00000147162	3′ UTR	miR-7-5p
chrX:72197356-72197385:+	bulges	GGGTTTTTCAGGGTGACTTGGGTTGGATG	PIN4|gene:ENSG00000102309	3′ UTR,CDS	miR-224-5p
chrX:72197366-72197405:+	bulges	GGGTGACTTGGGTTGGATGACCAGAGGGTCCATGGTGGG	PIN4|gene:ENSG00000102309	3′ UTR,CDS	miR-133a-3p.1,miR-224-5p,miR-203a-3p.1,miR-203a-3p.2
chrX:104190321-104190347:+	bulges	GAGGTGTGGGGGTGGGCAAGGTGTGG	FAM199X|gene:ENSG00000123575	3′ UTR	miR-30-5p
chrX:31120216-31120238:-	two-quartet	GGAAAAGCTAAGGACTGGTAGG	DMD|gene:ENSG00000198947	3′ UTR	miR-320
chrX:53192667-53192692:-	canonical/G3L1-7	GGGCAGGGGGGTGGCTGGGGCTGGG	KDM5C|gene:ENSG00000126012	3′ UTR	miR-1-3p/206
chrX:53233477-53233491:-	two-quartet	GGTTTTGGGGGGGG	IQSEC2|gene:ENSG00000124313	3′ UTR	miR-378-3p
chrX:71060185-71060210:-	two-quartet	GGTTTGGTGGCTTGAGGGGTGGGGG	SNX12|gene:ENSG00000147164	3′ UTR	miR-34-5p/449-5p
chrX:130136642-130136651:-,chrX:130133450-130133455:-	two-quartet	GGCAGGAAGGCAGG	AIFM1|gene:ENSG00000156709	3′ UTR,CDS	miR-103-3p/107

## Sheet: Mouse
rG4_intervals	rG4_structural_class	rg4_sequence	Gene_names	Coding_regions	Overlapping_miRNAs
chr1:74697831-74697862:+	bulges	GGAGGGCTGGAAGGGCGATGGTGATGGGGAG	Ttll4|ENSMUSG00000033257	3′ UTR	miR-670-3p
chr1:74697844-74697871:+	bulges	GGCGATGGTGATGGGGAGAAGGTGAGG	Ttll4|ENSMUSG00000033257	3′ UTR	miR-670-3p
chr1:74697850-74697875:+	two-quartet	GGTGATGGGGAGAAGGTGAGGAAGG	Ttll4|ENSMUSG00000033257	3′ UTR	miR-670-3p,miR-542-3p
chr1:75171386-75171424:+	bulges	GGAGTGACGTGGAGGACGCTCCATGGAGCCCGGAGAGG	Zfand2b|ENSMUSG00000026197	3′ UTR,CDS	miR-483-3p.2
chr1:89894318-89894342:+	bulges	GATGGCTAGGGACGGGACCAAGGG	Agap1|ENSMUSG00000055013	3′ UTR	miR-133-3p.1
chr1:106033341-106033359:+	two-quartet	GGTTATCTGGGAGGTTGG	Zcchc2|ENSMUSG00000038866	3′ UTR	miR-148-3p/152-3p
chr1:134630744-134630753:+,chr1:134631236-134631246:+	two-quartet	GGAGATGAGGTGGACTGGG	Kdm5b|ENSMUSG00000042207	3′ UTR,CDS	miR-455-3p.1,miR-409-5p
chr1:135155690-135155715:+	canonical/G3L1-7	GGGGCCAATCGGGACCTGGGAGGGG	Arl8a|ENSMUSG00000026426	3′ UTR	miR-103-3p/107-3p
chr1:135155690-135155728:+	bulges	GGGGCCAATCGGGACCTGGGAGGGGCAAACTGGAAAGG	Arl8a|ENSMUSG00000026426	3′ UTR	miR-103-3p/107-3p
chr1:135751516-135751543:+	two-quartet	GGCCTAGGGAGGGTTATGGTTTTTGGG	Csrp1|ENSMUSG00000026421	3′ UTR	miR-326-3p/330-5p
chr1:135769040-135769075:+	bulges	GGGCCTGGAGGGGGTGGGGGTGGGGTAAGGGTTGG	Phlda3|ENSMUSG00000041801	3′ UTR	miR-203-3p.1,miR-203-3p.2
chr1:10138423-10138458:-	bulges	GGATAAAATGTTTATAATTGGGGGTGGGGGAAGGG	Arfgef1|ENSMUSG00000067851	3′ UTR	miR-205-5p
chr1:36700039-36700070:-	bulges	GAGGAGGGTGGACATACTGGGAGAGAGGGAG	Actr1b|ENSMUSG00000037351	3′ UTR	miR-149-5p
chr1:58463907-58463936:-	two-quartet	GGGATTCTTTGGAACTGGATGGTTTTGGG	Orc2|ENSMUSG00000026037	3′ UTR	miR-125-5p/351-5p,miR-145-5p
chr1:64731568-64731582:-	two-quartet	GGGGGGTAGGAGGG	Fzd5|ENSMUSG00000045005	3′ UTR	miR-330-3p.1
chr1:74593786-74593813:-	canonical/G3L1-7	GGGGGACAGGGAATTGGGGTGGGAGGG	Rnf25|ENSMUSG00000026171	3′ UTR	miR-339-5p
chr1:88700182-88700193:-	two-quartet	GGAGGTGGTGG	Arl4c|ENSMUSG00000049866	3′ UTR	miR-1306-5p
chr1:91930357-91930379:-	canonical/G3L1-7	GGGTGCTGGGAAGGGAGCTGGG	Hdac4|ENSMUSG00000026313	3′ UTR	miR-17-5p/20-5p/93-5p/106-5p,miR-291-3p/294-3p/295-3p/302-3p
chr1:91931011-91931035:-	two-quartet	GGTGGCATTTACAGGGTAGATGGG	Hdac4|ENSMUSG00000026313	3′ UTR	miR-10-5p
chr1:97645519-97645542:-	two-quartet	GGTACTTGGGGCGGGGCGGGGGG	D1Ertd622e|ENSMUSG00000044768	3′ UTR	miR-1298-5p
chr1:131053846-131053865:-	two-quartet	GGGGTTGGTGGAGGAGGGG	Mapkapk2|ENSMUSG00000016528	3′ UTR	miR-125-5p/351-5p
chr1:133383762-133383778:-	two-quartet	GGGAGGAAGGGGAGGG	Sox13|ENSMUSG00000070643	3′ UTR,CDS	miR-214-5p
chr1:135253904-135253941:-	bulges	GGGGAGACTGTGGCAGGAGACTGCAGGGACGGAGGGG	Elf3|ENSMUSG00000003051	3′ UTR	miR-212-5p
chr1:155276181-155276202:-	two-quartet	GGATTTAGGAGGGAAATAGGG	Xpr1|ENSMUSG00000026469	3′ UTR	miR-381-3p/539-3p
chr1:155778423-155778449:-	canonical/G3L1-7	GGGGCAAGGGGGTGGGTGATGCTGGG	Qsox1|ENSMUSG00000033684	3′ UTR	miR-124-3p.1
chr2:24959329-24959350:+	canonical/G3L1-7	GGGGGGGAGGCAAGGGGAGGG	Zmynd19|ENSMUSG00000026974	3′ UTR	miR-493-5p
chr2:30071429-30071459:+	long loop	GGGGGGGTATAGACGGTGAGCAAGGGTGGG	Set|ENSMUSG00000054766	3′ UTR	miR-290a-5p/292a-5p
chr2:30071432-30071466:+	two-quartet	GGGGTATAGACGGTGAGCAAGGGTGGGTTTGAGG	Set|ENSMUSG00000054766	3′ UTR	miR-290a-5p/292a-5p
chr2:30071452-30071475:+	bulges	GGGTGGGTTTGAGGTGTCTGGGG	Set|ENSMUSG00000054766	3′ UTR	miR-290a-5p/292a-5p
chr2:30071452-30071483:+	long loop	GGGTGGGTTTGAGGTGTCTGGGGTAGGTGGG	Set|ENSMUSG00000054766	3′ UTR	miR-290a-5p/292a-5p
chr2:31616614-31616634:+	two-quartet	GGCTTGGAAGTCTTAGGTGG	Fubp3|ENSMUSG00000026843	3′ UTR	miR-499-5p
chr2:31616614-31616634:+	two-quartet	GGCTTGGAAGTCTTAGGTGG	Fubp3|ENSMUSG00000026843	3′ UTR	miR-499-5p
chr2:32620603-32620622:+	two-quartet	GGGCAGGACTGGGTGGGGG	St6galnac6|ENSMUSG00000026811	3′ UTR	miR-17-5p/20-5p/93-5p/106-5p,miR-142-5p
chr2:32620603-32620628:+	canonical/G3L1-7	GGGCAGGACTGGGTGGGGGTGTGGG	St6galnac6|ENSMUSG00000026811	3′ UTR	miR-17-5p/20-5p/93-5p/106-5p,miR-142-5p
chr2:32924125-32924152:+	bulges	GTGGGAAAGGTGGCTGGGGTGGTGTGG	Fam129b|ENSMUSG00000026796	3′ UTR	miR-124-3p.1
chr2:59354601-59354633:+	two-quartet	GGAATTTTCAGGGAAGTGAGGAAACCCTTGGG	Pkp4|ENSMUSG00000026991	3′ UTR	miR-670-3p,miR-150-5p
chr2:75928436-75928463:+	bulges	GCAGGTTGGGCTTTCAGTGGGAATGGG	Agps|ENSMUSG00000042410	3′ UTR	miR-15-5p/16-5p/195-5p/322-5p/497-5p
chr2:91275903-91275932:+	two-quartet	GGATGACTTGGGAGGATCTTGGAGCGGGG	Arfgap2|ENSMUSG00000027255	3′ UTR	miR-342-3p,miR-377-3p
chr2:91918768-91918784:+	two-quartet	GGTGGGAGGAGAGGGG	Ambra1|ENSMUSG00000040506	3′ UTR	miR-532-3p
chr2:118922602-118922627:+	canonical/G3L1-7	GGGAGAGTGGGGCCTGGGGCAGGGG	Bahd1|ENSMUSG00000040007	3′ UTR	miR-218-5p
chr2:118922687-118922707:+	canonical/G3L1-7	GGGGGGAGGGAGGGCAGGGG	Bahd1|ENSMUSG00000040007	3′ UTR	miR-140-3p.2/497,miR-296-5p,miR-140-3p.1
chr2:118923689-118923715:+	long loop	GGGCTCAGGGAGGGTGCAGTGCAGGG	Bahd1|ENSMUSG00000040007	3′ UTR	miR-9-5p
chr2:119817281-119817306:+	two-quartet	GGCAGCTGGCAGGAGGGGAGGGTGG	Tyro3|ENSMUSG00000027298	3′ UTR	miR-494-3p,miR-22-3p
chr2:119817281-119817306:+	two-quartet	GGCAGCTGGCAGGAGGGGAGGGTGG	Tyro3|ENSMUSG00000027298	3′ UTR	miR-494-3p,miR-22-3p
chr2:119817295-119817321:+	bulges	GGGGAGGGTGGCTATGTTTCCATGGG	Tyro3|ENSMUSG00000027298	3′ UTR	miR-494-3p,miR-22-3p
chr2:119817318-119817339:+	two-quartet	GGGTACCATGGGTGTGGATGG	Tyro3|ENSMUSG00000027298	3′ UTR	miR-494-3p
chr2:119817318-119817352:+	long loop	GGGTACCATGGGTGTGGATGGCAGTAAGGGAGGG	Tyro3|ENSMUSG00000027298	3′ UTR	miR-494-3p
chr2:121437896-121437908:+	two-quartet	GGGGGTGGGGGG	Pdia3|ENSMUSG00000027248	3′ UTR	miR-543-3p
chr2:121437896-121437923:+	bulges	GGGGGTGGGGGGAATTGAGTTGGGGGG	Pdia3|ENSMUSG00000027248	3′ UTR	miR-543-3p
chr2:129827814-129827839:+	two-quartet	GGATGGCAGAGGGTACAGGTGGTGG	Stk35|ENSMUSG00000037885	3′ UTR,CDS	miR-486-5p
chr2:152281488-152281507:+	canonical/G3L1-7	GGGTGGGGGGTAGGGAGGG	Csnk2a1|ENSMUSG00000074698	3′ UTR	miR-30-5p/384-5p
chr2:152281488-152281513:+	canonical/G3L1-7	GGGTGGGGGGTAGGGAGGGTCAGGG	Csnk2a1|ENSMUSG00000074698	3′ UTR	miR-30-5p/384-5p
chr2:34172954-34172967:-	two-quartet	GGAGGCTGGCAGG	Pbx3|ENSMUSG00000038718	3′ UTR,CDS	miR-136-5p
chr2:35181185-35181205:-	two-quartet	GGAAAAGGAAGAAGGCTGGG	Rab14|ENSMUSG00000026878	3′ UTR	miR-19-3p,miR-124-3p.2,miR-101a-3p.2/101b-3p.1/101b-3p.2,miR-124-3p.1
chr2:60751896-60751923:-	canonical/G3L1-7	GGGCGGGGGCGGGGGGCGGGGGAGGGG	Rbms1|ENSMUSG00000026970	3′ UTR	miR-543-3p
chr2:91932882-91932912:-	bulges	GGACTGTATGGCCTGGGGTGGGGGGTGGGG	Dgkz|ENSMUSG00000040479	3′ UTR	miR-203-3p.1
chr2:103766064-103766083:-	two-quartet	GGGGGATAATCTGGATGGG	Caprin1|ENSMUSG00000027184	3′ UTR	miR-448-3p
chr2:103766342-103766367:-	two-quartet	GGAAGATGGAAGGAGTGGAGTGTGG	Caprin1|ENSMUSG00000027184	3′ UTR	miR-483-3p.2
chr2:118529935-118529959:-	two-quartet	GGTGTGCTGAGGATGGGGGGTGGG	Bmf|ENSMUSG00000040093	3′ UTR	miR-532-3p
chr2:119018930-119018957:-	two-quartet	GGCAGCAAGGAGAAATCCAGGGAGGGG	Ccdc32|ENSMUSG00000039983	3′ UTR	miR-876-5p
chr2:119373362-119373387:-	two-quartet	GGTGGAACAGGTGCTTCTGGGCGGG	Ino80|ENSMUSG00000034154	3′ UTR	miR-485-5p/1962
chr2:119374200-119374223:-	two-quartet	GGAGAGAACAGGCAGGTGGTTGG	Ino80|ENSMUSG00000034154	3′ UTR	miR-17-5p/20-5p/93-5p/106-5p,miR-291-3p/294-3p/295-3p/302-3p
chr2:120507481-120507503:-	two-quartet	GGACATGGGCATGTGGCTGAGG	Zfp106|ENSMUSG00000027288	3′ UTR	miR-382-5p
chr2:121310626-121310646:-	canonical/G3L1-7	GGGATGGGAGTGGGTGTGGG	Ppip5k1|ENSMUSG00000033526	3′ UTR	miR-9-5p
chr2:130706538-130706549:-	two-quartet	GGTGGGGGTGG	4930402H24Rik|ENSMUSG00000027309	3′ UTR	let-7-5p/miR-98-5p
chr2:131146521-131146552:-	bulges	GGGAGCTCTATTGGGAGGGGACAGGTGGCTG	1700037H04Rik|ENSMUSG00000027327	3′ UTR	miR-135-5p
chr2:150934752-150934776:-	two-quartet	GGCATCAGAGGTGGTGGCTCAGGG	Ninl|ENSMUSG00000068115	3′ UTR	miR-125-5p/351-5p
chr2:150934759-150934787:-	two-quartet	GGAGGAAAGACGGCATCAGAGGTGGTGG	Ninl|ENSMUSG00000068115	3′ UTR	miR-125-5p/351-5p
chr2:152781175-152781190:-	two-quartet	GGCAGGAAGGGCAGG	Bcl2l1|ENSMUSG00000007659	3′ UTR	let-7-5p/miR-98-5p
chr3:10390300-10390323:+	canonical/G3L1-7	GGGTAACTGGGGGGGGGGGGGGG	Chmp4c|ENSMUSG00000027536	3′ UTR	miR-153-3p
chr3:34069376-34069393:+	bulges	GGGGGGAGGTGGGTGGG	Fxr1|ENSMUSG00000027680	3′ UTR	miR-1306-5p
chr3:34069376-34069399:+	canonical/G3L1-7	GGGGGGAGGTGGGTGGGGTGGGG	Fxr1|ENSMUSG00000027680	3′ UTR	miR-1306-5p
chr3:51474226-51474240:+	two-quartet	GGCTAGGATGGTGG	Naa15|ENSMUSG00000063273	3′ UTR	miR-181-5p
chr3:53260798-53260820:+	two-quartet	GGAGAATAAGGGACGGTGGAGG	Lhfp|ENSMUSG00000048332	3′ UTR	miR-133-3p,miR-9-5p
chr3:53260798-53260827:+	two-quartet	GGAGAATAAGGGACGGTGGAGGAAAATGG	Lhfp|ENSMUSG00000048332	3′ UTR	miR-133-3p,miR-9-5p
chr3:58591284-58591309:+	canonical/G3L1-7	GGGGGGGGGTGGGGTGGGGTGGGGG	Selenot|ENSMUSG00000075700	3′ UTR	miR-377-3p
chr3:65553616-65553637:+	bulges	GCAGGTTTGGGTGGGACTGGG	Tiparp|ENSMUSG00000034640	3′ UTR	miR-221-3p/222-3p
chr3:65553619-65553641:+	two-quartet	GGTTTGGGTGGGACTGGGAAGG	Tiparp|ENSMUSG00000034640	3′ UTR	miR-221-3p/222-3p
chr3:87536716-87536732:+	two-quartet	GGGGCGGGAGGTGGGG	Etv3|ENSMUSG00000003382	3′ UTR	miR-221-3p/222-3p
chr3:88168955-88168971:+	two-quartet	GGAAGGAGGGAGGCGG	Mef2d|ENSMUSG00000001419	3′ UTR	miR-103-3p/107-3p
chr3:88168955-88168971:+	two-quartet	GGAAGGAGGGAGGCGG	Mef2d|ENSMUSG00000001419	3′ UTR	miR-103-3p/107-3p
chr3:88168955-88168975:+	two-quartet	GGAAGGAGGGAGGCGGTAGG	Mef2d|ENSMUSG00000001419	3′ UTR	miR-103-3p/107-3p
chr3:88361252-88361286:+	long loop	GGGAGGGCCCAGGAGCCAGCGGGGAGGATGGGGG	Smg5|ENSMUSG00000001415	3′ UTR	miR-182-5p
chr3:88647124-88647154:+	long loop	GGGAGTAATTTAAAGGGCCAGGGACATGGG	Arhgef2|ENSMUSG00000028059	3′ UTR	miR-135-5p
chr3:88647413-88647441:+	bulges	GGGGGAGGGGAAGGAAGAACCTACAGGG	Arhgef2|ENSMUSG00000028059	3′ UTR	miR-133-3p.1,miR-339-5p,miR-543-3p
chr3:89176816-89176832:+	two-quartet	GGAGGTGGATGGGGGG	Clk2|ENSMUSG00000068917	3′ UTR	miR-423-5p
chr3:90263878-90263903:+	canonical/G3L1-7	GGGCTTGGGGGAATTCAAGGGAGGG	Crtc2|ENSMUSG00000027936	3′ UTR	miR-302-3p,miR-291-3p/294-3p/295-3p/302-3p
chr3:90363075-90363090:+	canonical/G3L1-7	GGGTGGGTGGGAGGG	Gatad2b|ENSMUSG00000042390	3′ UTR	miR-193-5p
chr3:95630243-95630259:+	two-quartet	GGTGAGGAAGGAATGG	Ensa|ENSMUSG00000038619	3′ UTR	miR-136-5p
chr3:96156229-96156272:+	long loop	GGGAAAGTAGGGAAATACTAGGTGTGTGTGGGTGGGAGGTGGG	Otud7b|ENSMUSG00000038495	3′ UTR	miR-1306-5p
chr3:96156258-96156287:+	long loop	GGGTGGGAGGTGGGTGGACACCTTCGGGG	Otud7b|ENSMUSG00000038495	3′ UTR	miR-1306-5p
chr3:96156262-96156290:+	two-quartet	GGGAGGTGGGTGGACACCTTCGGGGAGG	Otud7b|ENSMUSG00000038495	3′ UTR	miR-1306-5p
chr3:104794348-104794375:+	two-quartet	GGCTCACAGGAGGAGTCTAGGGTAGGG	Rhoc|ENSMUSG00000002233	3′ UTR	miR-17-5p/20-5p/93-5p/106-5p,miR-142-5p
chr3:104794349-104794382:+	bulges	GCTCACAGGAGGAGTCTAGGGTAGGGACTGGGG	Rhoc|ENSMUSG00000002233	3′ UTR	miR-142-5p
chr3:51256016-51256033:-	canonical/G3L1-7	GGGGGGGTTGGGATGGG	Elf2|ENSMUSG00000037174	3′ UTR	miR-411-3p,miR-194-5p
chr3:51256021-51256051:-	bulges	GGTTACATAGTTTTCAGTGGGGGGGTTGGG	Elf2|ENSMUSG00000037174	3′ UTR	miR-411-3p
chr3:65381887-65381915:-	bulges	GGGAAAGCATCAGGGTGGCCAGGTTGGG	Ssr3|ENSMUSG00000027828	3′ UTR	miR-140-3p.2/497,miR-140-3p.1
chr3:69073897-69073916:-	two-quartet	GGTCAAGGTGGCGAGTGGG	Kpna4|ENSMUSG00000027782	3′ UTR	miR-192-5p/215-5p
chr3:88745209-88745237:-	two-quartet	GGCTCTTGTGGTTAGGAATAGGTTAGGG	Syt11|ENSMUSG00000068923	3′ UTR	miR-19-3p
chr3:89377932-89377957:-	canonical/G3L1-7	GGGCCACACAGGGAGGGGTGGCGGG	Zbtb7b|ENSMUSG00000028042	3′ UTR	miR-133-3p.1,miR-339-5p
chr3:94760548-94760568:-	two-quartet	GGTAAGGTGGTGGGGACTGG	Cgn|ENSMUSG00000068876	3′ UTR	miR-125-5p/351-5p
chr3:95058667-95058699:-	long loop	GGGAGGGCTGGGACTTAGGGAAAGGACATGGG	Pip5k1a|ENSMUSG00000028126	3′ UTR	miR-409-3p
chr3:95058687-95058711:-	long loop	GGGAGTATTTGAGGGAGGGCTGGG	Pip5k1a|ENSMUSG00000028126	3′ UTR	miR-532-3p
chr3:95058687-95058711:-	long loop	GGGAGTATTTGAGGGAGGGCTGGG	Pip5k1a|ENSMUSG00000028126	3′ UTR	miR-532-3p
chr3:95058697-95058731:-	bulges	GGGTTCTGTAAGGGGTGGGAGGGAGTATTTGAGG	Pip5k1a|ENSMUSG00000028126	3′ UTR	miR-532-3p
chr3:97204719-97204749:-	long loop	GGGACCCGGGGCTGCTTTGAGGGAGGAGGG	Bcl9|ENSMUSG00000038256	3′ UTR	miR-181-5p
chr3:103741512-103741547:-	bulges	GGTGGTGTCAGGGAGGTGCAGGATGGAGATGGGAG	Hipk1|ENSMUSG00000008730	3′ UTR	miR-1306-5p
chr3:105728411-105728449:-	bulges	GCTTTGGAAAAATGGGTCTTTTATAGGGAAAAACTGGG	Rap1a|ENSMUSG00000068798	3′ UTR	miR-330-3p.1,miR-500-3p/501-3p
chr4:34566690-34566711:+	two-quartet	GGAAGAGGAGGAAGAGGAGGG	Akirin2|ENSMUSG00000028291	3′ UTR	miR-365-3p
chr4:46172104-46172118:+	two-quartet	GGAAATGGGGGAGG	Ncbp1|ENSMUSG00000028330	3′ UTR	miR-488-3p
chr4:55391127-55391146:+	two-quartet	GGTTGGGAGATGTGGCTGG	Rad23b|ENSMUSG00000028426	3′ UTR	miR-150-5p
chr4:57894445-57894467:+	two-quartet	GGGATATAACGGCACAGGGCGG	Pakap|ENSMUSG00000038729,Pakap|ENSMUSG00000089945	3′ UTR	miR-188-5p,miR-200bc-3p/429-3p,miR-217-5p,miR-204-5p/211-5p
chr4:57896802-57896824:+	bulges	GGAGGAAGTGGGGGGCGGGGAG	Pakap|ENSMUSG00000038729,Pakap|ENSMUSG00000089945	3′ UTR	miR-137-3p
chr4:86577088-86577108:+	bulges	GTAGGTGGGGTGTGGGTGGG	Rraga|ENSMUSG00000070934	3′ UTR	miR-142-3p.2
chr4:116159356-116159373:+	two-quartet	GGTAGGGGTAGGGCTGG	Pomgnt1|ENSMUSG00000028700	3′ UTR	miR-495-3p
chr4:116988935-116988959:+	canonical/G3L1-7	GGGTGGGGTTTGATAGGGAAGGGG	Zswim5|ENSMUSG00000033948	3′ UTR	miR-873a-5p.1/7220-3p
chr4:116988935-116988964:+	bulges	GGGTGGGGTTTGATAGGGAAGGGGTGGTG	Zswim5|ENSMUSG00000033948	3′ UTR	miR-873a-5p.1/7220-3p
chr4:117673825-117673848:+	two-quartet	GGCAGAGGACGGGATGGGGCAGG	Eri3|ENSMUSG00000033423	3′ UTR	miR-10-5p
chr4:117673821-117673854:+	bulges	GATTGGCAGAGGACGGGATGGGGCAGGACAGGG	Eri3|ENSMUSG00000033423	3′ UTR	miR-10-5p
chr4:119137044-119137061:+	bulges	GGGAGGAGAGGGAAGGG	Slc2a1|ENSMUSG00000028645	3′ UTR	miR-328-3p
chr4:119137044-119137071:+	canonical/G3L1-7	GGGAGGAGAGGGAAGGGCCAGGCTGGG	Slc2a1|ENSMUSG00000028645	3′ UTR	miR-328-3p
chr4:123912038-123912067:+	bulges	GTAGGTAGGGTAGTGAAGGGAAGGTTGGG	Mycbp|ENSMUSG00000028647	3′ UTR	miR-27-3p
chr4:126593742-126593765:+	two-quartet	GGTGCTGGGGCTTTTGGTTTGGG	Clspn|ENSMUSG00000042489	3′ UTR	miR-496a-3p.1
chr4:129515782-129515802:+	two-quartet	GGCTTCAGGAGGGAGGGAGG	Marcksl1|ENSMUSG00000047945	3′ UTR	miR-23-3p
chr4:129515782-129515802:+	two-quartet	GGCTTCAGGAGGGAGGGAGG	Marcksl1|ENSMUSG00000047945	3′ UTR	miR-23-3p
chr4:129848200-129848229:+	two-quartet	GGCACATAGGTCTCCTTGTGGTGGGTGGG	Ptp4a2|ENSMUSG00000028788	3′ UTR	miR-455-5p
chr4:132778128-132778150:+	two-quartet	GGACTCCAGGATGGGTGGTCGG	Rpa2|ENSMUSG00000028884	3′ UTR	miR-21-5p
chr4:133198660-133198676:+	two-quartet	GGGGAGGGGGCGGGGG	Wasf2|ENSMUSG00000028868	3′ UTR	miR-1-3p/206-3p
chr4:133198660-133198688:+	bulges	GGGGAGGGGGCGGGGGATCCCTTGGAGG	Wasf2|ENSMUSG00000028868	3′ UTR	miR-1-3p/206-3p
chr4:134329327-134329364:+	bulges	GGGAGGGCTGGGTCTCACTCGGTGGCCTAGAGAGGGG	Trim63|ENSMUSG00000028834	3′ UTR	miR-101a-3p.2/101b-3p.1/101b-3p.2,miR-101-3p.1
chr4:137569792-137569812:+	bulges	GGGCTGGACTGGAGGGTGGG	Hspg2|ENSMUSG00000028763	3′ UTR	miR-455-3p.1,miR-15-5p/16-5p/195-5p/322-5p/497-5p
chr4:138312092-138312116:+	bulges	GGGCGAGGACTATGGGGTGGGGGG	Ddost|ENSMUSG00000028757	3′ UTR	let-7-5p/miR-98-5p
chr4:138312092-138312121:+	long loop	GGGCGAGGACTATGGGGTGGGGGGCAGGG	Ddost|ENSMUSG00000028757	3′ UTR	let-7-5p/miR-98-5p
chr4:138456864-138456879:+	two-quartet	GGAGGAGGAGGAGGG	Camk2n1|ENSMUSG00000046447	3′ UTR	miR-17-5p/20-5p/93-5p/106-5p,miR-302-3p,miR-291-3p/294-3p/295-3p/302-3p
chr4:140722337-140722364:+	two-quartet	GGTGCTTGGGGGAGGGGCTGAGGATGG	Rcc2|ENSMUSG00000040945	3′ UTR	miR-29-3p
chr4:140722344-140722378:+	bulges	GGGGGAGGGGCTGAGGATGGAAGTGTGAGGGGGG	Rcc2|ENSMUSG00000040945	3′ UTR	miR-29-3p
chr4:140722344-140722386:+	long loop	GGGGGAGGGGCTGAGGATGGAAGTGTGAGGGGGGTGGATGGG	Rcc2|ENSMUSG00000040945	3′ UTR	miR-29-3p
chr4:141329170-141329187:+	two-quartet	GGGCTGGGGGCTGGCGG	Epha2|ENSMUSG00000006445	3′ UTR	miR-1-3p/206-3p
chr4:141329170-141329187:+	two-quartet	GGGCTGGGGGCTGGCGG	Epha2|ENSMUSG00000006445	3′ UTR	miR-1-3p/206-3p
chr4:41114928-41114963:-	long loop	GGGGGTCAGGGCACCAGCACTGAGCAGTGGGAGGG	Nol6|ENSMUSG00000028430	3′ UTR	miR-138-5p
chr4:41638420-41638440:-	two-quartet	GGCCTGGAGGGGGGGTTAGG	Enho|ENSMUSG00000028445	3′ UTR	miR-29-3p
chr4:41638425-41638440:-	two-quartet	GGCCTGGAGGGGGGG	Enho|ENSMUSG00000028445	3′ UTR	miR-29-3p
chr4:45811197-45811226:-	long loop	GGGCAGACCTTGGGGTGGGGGTGGAGGGG	Igfbpl1|ENSMUSG00000035551	3′ UTR	miR-874-3p
chr4:48194142-48194171:-	long loop	GGGATATATATTCTAGGGGCTTGGGAGGG	Erp44|ENSMUSG00000028343	3′ UTR	miR-150-5p
chr4:59475614-59475639:-	bulges	GGGATAGTGGTGGGATAGAGAAGGG	Ptbp3|ENSMUSG00000028382	3′ UTR	miR-29-3p,miR-330-3p.2
chr4:59475625-59475647:-	two-quartet	GGTGCTTTGGGATAGTGGTGGG	Ptbp3|ENSMUSG00000028382	3′ UTR	miR-29-3p,miR-330-3p.2
chr4:95049915-95049938:-	bulges	GTATTAAAGGGGGGTGGGAGGGG	Jun|ENSMUSG00000052684	3′ UTR	miR-200bc-3p/429-3p
chr4:117271667-117271697:-	bulges	GGGGCGGCTCATGAGGAGCTGGGGGCAGGG	Rnf220|ENSMUSG00000028677	3′ UTR	miR-499-5p
chr4:118137345-118137374:-	bulges	GGCCACAGTGTTAGAGGGTGTGGGTGGGG	Kdm4a|ENSMUSG00000033326	3′ UTR	miR-141-3p/200a-3p
chr4:118208455-118208481:-	bulges	GATAGGTAAGTGGGGGCGGGGAAGGG	Ptprf|ENSMUSG00000033295	3′ UTR	miR-302-3p,miR-500-3p/501-3p
chr4:118208460-118208477:-	two-quartet	GGTAAGTGGGGGCGGGG	Ptprf|ENSMUSG00000033295	3′ UTR	miR-302-3p,miR-500-3p/501-3p
chr4:118209114-118209135:-	two-quartet	GGTGGGTGGGGAGGCGATAGG	Ptprf|ENSMUSG00000033295	3′ UTR	miR-491-5p
chr4:118209121-118209135:-	two-quartet	GGTGGGTGGGGAGG	Ptprf|ENSMUSG00000033295	3′ UTR	miR-491-5p
chr4:121145999-121146022:-	canonical/G3L1-7	GGGTGGGAGGGCTAGGGAAAGGG	Rlf|ENSMUSG00000049878	3′ UTR	miR-532-3p
chr4:121146005-121146022:-	canonical/G3L1-7	GGGTGGGAGGGCTAGGG	Rlf|ENSMUSG00000049878	3′ UTR	miR-532-3p
chr4:126232372-126232398:-	two-quartet	GGAAGAGGCGGGTAGGGTACAGGAGG	Map7d1|ENSMUSG00000028849	3′ UTR	miR-486-5p
chr4:126232381-126232398:-	two-quartet	GGAAGAGGCGGGTAGGG	Map7d1|ENSMUSG00000028849	3′ UTR	miR-486-5p
chr4:126439395-126439420:-	two-quartet	GGCAGAGGGAGGTGGGGTCGGAAGG	Ago1|ENSMUSG00000041530	3′ UTR,CDS	miR-1306-5p
chr4:126439399-126439428:-	two-quartet	GGAAGCAAGGCAGAGGGAGGTGGGGTCGG	Ago1|ENSMUSG00000041530	3′ UTR,CDS	miR-1306-5p
chr4:126439403-126439428:-	two-quartet	GGAAGCAAGGCAGAGGGAGGTGGGG	Ago1|ENSMUSG00000041530	3′ UTR,CDS	miR-1306-5p
chr4:129148497-129148513:-	two-quartet	GGTGGACTGGGGGAGG	S100pbp|ENSMUSG00000040928	3′ UTR	miR-455-3p.1
chr4:129148497-129148513:-	two-quartet	GGTGGACTGGGGGAGG	S100pbp|ENSMUSG00000040928	3′ UTR	miR-455-3p.1
chr4:129647516-129647536:-	canonical/G3L1-7	GGGAGGTGGGAGGGGAGGGG	Kpna6|ENSMUSG00000003731	3′ UTR	miR-532-3p
chr4:129647522-129647541:-	bulges	GAGGTGGGAGGTGGGAGGG	Kpna6|ENSMUSG00000003731	3′ UTR	miR-532-3p
chr4:129647527-129647539:-	two-quartet	GGTGGGAGGTGG	Kpna6|ENSMUSG00000003731	3′ UTR	miR-532-3p
chr4:132492107-132492124:-	canonical/G3L1-7	GGGTGGGTGGGGAAGGG	Sesn2|ENSMUSG00000028893	3′ UTR	miR-141-3p/200a-3p
chr5:28171965-28171977:+	two-quartet	GGGGGTCGGTGG	En2|ENSMUSG00000039095	3′ UTR	miR-15-5p/16-5p/195-5p/322-5p/497-5p
chr5:32685790-32685817:+	bulges	GTTCTACAGGTATTGGGATGGGGTGGG	Yes1|ENSMUSG00000014932	3′ UTR	miR-23-3p
chr5:33897837-33897850:+	two-quartet	GGGGGGAGGGGGG	Nsd2|ENSMUSG00000057406	3′ UTR	miR-26-5p
chr5:92964971-92965000:+	two-quartet	GGCGGAGATGGGTGTGTGGCACCCTCAGG	Shroom3|ENSMUSG00000029381	3′ UTR	miR-181-5p
chr5:115343210-115343227:+	two-quartet	GGTGGCCTGGGTTATGG	Triap1|ENSMUSG00000029535	3′ UTR	miR-320-3p
chr5:120533640-120533661:+	bulges	GGGGAGCTGGGGGTTGGGGGG	Slc8b1|ENSMUSG00000032754	3′ UTR	let-7-5p/miR-98-5p
chr5:122322569-122322593:+	bulges	GGGGCGTGAGGGGCACGTGGTGGG	Pptc7|ENSMUSG00000038582	3′ UTR	miR-19-3p
chr5:123371123-123371141:+	two-quartet	GGCAGGTACATCGGCAGG	Bcl7a|ENSMUSG00000029438	3′ UTR	miR-494-3p
chr5:123373736-123373757:+	bulges	GGGGGGTGGGGGGGATGGCGG	Bcl7a|ENSMUSG00000029438	3′ UTR	miR-1-3p/206-3p
chr5:124114740-124114761:+	two-quartet	GGAAGTGGAGCATGTGGTGGG	Ogfod2|ENSMUSG00000023707	3′ UTR,CDS	miR-873a-5p.2
chr5:128603870-128603894:+	bulges	GTGGAGAGGAAGGGGGAGGGGGGG	Fzd10|ENSMUSG00000081683	3′ UTR	miR-455-3p.1
chr5:24441107-24441140:-	bulges	GGGCTCAGGATGGATCCCCTATGGGGAGGAGGG	Fastk|ENSMUSG00000028959	3′ UTR	miR-19-3p,miR-130-3p/301-3p
chr5:32736529-32736560:-	two-quartet	GGGACTGTGTTGGAGGCAGAGGGTATAGAGG	Pisd|ENSMUSG00000023452	3′ UTR	miR-15-5p/16-5p/195-5p/322-5p/497-5p
chr5:32736537-32736566:-	two-quartet	GGTCTAGGGACTGTGTTGGAGGCAGAGGG	Pisd|ENSMUSG00000023452	3′ UTR	miR-15-5p/16-5p/195-5p/322-5p/497-5p
chr5:33898313-33898347:-	two-quartet	GGTGACAGCTGGAAAGTCTAGGGTGTGAGGGGGG	Nelfa|ENSMUSG00000029111	3′ UTR	miR-133-3p.1,miR-133-3p,miR-9-5p
chr5:33898324-33898357:-	two-quartet	GGGGACCAAAGGTGACAGCTGGAAAGTCTAGGG	Nelfa|ENSMUSG00000029111	3′ UTR	miR-133-3p.1,miR-133-3p,miR-9-5p
chr5:92053442-92053472:-	bulges	GGGAAGAATGGCAGCTCTTATGGGTGGGGG	G3bp2|ENSMUSG00000029405	3′ UTR	miR-455-3p.2
chr5:92053973-92053988:-	two-quartet	GGGATGGATGGATGG	G3bp2|ENSMUSG00000029405	3′ UTR	miR-122-5p
chr5:113243327-113243347:-	canonical/G3L1-7	GGGCATGGGCGGGAGGGGGG	Sgsm1|ENSMUSG00000042216	3′ UTR	miR-1197-3p
chr5:120681129-120681158:-	bulges	GGGGATCTGGCTGGTGGCTGTGGGGGGGG	Dtx1|ENSMUSG00000029603	3′ UTR	miR-149-5p
chr5:121445407-121445425:-	two-quartet	GGCTAAAGGGGCAGGGGG	Erp29|ENSMUSG00000029616	3′ UTR,CDS	miR-379-5p/1193-5p
chr5:123529676-123529700:-	two-quartet	GGGAGAGTCAGGCGGTGTGGGGGG	Vps33a|ENSMUSG00000029434	3′ UTR	miR-200bc-3p/429-3p
chr5:123530948-123530976:-	two-quartet	GGATGTAAGGCCAGGAACAGGAGGACGG	Vps33a|ENSMUSG00000029434	3′ UTR	miR-182-5p
chr5:123530952-123530976:-	two-quartet	GGATGTAAGGCCAGGAACAGGAGG	Vps33a|ENSMUSG00000029434	3′ UTR	miR-182-5p
chr5:134656499-134656520:-	two-quartet	GGCTGGGCAGAGGGAAGGAGG	Limk1|ENSMUSG00000029674	3′ UTR	miR-138-5p
chr5:134656499-134656520:-	two-quartet	GGCTGGGCAGAGGGAAGGAGG	Limk1|ENSMUSG00000029674	3′ UTR	miR-138-5p
chr5:135910882-135910917:-	long loop	GGGGGAGGGGAAAGGGAGGGGTGACCTTCCCAGGG	Ywhag|ENSMUSG00000051391	3′ UTR	miR-493-3p,miR-204-5p/211-5p
chr5:135910896-135910921:-	canonical/G3L1-7	GGGTGGGGGAGGGGAAAGGGAGGGG	Ywhag|ENSMUSG00000051391	3′ UTR	miR-493-3p,miR-204-5p/211-5p
chr5:135910902-135910928:-	bulges	GGGGGTCGGGTGGGGGAGGGGAAAGG	Ywhag|ENSMUSG00000051391	3′ UTR	miR-493-3p,miR-204-5p/211-5p
chr5:135910907-135910928:-	canonical/G3L1-7	GGGGGTCGGGTGGGGGAGGGG	Ywhag|ENSMUSG00000051391	3′ UTR	miR-204-5p/211-5p
chr6:4642403-4642418:+	two-quartet	GGCAGGGAATGGTGG	Casd1|ENSMUSG00000015189	3′ UTR	miR-205-5p
chr6:29718152-29718189:+	long loop	GGGACCGCAGGGCACATGGGGGATAGGAGTGAAGGGG	Tspan33|ENSMUSG00000001763	3′ UTR	miR-30-5p/384-5p
chr6:33972367-33972387:+	canonical/G3L1-7	GGGATGAGGGTGGGACAGGG	Exoc4|ENSMUSG00000029763	3′ UTR	miR-339-5p
chr6:33972367-33972393:+	bulges	GGGATGAGGGTGGGACAGGGAGGAGG	Exoc4|ENSMUSG00000029763	3′ UTR	miR-339-5p
chr6:54890044-54890066:+	bulges	GCTATGGTGGGGTCGGGTGGGG	Znrf2|ENSMUSG00000058446	3′ UTR	miR-503-5p,miR-15-5p/16-5p/195-5p/322-5p/497-5p
chr6:67017810-67017848:+	bulges	GGGTTACTGTATAAGGAAAATGGCAGGGGAGTTGTGGG	Gng12|ENSMUSG00000036402	3′ UTR	miR-802-5p
chr6:113388880-113388902:+	bulges	GCCGGAAGCTGGGTTGGGTGGG	Arpc4|ENSMUSG00000079426	3′ UTR	miR-365-3p
chr6:113388883-113388908:+	two-quartet	GGAAGCTGGGTTGGGTGGGCATTGG	Arpc4|ENSMUSG00000079426	3′ UTR	miR-365-3p
chr6:113388890-113388915:+	long loop	GGGTTGGGTGGGCATTGGATGTGGG	Arpc4|ENSMUSG00000079426	3′ UTR	miR-365-3p
chr6:113388890-113388922:+	long loop	GGGTTGGGTGGGCATTGGATGTGGGAGGTGGG	Arpc4|ENSMUSG00000079426	3′ UTR	miR-365-3p
chr6:113388897-113388929:+	bulges	GTGGGCATTGGATGTGGGAGGTGGGTGTGGTG	Arpc4|ENSMUSG00000079426	3′ UTR	miR-365-3p
chr6:22308423-22308447:-	two-quartet	GGGAAGGAGCGAGAGGCGAGGAGG	Fam3c|ENSMUSG00000029672	3′ UTR	miR-17-5p/20-5p/93-5p/106-5p
chr6:72433239-72433252:-	two-quartet	GGCGGGGAGGAGG	Mat2a|ENSMUSG00000053907	3′ UTR,CDS	miR-670-3p,miR-876-5p,miR-330-3p.2
chr6:85134178-85134203:-	two-quartet	GGATGGGGCGCTGGTGGACTGTGGG	Spr|ENSMUSG00000033735	3′ UTR,CDS	miR-455-3p.1
chr6:85134186-85134203:-	two-quartet	GGATGGGGCGCTGGTGG	Spr|ENSMUSG00000033735	3′ UTR,CDS	miR-455-3p.1
chr6:87843173-87843187:-	two-quartet	GGAGGAGGAAGGGG	Cnbp|ENSMUSG00000030057	3′ UTR	miR-325-3p
chr6:87843893-87843908:-	two-quartet	GGAGGAAAGGGGTGG	Cnbp|ENSMUSG00000030057	3′ UTR	miR-670-3p
chr6:98928956-98928972:-	two-quartet	GGGGGTGGGATGGGGG	Foxp1|ENSMUSG00000030067	3′ UTR	miR-200bc-3p/429-3p
chr6:99626941-99626963:-	two-quartet	GGAAACGGTCTTAACAGGAGGG	Eif4e3|ENSMUSG00000093661,Gm20696|ENSMUSG00000030068	3′ UTR,non_coding	miR-499-5p,miR-208-3p
chr6:114862050-114862068:-	canonical/G3L1-7	GGGGGGAGGGTGGGTGGG	Vgll4|ENSMUSG00000030315	3′ UTR	miR-450a-5p
chr6:116021210-116021239:-	canonical/G3L1-7	GGGGGGTGAAGGGGACTGGGTTGGGAGGG	Tmcc1|ENSMUSG00000030126	3′ UTR	miR-150-5p
chr6:119355106-119355124:-	two-quartet	GGGAGGAGGATGGAGTGG	Adipor2|ENSMUSG00000030168	3′ UTR	miR-19-3p
chr6:119355111-119355124:-	two-quartet	GGGAGGAGGATGG	Adipor2|ENSMUSG00000030168	3′ UTR	miR-19-3p
chr6:122729356-122729394:-	bulges	GAGGTTGGAGGGAGGTGTTTAAAGAGAGGTTCAGGAGG	Slc2a3|ENSMUSG00000003153	3′ UTR	miR-1306-5p
chr6:122729379-122729392:-	two-quartet	GGTTGGAGGGAGG	Slc2a3|ENSMUSG00000003153	3′ UTR	miR-1306-5p
chr6:124430945-124430982:-	long loop	GGGTTGTGGGGAAGGAGGAGGAGGGGGACCCTGGGGG	Clstn3|ENSMUSG00000008153	3′ UTR	miR-344-3p/410-3p,miR-369-3p
chr7:5098011-5098030:+	two-quartet	GGCATTAGATGGGGGAGGG	Epn1|ENSMUSG00000035203	3′ UTR	miR-365-3p
chr7:5098009-5098040:+	bulges	GTGGCATTAGATGGGGGAGGGACAGCTGGGG	Epn1|ENSMUSG00000035203	3′ UTR	miR-365-3p
chr7:16159850-16159872:+	canonical/G3L1-7	GGGGAGGGGGGACACGGGAGGG	Slc8a2|ENSMUSG00000030376	3′ UTR	miR-500-3p/501-3p
chr7:16159850-16159893:+	long loop	GGGGAGGGGGGACACGGGAGGGTGCATGTCTTGGGGAAAGGGG	Slc8a2|ENSMUSG00000030376	3′ UTR	miR-500-3p/501-3p
chr7:16318043-16318068:+	long loop	GGGAGGAGTCTGGGAGCGGGGAGGG	Bbc3|ENSMUSG00000002083	3′ UTR	miR-483-3p.1
chr7:16797803-16797835:+	bulges	GAAATGGACTGGATGAGGGCTCTAGGGGTGGG	Slc1a5|ENSMUSG00000001918	3′ UTR	miR-122-5p
chr7:19001636-19001650:+	two-quartet	GGGGGAGGTATAGG	Mypop|ENSMUSG00000048481	3′ UTR	miR-875-5p
chr7:19001636-19001655:+	two-quartet	GGGGGAGGTATAGGTTGGG	Mypop|ENSMUSG00000048481	3′ UTR	miR-875-5p
chr7:19378189-19378209:+	bulges	GGGGTGAGGTGGGGCTGGGG	Ppp1r13l|ENSMUSG00000040734	3′ UTR	miR-124-3p.1,miR-124-3p.2
chr7:19395446-19395471:+	bulges	GGCTGAGGCCTGCGGGGAGGGAGGG	Ercc2|ENSMUSG00000030400	3′ UTR	miR-653-5p
chr7:24504068-24504089:+	canonical/G3L1-7	GGGGGGAGGGGCAGGGGAGGG	Cadm4|ENSMUSG00000054793	3′ UTR	miR-19-3p
chr7:25293926-25293954:+	bulges	GGACTCAGGTTAGTTTGGGGTGGGGGGG	Cic|ENSMUSG00000005442	3′ UTR,CDS	miR-490-3p,miR-17-5p/20-5p/93-5p/106-5p,miR-326-3p/330-5p
chr7:27281745-27281763:+	bulges	GGGCAGGGTGGAGGAGGG	Numbl|ENSMUSG00000063160	3′ UTR	miR-141-3p/200a-3p
chr7:27281925-27281959:+	long loop	GGGGTGGGGCCCGACTGGGGGCCCAGGAGAGGGG	Numbl|ENSMUSG00000063160	3′ UTR	miR-212-5p,miR-296-5p
chr7:27281941-27281970:+	long loop	GGGGGCCCAGGAGAGGGGCGGTGGGAGGG	Numbl|ENSMUSG00000063160	3′ UTR	miR-296-5p
chr7:28822094-28822111:+	two-quartet	GGAACTCTGGAGGGGGG	Hnrnpl|ENSMUSG00000015165	3′ UTR	miR-338-3p
chr7:28822091-28822117:+	bulges	GCTGGAACTCTGGAGGGGGGGAGGGG	Hnrnpl|ENSMUSG00000015165	3′ UTR	miR-338-3p
chr7:28822094-28822123:+	two-quartet	GGAACTCTGGAGGGGGGGAGGGGAACTGG	Hnrnpl|ENSMUSG00000015165	3′ UTR	miR-338-3p
chr7:44603842-44603865:+	canonical/G3L1-7	GGGGCAGGGCAAAGGGCTAGGGG	Kcnc3|ENSMUSG00000062785	3′ UTR	miR-129-3p
chr7:44604487-44604521:+	long loop	GGGATGGGGGCGGGTCCTGAGTCTGGGGGAGGGG	Kcnc3|ENSMUSG00000062785	3′ UTR	miR-125-5p/351-5p
chr7:44855355-44855383:+	canonical/G3L1-7	GGGAGAGTGGGATGGGGGTAGGGAGGGG	Akt1s1|ENSMUSG00000011096	3′ UTR	miR-216a-5p
chr7:45176019-45176043:+	canonical/G3L1-7	GGGAGCGGGGCTGGGAGGAGAGGG	Slc17a7|ENSMUSG00000070570	3′ UTR	miR-204-5p/211-5p
chr7:45456513-45456543:+	bulges	GCCTTTGGTTTGCATTTGGGAGGGGGAGGG	Gys1|ENSMUSG00000003865	3′ UTR	miR-150-5p
chr7:79364994-79365014:+	canonical/G3L1-7	GGGCTGGGGTGGGGGAGGGG	Abhd2|ENSMUSG00000039202	3′ UTR	miR-124-3p.1,miR-124-3p.2
chr7:97691084-97691100:+	two-quartet	GGGATGGGAGGTGGGG	Rsf1|ENSMUSG00000035623	3′ UTR	miR-188-5p,miR-1306-5p,miR-320-3p
chr7:6132057-6132088:-	canonical/G3L1-7	GGGGTGGACAGGGCCCCTCGGGCTCGGTGGG	Zfp787|ENSMUSG00000046792	3′ UTR	miR-423-5p
chr7:13035535-13035551:-	two-quartet	GGGGGCCCGGGTAAGG	Ube2m|ENSMUSG00000005575	3′ UTR	miR-296-5p
chr7:16915525-16915549:-	bulges	GGCGTGAGGCTGTGGACTTTGCGG	Calm3|ENSMUSG00000019370	3′ UTR	miR-140-3p.1
chr7:16915534-16915564:-	two-quartet	GGGCAAGGGCAGGTAGGCGTGAGGCTGTGG	Calm3|ENSMUSG00000019370	3′ UTR	miR-140-3p.1
chr7:16915540-16915564:-	two-quartet	GGGCAAGGGCAGGTAGGCGTGAGG	Calm3|ENSMUSG00000019370	3′ UTR	miR-140-3p.1
chr7:16915547-16915564:-	two-quartet	GGGCAAGGGCAGGTAGG	Calm3|ENSMUSG00000019370	3′ UTR	miR-140-3p.1
chr7:16916047-16916078:-	two-quartet	GGGCTGGTCCAGGAATGGATGTGGGGGATGG	Calm3|ENSMUSG00000019370	3′ UTR	miR-323-3p
chr7:17004861-17004888:-	bulges	GGAAGGCCAGCCTGGGTAGGGGTGGGG	Ppp5c|ENSMUSG00000003099	3′ UTR	miR-365-3p
chr7:17004872-17004910:-	bulges	GGGCACAGCCTGGGCATTTGGAGGAAGGCCAGCCTGGG	Ppp5c|ENSMUSG00000003099	3′ UTR	miR-365-3p
chr7:17004882-17004910:-	two-quartet	GGGCACAGCCTGGGCATTTGGAGGAAGG	Ppp5c|ENSMUSG00000003099	3′ UTR	miR-365-3p
chr7:17004886-17004917:-	two-quartet	GGAGGTAGGGCACAGCCTGGGCATTTGGAGG	Ppp5c|ENSMUSG00000003099	3′ UTR	miR-365-3p
chr7:25630029-25630055:-	canonical/G3L1-7	GGGGTGGGAAGGGACCAGGGCCAGGG	Bckdha|ENSMUSG00000060376	3′ UTR	miR-124-3p.1
chr7:25630035-25630055:-	canonical/G3L1-7	GGGGTGGGAAGGGACCAGGG	Bckdha|ENSMUSG00000060376	3′ UTR	miR-124-3p.1
chr7:27342224-27342260:-	long loop	GGGGAGGGGGCTTCCTGTTGGAGCCAGGGCCAGGGG	Shkbp1|ENSMUSG00000089832	3′ UTR	miR-328-3p
chr7:27656448-27656471:-	canonical/G3L1-7	GGGGAGAGGGTGGGTGGGCAGGG	Map3k10|ENSMUSG00000040390	3′ UTR	miR-125-5p/351-5p
chr7:28386196-28386215:-	bulges	GGGGAGGGGCCGAGGGGGG	Med29|ENSMUSG00000003444	3′ UTR	miR-25-3p/32-5p/92-3p/363-3p/367-3p
chr7:28400481-28400511:-	long loop	GGGAGGGAATTTGGGATTCAGGCTGTGGGG	Samd4b|ENSMUSG00000109336	3′ UTR	miR-296-5p
chr7:28400496-28400525:-	long loop	GGGGCCCAGGTGGAGGGAGGGAATTTGGG	Samd4b|ENSMUSG00000109336	3′ UTR	miR-296-5p
chr7:28400504-28400525:-	bulges	GGGGCCCAGGTGGAGGGAGGG	Samd4b|ENSMUSG00000109336	3′ UTR	miR-296-5p
chr7:29159259-29159279:-	canonical/G3L1-7	GGGAAGGGGTGGGGAGGGGG	Spred3|ENSMUSG00000037239	3′ UTR	let-7-5p/miR-98-5p,miR-154-5p
chr7:30946231-30946264:-	bulges	GGTATTGAGACAGGGTGCTCATGGGAAGGAGGG	Usf2|ENSMUSG00000058239	3′ UTR	miR-10-5p,miR-339-5p
chr7:34202276-34202300:-	two-quartet	GGCTGTTGGGAGAAGCTGGTCTGG	Gpi1|ENSMUSG00000036427	3′ UTR	miR-150-5p
chr7:43472974-43473001:-	canonical/G3L1-7	GGGCGACAAGGGGAGGTGGGAGGGGGG	Iglon5|ENSMUSG00000013367	3′ UTR	miR-296-5p
chr7:44812321-44812337:-	two-quartet	GGGTGTGGGGGAAGGG	Atf5|ENSMUSG00000038539	3′ UTR	miR-141-3p/200a-3p
chr7:44900538-44900553:-	two-quartet	GGGGGGGGTCAAGGG	Ap2a1|ENSMUSG00000060279	3′ UTR	miR-30-5p/384-5p
chr7:45028037-45028063:-	long loop	GGGCGTGTGGTGTTGGGTGGGAGGGG	Prr12|ENSMUSG00000046574	3′ UTR	miR-532-3p
chr7:63889102-63889132:-	canonical/G3L1-7	GGGTTGGGGGGGAGGGGGAGGGAGAGTGGG	Klf13|ENSMUSG00000052040	3′ UTR	miR-495-3p
chr7:63889110-63889132:-	canonical/G3L1-7	GGGTTGGGGGGGAGGGGGAGGG	Klf13|ENSMUSG00000052040	3′ UTR	miR-495-3p
chr7:63889115-63889132:-	canonical/G3L1-7	GGGTTGGGGGGGAGGGG	Klf13|ENSMUSG00000052040	3′ UTR	miR-495-3p
chr7:80389572-80389587:-	two-quartet	GGGGTGGGCAGGTGG	Furin|ENSMUSG00000030530	3′ UTR	miR-331-3p
chr7:81347403-81347426:-	two-quartet	GGCTGCTTTTTGGTGGGGGCAGG	Cpeb1|ENSMUSG00000025586	3′ UTR	miR-129-3p
chr7:84109540-84109567:-	bulges	GTATTGGTTGCGGGATTGGGTTTGGGG	Abhd17c|ENSMUSG00000038459	3′ UTR	miR-381-3p/539-3p
chr7:99346037-99346063:-	bulges	GGTGCTATTGTGGGGGGAGGGGGAGG	Serpinh1|ENSMUSG00000070436	3′ UTR	miR-29-3p,miR-873a-5p.1/7220-3p
chr7:100872223-100872244:-	bulges	GGGGTGGGTGGGTCATTGTGG	Arhgef17|ENSMUSG00000032875	3′ UTR	miR-494-3p
chr7:105635741-105635768:-	canonical/G3L1-7	GGGACCAAAGGGGTGGGGATAATGGGG	Arfip2|ENSMUSG00000030881	3′ UTR	miR-133-3p.1,miR-133-3p,miR-9-5p
chr7:105635750-105635775:-	canonical/G3L1-7	GGGGACTGGGACCAAAGGGGTGGGG	Arfip2|ENSMUSG00000030881	3′ UTR	miR-133-3p.1,miR-133-3p,miR-9-5p
chr8:27122531-27122552:+	canonical/G3L1-7	GGGGGATGGGGGTGGGAGGGG	Adgra2|ENSMUSG00000031486	3′ UTR	miR-153-3p,miR-448-3p
chr8:27123300-27123320:+	canonical/G3L1-7	GGGGAAAGGGGAGGGAGGGG	Adgra2|ENSMUSG00000031486	3′ UTR	miR-25-3p/32-5p/92-3p/363-3p/367-3p,miR-96-5p,miR-182-5p,miR-338-3p,miR-183-5p.2,miR-9-5p
chr8:31260057-31260082:+	two-quartet	GGCACTGAGGTGGCTGGTGGATAGG	Fut10|ENSMUSG00000046152	3′ UTR,CDS	miR-202-5p
chr8:70133467-70133480:+	two-quartet	GGGAGGAGGTGGG	Nr2c2ap|ENSMUSG00000071078	3′ UTR	miR-148-3p/152-3p,miR-130-3p/301-3p
chr8:70133465-70133490:+	bulges	GTGGGAGGAGGTGGGAGGAGGGGTG	Nr2c2ap|ENSMUSG00000071078	3′ UTR	miR-148-3p/152-3p,miR-130-3p/301-3p
chr8:70133467-70133498:+	canonical/G3L1-7	GGGAGGAGGTGGGAGGAGGGGTGAGCTGGGG	Nr2c2ap|ENSMUSG00000071078	3′ UTR	miR-148-3p/152-3p,miR-130-3p/301-3p
chr8:75222254-75222278:+	canonical/G3L1-7	GGGACATCGGGGAGGGGGCTTGGG	Rasd2|ENSMUSG00000034472	3′ UTR	miR-124-3p.1,miR-124-3p.2
chr8:83610898-83610916:+	canonical/G3L1-7	GGGAGGGCCCAGGGAGGG	Dnajb1|ENSMUSG00000005483	3′ UTR	miR-296-5p
chr8:83940829-83940864:+	two-quartet	GGAGCTGAGGAGGAGGTGGATGGGTGGCTGGAAGG	Adgrl1|ENSMUSG00000013033	3′ UTR	miR-503-5p,miR-15-5p/16-5p/195-5p/322-5p/497-5p
chr8:83940829-83940864:+	two-quartet	GGAGCTGAGGAGGAGGTGGATGGGTGGCTGGAAGG	Adgrl1|ENSMUSG00000013033	3′ UTR	miR-503-5p,miR-15-5p/16-5p/195-5p/322-5p/497-5p
chr8:83995478-83995490:+	two-quartet	GGTTGGGGGTGG	Prkaca|ENSMUSG00000005469	3′ UTR	miR-532-3p
chr8:83995478-83995495:+	bulges	GGTTGGGGGTGGGAGGG	Prkaca|ENSMUSG00000005469	3′ UTR	miR-532-3p
chr8:83995478-83995499:+	two-quartet	GGTTGGGGGTGGGAGGGTTGG	Prkaca|ENSMUSG00000005469	3′ UTR	miR-3064-5p/3085-3p,miR-532-3p
chr8:83996311-83996337:+	canonical/G3L1-7	GGGTGGGGGCCCCGGGTGGACGAGGG	Prkaca|ENSMUSG00000005469	3′ UTR	miR-296-5p
chr8:85055617-85055638:+	two-quartet	GGTCGAGGGGGGTTAGGGAGG	Tnpo2|ENSMUSG00000031691	3′ UTR	miR-483-3p.1
chr8:85055617-85055638:+	two-quartet	GGTCGAGGGGGGTTAGGGAGG	Tnpo2|ENSMUSG00000031691	3′ UTR	miR-483-3p.1
chr8:85055623-85055648:+	bulges	GGGGGGTTAGGGAGGAGTCAGTGGG	Tnpo2|ENSMUSG00000031691	3′ UTR	miR-483-3p.1
chr8:85056715-85056740:+	bulges	GGCGATGCCATCGGGGTGGGAGGGG	Tnpo2|ENSMUSG00000031691	3′ UTR	miR-532-3p
chr8:85056727-85056752:+	bulges	GGGGTGGGAGGGGCTTCCCGAGAGG	Tnpo2|ENSMUSG00000031691	3′ UTR	miR-532-3p
chr8:85056727-85056759:+	bulges	GGGGTGGGAGGGGCTTCCCGAGAGGAGAGGGG	Tnpo2|ENSMUSG00000031691	3′ UTR	miR-532-3p
chr8:108961154-108961167:+	two-quartet	GGGGGGAGGGGGG	Zfhx3|ENSMUSG00000038872	3′ UTR	miR-30-5p/384-5p
chr8:25817275-25817299:-	bulges	GATCAAGGTAAAAGGGTGGGTGGG	Ash2l|ENSMUSG00000031575	3′ UTR	miR-103-3p/107-3p
chr8:27225841-27225870:-	bulges	GGGGGGGAAATTCCAGGGTTCATAGGAAG	Adrb3|ENSMUSG00000031489	3′ UTR	miR-202-5p
chr8:27225852-27225884:-	bulges	GGACTTCAAGGTTTGGGGGGGAAATTCCAGGG	Adrb3|ENSMUSG00000031489	3′ UTR	miR-202-5p,let-7-5p/miR-98-5p
chr8:60912888-60912913:-	canonical/G3L1-7	GGGATTGTTTGGGGAGGGAGAAGGG	Clcn3|ENSMUSG00000004319	3′ UTR	miR-875-5p,miR-338-3p
chr8:60912895-60912924:-	long loop	GGGAGAGCAGAGGGATTGTTTGGGGAGGG	Clcn3|ENSMUSG00000004319	3′ UTR	miR-338-3p
chr8:64718725-64718743:-	two-quartet	GGTTTCGGGAACTGGAGG	Msmo1|ENSMUSG00000031604	3′ UTR	miR-200bc-3p/429-3p
chr8:70332330-70332353:-	bulges	GAGGAGAGGAGAGGAAAGAGGAG	Upf1|ENSMUSG00000058301	3′ UTR	miR-128-3p,miR-342-3p,miR-377-3p
chr8:79683864-79683883:-	two-quartet	GGAATTATGAGGAAGGTGG	Abce1|ENSMUSG00000058355	3′ UTR	miR-145-5p
chr8:84886535-84886561:-	two-quartet	GGTAACCATGGAGAGGTGGTTTGGGG	Gcdh|ENSMUSG00000003809	3′ UTR	miR-409-5p
chr8:84977058-84977089:-	bulges	GGTACTCAGCCTGCGGGGATACTAGGGAGGG	Junb|ENSMUSG00000052837	3′ UTR	miR-744-5p
chr8:89027334-89027353:-	two-quartet	GGAAAGTTGAAGGGGGGGG	Sall1|ENSMUSG00000031665	3′ UTR	miR-17-5p/20-5p/93-5p/106-5p
chr8:89027373-89027394:-	two-quartet	GGTATGGAAGGAAAAAAATGG	Sall1|ENSMUSG00000031665	3′ UTR	miR-374c-5p,miR-455-3p.1,miR-194-5p,miR-132-3p/212-3p,miR-411-3p
chr8:95448302-95448316:-	two-quartet	GGTGGCAGGCTTGG	Csnk2a2|ENSMUSG00000046707	3′ UTR	miR-346-5p
chr8:106883988-106884020:-	canonical/G3L1-7	GGGGCTGGGGGGGGGGTGGAGGGATGAAAGGG	Chtf8|ENSMUSG00000046691,Gm50241|ENSMUSG00000117748	3′ UTR	miR-128-3p
chr9:32264645-32264663:+	canonical/G3L1-7	GGGGTGGGTGGGTGGGGG	Arhgap32|ENSMUSG00000041444	3′ UTR	miR-188-5p
chr9:44637532-44637557:+	two-quartet	GGATGAAGGTTGCTGGGATTAAGGG	Ddx6|ENSMUSG00000032097	3′ UTR	miR-205-5p
chr9:44640283-44640301:+	canonical/G3L1-7	GGGCAGGGCAAGGGAGGG	Ddx6|ENSMUSG00000032097	3′ UTR	miR-874-3p
chr9:44640283-44640306:+	canonical/G3L1-7	GGGCAGGGCAAGGGAGGGGTGGG	Ddx6|ENSMUSG00000032097	3′ UTR	miR-874-3p
chr9:44640288-44640312:+	canonical/G3L1-7	GGGCAAGGGAGGGGTGGGCCTGGG	Ddx6|ENSMUSG00000032097	3′ UTR	miR-874-3p
chr9:56495340-56495364:+	two-quartet	GGTCATTGGCAGAGAGGGAGGAGG	Hmg20a|ENSMUSG00000032329	3′ UTR	miR-670-3p
chr9:56495680-56495716:+	bulges	GGTTCTCGGTTTTTGGGTTGGATTTGGGGTTTTGGG	Hmg20a|ENSMUSG00000032329	3′ UTR	miR-125-5p/351-5p
chr9:59649929-59649944:+	two-quartet	GGATGGGCAGGTGGG	Parp6|ENSMUSG00000025237	3′ UTR,CDS	miR-409-3p
chr9:73096064-73096095:+	long loop	GGGGGTGGGGGGAAGGGTTTATGGAGCAGGG	Rab27a|ENSMUSG00000032202	3′ UTR	miR-128-3p
chr9:73096064-73096100:+	long loop	GGGGGTGGGGGGAAGGGTTTATGGAGCAGGGGTGGG	Rab27a|ENSMUSG00000032202	3′ UTR	miR-128-3p
chr9:101103757-101103775:+	canonical/G3L1-7	GGGTGGGGCGGGGGTGGG	Msl2|ENSMUSG00000066415	3′ UTR	miR-202-5p,miR-135-5p
chr9:103181380-103181403:+	canonical/G3L1-7	GGGACATGGGGAGGGAGGCTGGG	Rab6b|ENSMUSG00000032549	3′ UTR	miR-125-5p/351-5p
chr9:108048110-108048143:+	bulges	GGACCAAAGTGCAACTAGGGATCATGGGTTGGG	Ip6k1|ENSMUSG00000032594	3′ UTR	miR-133-3p.1,miR-133-3p,miR-9-5p
chr9:108048208-108048247:+	bulges	GGGAGTGAAATGGGATGGGTGCTGCTGGAAGAGGAAGGG	Ip6k1|ENSMUSG00000032594	3′ UTR	miR-133-3p.1
chr9:108337828-108337855:+	canonical/G3L1-7	GGGTGGCAGTGGGTGGGGGTGGGGGGG	Rhoa|ENSMUSG00000007815	3′ UTR	miR-185-5p
chr9:22015287-22015310:-	bulges	GTCCCTGGGGGGTTGGGGCAGGG	Elavl3|ENSMUSG00000003410	3′ UTR	miR-7-5p
chr9:22017716-22017740:-	canonical/G3L1-7	GGGGCAGGGGTGTAGGGAGCAGGG	Elavl3|ENSMUSG00000003410	3′ UTR	miR-30-5p/384-5p
chr9:22017888-22017910:-	canonical/G3L1-7	GGGTGGGGTGGGGTGGGAGGGG	Elavl3|ENSMUSG00000003410	3′ UTR	miR-532-3p
chr9:22017894-22017910:-	two-quartet	GGGTGGGGTGGGGTGG	Elavl3|ENSMUSG00000003410	3′ UTR	miR-532-3p
chr9:44742380-44742409:-	two-quartet	GGTTTTCTGAGGAAGGGGACTGGGATAGG	Arcn1|ENSMUSG00000032096	3′ UTR	miR-670-3p
chr9:44805389-44805410:-	two-quartet	GGCCAGTCAGAGGGTGGGGGG	Kmt2a|ENSMUSG00000002028	3′ UTR	miR-193-3p
chr9:50596916-50596938:-	two-quartet	GGAAGAGGTTTGAGGAGTTAGG	Sdhd|ENSMUSG00000000171	3′ UTR	miR-670-3p
chr9:57443619-57443645:-	canonical/G3L1-7	GGGCTGGGGGCCAGTGGGACAGGGGG	Scamp5|ENSMUSG00000040722	3′ UTR	miR-339-5p
chr9:57791411-57791454:-	long loop	GGGTGACTCAGGGATCATCACAGCAGGAGGATGGGGTGGAGGG	Arid3b|ENSMUSG00000004661	3′ UTR	miR-125-5p/351-5p
chr9:58876483-58876504:-	canonical/G3L1-7	GGGGTGGGATTGGGGATTGGG	Neo1|ENSMUSG00000032340	3′ UTR	miR-200bc-3p/429-3p
chr9:59390281-59390307:-	bulges	GGGGGATGGGATGGGGTGGGTTGGTG	Arih1|ENSMUSG00000025234	3′ UTR	miR-219-5p,miR-291-3p/294-3p/295-3p/302-3p
chr9:59390287-59390307:-	canonical/G3L1-7	GGGGGATGGGATGGGGTGGG	Arih1|ENSMUSG00000025234	3′ UTR	miR-219-5p,miR-291-3p/294-3p/295-3p/302-3p
chr9:65692608-65692637:-	bulges	GGGGCAAGCTGGAGGCTCGGGCTGGAGGG	Zfp609|ENSMUSG00000040524	3′ UTR	miR-141-3p/200a-3p
chr9:65692910-65692940:-	long loop	GGGTGGGGTGGGGGGGACTTAGTTTAAGGG	Zfp609|ENSMUSG00000040524	3′ UTR	miR-185-5p
chr9:65692924-65692940:-	canonical/G3L1-7	GGGTGGGGTGGGGGGG	Zfp609|ENSMUSG00000040524	3′ UTR	miR-185-5p
chr9:65694142-65694161:-	two-quartet	GGGAAAGTGGGGTGGTGGG	Zfp609|ENSMUSG00000040524	3′ UTR	miR-218-5p
chr9:65694963-65694992:-	two-quartet	GGCTCCCTGGGGATGCTGGGAGGAACTGG	Zfp609|ENSMUSG00000040524	3′ UTR	miR-138-5p
chr9:67022987-67023010:-	two-quartet	GGAGACAATCGGGTGCGGATTGG	Tpm1|ENSMUSG00000032366	3′ UTR	miR-29-3p
chr10:24187850-24187871:+	two-quartet	GGGTGGGGGGATTCTTTTTGG	Stx7|ENSMUSG00000019998	3′ UTR	miR-361-5p
chr10:45158772-45158786:+	two-quartet	GGGGGAAAGGGGGG	Prep|ENSMUSG00000019849	3′ UTR	miR-455-5p
chr10:59898733-59898747:+	two-quartet	GGGGAAGGAGGAGG	Dnajb12|ENSMUSG00000020109	3′ UTR	miR-331-3p
chr10:60302244-60302273:+	canonical/G3L1-7	GGGGTTCTGTGGGGTAGGGTGGGGAGGGG	Psap|ENSMUSG00000004207	3′ UTR	miR-181-5p
chr10:61691588-61691629:+	bulges	GGGCAGTGTGTGGGGACTGGGGCTGGCAGCATTTGCCAGGG	Sar1a|ENSMUSG00000020088	3′ UTR	miR-183-5p
chr10:61691612-61691650:+	bulges	GGCAGCATTTGCCAGGGAAAGCTGGGTGCCATCATGGG	Sar1a|ENSMUSG00000020088	3′ UTR	miR-183-5p
chr10:80158233-80158266:+	bulges	GGGGGGCAGGGGGGGAAGAATCCGGCTGTGGGG	Midn|ENSMUSG00000035621	3′ UTR	miR-155-5p
chr10:80287724-80287751:+	two-quartet	GGCGGGGCAGGCAGGATTCGGGACTGG	Dazap1|ENSMUSG00000069565	3′ UTR	miR-219-5p
chr10:80287800-80287820:+	two-quartet	GGGGGGAGGGGCAGCGGAGG	Dazap1|ENSMUSG00000069565	3′ UTR	miR-455-3p.1
chr10:80287800-80287820:+	two-quartet	GGGGGGAGGGGCAGCGGAGG	Dazap1|ENSMUSG00000069565	3′ UTR	miR-455-3p.1
chr10:80612360-80612394:+	two-quartet	GGCTTCTTTGGGACCAGTGTTGGGGCTGCTGTGG	Gm49322|ENSMUSG00000035370,Scamp4|ENSMUSG00000113949	3′ UTR,CDS	miR-140-3p.2/497
chr10:81152095-81152107:+	two-quartet	GGGGGTGGGGGG	Zbtb7a|ENSMUSG00000035011	3′ UTR	miR-17-5p/20-5p/93-5p/106-5p,miR-320-3p
chr10:82896171-82896202:+	bulges	GGGTCCCTGGGATCTTGTGGGTAGGAGGTGG	Txnrd1|ENSMUSG00000020250	3′ UTR	miR-1306-5p
chr10:82896171-82896202:+	bulges	GGGTCCCTGGGATCTTGTGGGTAGGAGGTGG	Txnrd1|ENSMUSG00000020250	3′ UTR	miR-1306-5p
chr10:82896171-82896206:+	bulges	GGGTCCCTGGGATCTTGTGGGTAGGAGGTGGCAGG	Txnrd1|ENSMUSG00000020250	3′ UTR	miR-1306-5p
chr10:86837489-86837519:+	two-quartet	GGTTAAGCAAAGGGAAGGAAGAGGAGGGGG	Nt5dc3|ENSMUSG00000054027	3′ UTR	miR-204-5p/211-5p
chr10:96618704-96618727:+	two-quartet	GGGTGGGCTCCTCTTGGGGATGG	Btg1|ENSMUSG00000036478	3′ UTR	miR-330-3p.1
chr10:4367205-4367229:-	bulges	GAGGACTAAGGGGCAGGGTGAGGG	Zbtb2|ENSMUSG00000075327	3′ UTR	miR-149-5p
chr10:37133779-37133804:-	two-quartet	GGTAACCAAAGGACTGAGTGGTGGG	Marcks|ENSMUSG00000069662	3′ UTR	miR-409-5p,miR-9-5p
chr10:59949944-59949964:-	two-quartet	GGAATGGGGTGGGTGTTAGG	Ddit4|ENSMUSG00000020108	3′ UTR	miR-181-5p
chr10:59950023-59950045:-	two-quartet	GGTTTTGGGGGGTGGGGATCGG	Ddit4|ENSMUSG00000020108	3′ UTR	miR-199-3p
chr10:63018040-63018053:-,chr10:63017600-63017610:-	two-quartet	GGATATGATGGTGGCTATGGAGG	Hnrnph3|ENSMUSG00000020069	3′ UTR,CDS	miR-1306-5p
chr10:75923840-75923883:-	long loop	GGGACAGACAGGGCCTATGTCTCCTCAGGGGAGTGGGTTGGGG	Mmp11|ENSMUSG00000000901	3′ UTR	miR-125-5p/351-5p
chr10:80567455-80567475:-	canonical/G3L1-7	GGGTGGGTGGGGGGCTGGGG	Klf16|ENSMUSG00000035397	3′ UTR	miR-124-3p.2
chr10:80567461-80567475:-	two-quartet	GGGTGGGTGGGGGG	Klf16|ENSMUSG00000035397	3′ UTR	miR-124-3p.2
chr10:80665837-80665862:-	canonical/G3L1-7	GGGGTCTGGTGGGTGGGGGCCTGGG	Mknk2|ENSMUSG00000020190	3′ UTR	miR-181-5p,miR-26-5p
chr10:80665843-80665862:-	two-quartet	GGGGTCTGGTGGGTGGGGG	Mknk2|ENSMUSG00000020190	3′ UTR	miR-181-5p,miR-26-5p
chr10:110942616-110942639:-	two-quartet	GGGAAGAGATGGGTGTGGGGTGG	Zdhhc17|ENSMUSG00000035798	3′ UTR	miR-204-5p/211-5p
chr10:112925598-112925632:-	bulges	GGCATTATCGCATGCTGGGATCATTGGGGGAGGG	Atxn7l3b|ENSMUSG00000074748	3′ UTR	miR-331-3p,miR-338-3p,miR-365-3p
chr10:112927065-112927085:-	bulges	GGGGGGTTATGGAGGGTGGG	Atxn7l3b|ENSMUSG00000074748	3′ UTR	miR-532-3p
chr11:6405643-6405661:+	two-quartet	GGTGGAGGCTGGGGTGGG	Zmiz2|ENSMUSG00000041164	3′ UTR	miR-218-5p
chr11:17198543-17198562:+	two-quartet	GGTGGAGAAAGGGAAGGGG	Ppp3r1|ENSMUSG00000033953,Wdr92|ENSMUSG00000078970	3′ UTR,non_coding	miR-190-5p,miR-204-5p/211-5p
chr11:44564360-44564384:+	two-quartet	GGATGTAGGAGAGGACTAGGCAGG	Rnf145|ENSMUSG00000019189	3′ UTR	miR-1-3p/206-3p
chr11:46144067-46144092:+	bulges	GGGAGGGAAGGGAAGCACGGCGAGG	Adam19|ENSMUSG00000011256	3′ UTR	miR-25-3p/32-5p/92-3p/363-3p/367-3p
chr11:46144067-46144100:+	long loop	GGGAGGGAAGGGAAGCACGGCGAGGAGGGTGGG	Adam19|ENSMUSG00000011256	3′ UTR	miR-25-3p/32-5p/92-3p/363-3p/367-3p
chr11:49262289-49262309:+	bulges	GTGGTATGGGGAGGGTTGGG	Mgat1|ENSMUSG00000020346	3′ UTR	miR-128-3p,miR-140-5p
chr11:49262296-49262319:+	canonical/G3L1-7	GGGGAGGGTTGGGCCTGTTGGGG	Mgat1|ENSMUSG00000020346	3′ UTR	miR-128-3p,miR-140-5p
chr11:54870248-54870264:+	two-quartet	GGGTACCGGATGGTGG	Hint1|ENSMUSG00000020267	3′ UTR,CDS	miR-205-5p
chr11:54870262-54870286:+	two-quartet	GGTGAATGAAGGTGCAGACGGGGG	Hint1|ENSMUSG00000020267	3′ UTR,CDS	miR-205-5p
chr11:58059292-58059321:+	two-quartet	GGAAACCAAAGGATCTCAGTGGGGGTGGG	Larp1|ENSMUSG00000037331	3′ UTR	miR-9-5p
chr11:58061050-58061067:+	two-quartet	GGCTGAGGAGGGGTGGG	Larp1|ENSMUSG00000037331	3′ UTR	miR-143-3p
chr11:58347099-58347138:+	bulges	GGGTCCCAATGGGGTCTATGCTGGAGGGTTAGAGATGGG	Sh3bp5l|ENSMUSG00000013646	3′ UTR	miR-29-3p
chr11:58990431-58990461:+	two-quartet	GGGGAGCTGTCGGCTGGCAATGGGTTCTGG	Trim11|ENSMUSG00000020455	3′ UTR,CDS	miR-873a-5p.1/7220-3p
chr11:60555213-60555239:+	bulges	GGGTTATGGGAACTTGGGGTGTGTGG	Alkbh5|ENSMUSG00000042650	3′ UTR	miR-140-3p.2/497,miR-329-3p/362-3p
chr11:60555213-60555244:+	long loop	GGGTTATGGGAACTTGGGGTGTGTGGTAGGG	Alkbh5|ENSMUSG00000042650	3′ UTR	miR-140-3p.2/497,miR-329-3p/362-3p
chr11:69091962-69091983:+	two-quartet	GGGACTTGCTGGAGGATGGGG	Vamp2|ENSMUSG00000020894	3′ UTR	miR-34-5p/449-5p
chr11:69092229-69092256:+	bulges	GGGTAGGAGAGATGCTGGGGGTGGGGG	Vamp2|ENSMUSG00000020894	3′ UTR	miR-338-3p
chr11:69653107-69653134:+	canonical/G3L1-7	GGGATAGTGAGGGTATTCGTGGGTGGG	Fxr2|ENSMUSG00000018765	3′ UTR	miR-128-3p,miR-532-3p
chr11:69653117-69653144:+	canonical/G3L1-7	GGGTATTCGTGGGTGGGAGGCATGGGG	Fxr2|ENSMUSG00000018765	3′ UTR	miR-532-3p
chr11:69994884-69994914:+	two-quartet	GGATTGACATTGGATGGGGGAGGTAGGAGG	Gabarap|ENSMUSG00000018567	3′ UTR	miR-325-3p,miR-455-5p
chr11:70045400-70045428:+	canonical/G3L1-7	GGGGGGTGGGGGGGCAAAGGGTCAGGGG	Dlg4|ENSMUSG00000020886	3′ UTR	miR-532-3p
chr11:70045408-70045433:+	canonical/G3L1-7	GGGGGGCAAAGGGTCAGGGGTTGGG	Dlg4|ENSMUSG00000020886	3′ UTR	miR-149-5p,miR-532-3p
chr11:70045424-70045450:+	canonical/G3L1-7	GGGGTTGGGTGTCCGGGAGCCAGGGG	Dlg4|ENSMUSG00000020886	3′ UTR	miR-331-3p,miR-149-5p
chr11:70729308-70729323:+	two-quartet	GGGAGGTGTGGTGGG	Kif1c|ENSMUSG00000020821	3′ UTR	miR-1306-5p
chr11:74843479-74843502:+	canonical/G3L1-7	GGGGAAGGGAGGGGCCCCCAGGG	Mnt|ENSMUSG00000000282	3′ UTR,CDS	miR-331-3p,miR-24-3p
chr11:75673591-75673612:+	canonical/G3L1-7	GGGAGCTACCGGGTGGGAGGG	Myo1c|ENSMUSG00000017774	3′ UTR	miR-138-5p
chr11:75673591-75673627:+	long loop	GGGAGCTACCGGGTGGGAGGGACTCTTCTGCCTGGG	Myo1c|ENSMUSG00000017774	3′ UTR	miR-124-3p.1,miR-124-3p.2,miR-138-5p
chr11:83404346-83404366:+	two-quartet	GGGAGGCAGATAGATGGTGG	Ap2b1|ENSMUSG00000035152	3′ UTR	miR-532-3p
chr11:83404336-83404375:+	bulges	GGGGTTGTGTGGGAGGCAGATAGATGGTGGTATGTTGGG	Ap2b1|ENSMUSG00000035152	3′ UTR	miR-532-3p
chr11:83404350-83404378:+	two-quartet	GGCAGATAGATGGTGGTATGTTGGGTGG	Ap2b1|ENSMUSG00000035152	3′ UTR	miR-532-3p
chr11:84401447-84401466:+	two-quartet	GGGTTACTGAGGAGGAGGG	Acaca|ENSMUSG00000020532	3′ UTR	miR-802-5p
chr11:88050056-88050071:+	two-quartet	GGAGGATTGAGGAGG	Srsf1|ENSMUSG00000018379	3′ UTR	miR-325-3p
chr11:3517789-3517803:-	two-quartet	GGTGGAGGTGGAGG	Smtn|ENSMUSG00000020439	3′ UTR,CDS	miR-455-3p.1
chr11:3517789-3517803:-	two-quartet	GGTGGAGGTGGAGG	Smtn|ENSMUSG00000020439	3′ UTR,CDS	miR-455-3p.1
chr11:5193782-5193809:-	two-quartet	GGGAGGCAGGAAAAGGTCAGGCTTGGG	Kremen1|ENSMUSG00000020393	3′ UTR	miR-339-5p,miR-145-5p
chr11:5970211-5970237:-	long loop	GGGAGGGGCACGAAGTGGGGAACGGG	Camk2b|ENSMUSG00000057897	3′ UTR	miR-212-5p
chr11:6468300-6468324:-	two-quartet	GGTTGGAATTAAAGAGGGTTTGGG	Purb|ENSMUSG00000094483	3′ UTR	miR-493-5p
chr11:49673119-49673151:-	two-quartet	GGACTGCAGTGGGTGGACTGATGGGACTGAGG	Cnot6|ENSMUSG00000020362	3′ UTR	miR-455-3p.1
chr11:49673126-49673159:-	bulges	GGGAAGGTGGACTGCAGTGGGTGGACTGATGGG	Cnot6|ENSMUSG00000020362	3′ UTR	miR-455-3p.1,miR-433-3p
chr11:51602592-51602614:-,chr11:51601471-51601478:-	two-quartet	GGGAACCGAGGCAGTGGTGGAGGTCAGGG	Hnrnpab|ENSMUSG00000020358	3′ UTR,CDS	miR-192-5p/215-5p
chr11:51602592-51602616:-,chr11:51601477-51601478:-	bulges	GAGGGAACCGAGGCAGTGGTGGAGG	Hnrnpab|ENSMUSG00000020358	3′ UTR,CDS	miR-192-5p/215-5p
chr11:51602592-51602616:-,chr11:51601477-51601478:-	bulges	GAGGGAACCGAGGCAGTGGTGGAGG	Hnrnpab|ENSMUSG00000020358	3′ UTR,CDS	miR-192-5p/215-5p
chr11:51813925-51813945:-	two-quartet	GGGGATGGTGGTGGGGAAGG	Jade2|ENSMUSG00000020387	3′ UTR	miR-181-5p
chr11:51813929-51813945:-	two-quartet	GGGGATGGTGGTGGGG	Jade2|ENSMUSG00000020387	3′ UTR	miR-181-5p
chr11:61517309-61517329:-	two-quartet	GGGCTGGTGGGTGGTTTTGG	Epn2|ENSMUSG00000001036	3′ UTR	miR-505-3p.1,miR-132-3p/212-3p,miR-505-3p.2
chr11:61519163-61519178:-	two-quartet	GGTCTGGAAAGGAGG	Epn2|ENSMUSG00000001036	3′ UTR	miR-141-3p/200a-3p
chr11:69656780-69656817:-	bulges	GGAGGTTCCTGCCGAGGCAGGTCCTGGCGGAAGGGTG	Mpdu1|ENSMUSG00000018761	3′ UTR	miR-873a-5p.1/7220-3p,miR-873a-5p.2
chr11:69656815-69656836:-	canonical/G3L1-7	GGGCCCTGGGGTTGGGTGGGG	Mpdu1|ENSMUSG00000018761	3′ UTR	miR-873a-5p.1/7220-3p,miR-873a-5p.2
chr11:69667381-69667405:-	canonical/G3L1-7	GGGGGGAGGGGAGGGAGCCAAGGG	Eif4a1|ENSMUSG00000059796	3′ UTR	miR-188-5p,miR-212-5p
chr11:69667390-69667430:-	long loop	GGGGTGGGGCTAAGGAAGAGCTGGAGGGGGGAGGGGAGGG	Eif4a1|ENSMUSG00000059796	3′ UTR	miR-188-5p,miR-212-5p
chr11:69667395-69667430:-	long loop	GGGGTGGGGCTAAGGAAGAGCTGGAGGGGGGAGGG	Eif4a1|ENSMUSG00000059796	3′ UTR	miR-188-5p,miR-212-5p
chr11:69673214-69673236:-	two-quartet	GGGGGTGGTGGACGCGCAAAGG	Senp3|ENSMUSG00000005204	3′ UTR	miR-188-5p
chr11:69673225-69673236:-	two-quartet	GGGGGTGGTGG	Senp3|ENSMUSG00000005204	3′ UTR	miR-188-5p
chr11:69673225-69673236:-	two-quartet	GGGGGTGGTGG	Senp3|ENSMUSG00000005204	3′ UTR	miR-188-5p
chr11:69823672-69823703:-	bulges	GGAGCAGATGGAGGGGCTGTGGGGGACAGGG	Nlgn2|ENSMUSG00000051790	3′ UTR	miR-346-5p,miR-138-5p
chr11:69823678-69823703:-	two-quartet	GGAGCAGATGGAGGGGCTGTGGGGG	Nlgn2|ENSMUSG00000051790	3′ UTR	miR-346-5p
chr11:69878386-69878409:-	canonical/G3L1-7	GGGAGAGTCGGGGAGGGTGTGGG	Kctd11|ENSMUSG00000046731	3′ UTR	miR-150-5p
chr11:70651977-70652001:-	bulges	GGGCTGGGGGCTGGGGCTGGATGG	Pfn1|ENSMUSG00000018293	3′ UTR	miR-182-5p,miR-96-5p
chr11:70651981-70652001:-	two-quartet	GGGCTGGGGGCTGGGGCTGG	Pfn1|ENSMUSG00000018293	3′ UTR	miR-182-5p,miR-96-5p
chr11:70651985-70652001:-	two-quartet	GGGCTGGGGGCTGGGG	Pfn1|ENSMUSG00000018293	3′ UTR	miR-182-5p,miR-96-5p
chr11:70664060-70664077:-	two-quartet	GGCAGGGGCATGGAGGG	Spag7|ENSMUSG00000018287	3′ UTR	miR-503-5p,miR-15-5p/16-5p/195-5p/322-5p/497-5p
chr11:72390347-72390369:-	canonical/G3L1-7	GGGAAATGGGAGGAGGGTTGGG	Smtnl2|ENSMUSG00000045667	3′ UTR	miR-495-3p
chr11:75441232-75441262:-	long loop	GGGGATGTGAGAACAGGGCTAGGGAAGGGG	Wdr81|ENSMUSG00000045374	3′ UTR	miR-133-3p.1
chr11:78159545-78159581:-	long loop	GGGGGTGGGAGGTATTGGCAAAGGGAGGGGTAAGGG	Traf4|ENSMUSG00000017386	3′ UTR	miR-760-3p,miR-135-5p
chr11:78159551-78159581:-	long loop	GGGGGTGGGAGGTATTGGCAAAGGGAGGGG	Traf4|ENSMUSG00000017386	3′ UTR	miR-760-3p,miR-135-5p
chr11:78159557-78159581:-	two-quartet	GGGGGTGGGAGGTATTGGCAAAGG	Traf4|ENSMUSG00000017386	3′ UTR	miR-760-3p,miR-135-5p
chr11:78159563-78159581:-	two-quartet	GGGGGTGGGAGGTATTGG	Traf4|ENSMUSG00000017386	3′ UTR	miR-760-3p,miR-135-5p
chr11:78159569-78159581:-	two-quartet	GGGGGTGGGAGG	Traf4|ENSMUSG00000017386	3′ UTR	miR-760-3p,miR-135-5p
chr11:78159849-78159863:-	two-quartet	GGATTGGGGGCCGG	Traf4|ENSMUSG00000017386	3′ UTR	miR-488-3p
chr11:78523668-78523700:-	bulges	GGATCTAGCCTGACAGGGCAAGGGGAAATGGG	Tnfaip1|ENSMUSG00000017615	3′ UTR	miR-224-5p
chr11:84078976-84078990:-	two-quartet	GGAGGTGGCACCGG	Tada2a|ENSMUSG00000018651	3′ UTR	miR-1306-5p
chr11:87980725-87980746:-	bulges	GGGAGGATGCTGGGAGTAGGG	Dynll2|ENSMUSG00000020483	3′ UTR	miR-3064-5p/3085-3p
chr11:87980836-87980864:-	bulges	GGTGTGTTTGTGGTGTGGGAATGGGGAG	Dynll2|ENSMUSG00000020483	3′ UTR	miR-296-5p
chr11:87980845-87980874:-	two-quartet	GGGGCCCTAAGGTGTGTTTGTGGTGTGGG	Dynll2|ENSMUSG00000020483	3′ UTR	miR-296-5p
chr11:87980872-87980902:-	bulges	GGGGCAGGGGTGGGTGTGCAGTCTCTAAGG	Dynll2|ENSMUSG00000020483	3′ UTR	miR-128-3p,miR-27-3p,miR-296-5p
chr11:87980888-87980913:-	bulges	GACTATGGCTTGGGGCAGGGGTGGG	Dynll2|ENSMUSG00000020483	3′ UTR	miR-128-3p,miR-27-3p
chr11:87980933-87980964:-	bulges	GGGGGGGGGGGTGGTGGCTCTAGTACCGGGG	Dynll2|ENSMUSG00000020483	3′ UTR	miR-28-3p
chr11:87980953-87980977:-	long loop	GGGGCAGGAAGGTGGGGGGGGGGG	Dynll2|ENSMUSG00000020483	3′ UTR	miR-28-3p
chr11:87981033-87981053:-	two-quartet	GGTGCCTCTTGGGTGGTGGG	Dynll2|ENSMUSG00000020483	3′ UTR	miR-15-5p/16-5p/195-5p/322-5p/497-5p
chr11:95959548-95959586:-	long loop	GGGAAAAGGGGGTCCTGTTGCACTTTGGGGAAGGAGGG	Igf2bp1|ENSMUSG00000013415	3′ UTR	miR-17-5p/20-5p/93-5p/106-5p,miR-130-3p/301-3p
chr11:95959574-95959599:-	canonical/G3L1-7	GGGCTAGGGAGCAGGGAAAAGGGGG	Igf2bp1|ENSMUSG00000013415	3′ UTR	miR-17-5p/20-5p/93-5p/106-5p,miR-130-3p/301-3p
chr11:96048464-96048489:-	bulges	GGAAGCGCCTGTGGGTGTGGGAGGG	Ube2z|ENSMUSG00000014349	3′ UTR	miR-532-3p
chr11:96768772-96768791:-	two-quartet	GGAGGTGGGTTTCTTCAGG	Snx11|ENSMUSG00000020876	3′ UTR	miR-495-3p
chr11:97161844-97161864:-	two-quartet	GGGGGGAGGGGGGAGAAAGG	Kpnb1|ENSMUSG00000001440	3′ UTR	miR-27-3p,miR-181-5p
chr11:97161851-97161864:-	two-quartet	GGGGGGAGGGGGG	Kpnb1|ENSMUSG00000001440	3′ UTR	miR-27-3p,miR-181-5p
chr11:97162316-97162334:-	two-quartet	GGGAGAGGAGGACCTGGG	Kpnb1|ENSMUSG00000001440	3′ UTR	miR-150-5p
chr11:97715652-97715679:-	canonical/G3L1-7	GGGGTGGGGGTAGGGGGTCTCAAAGGG	Pip4k2b|ENSMUSG00000018547	3′ UTR	miR-204-5p/211-5p
chr11:97715662-97715691:-	bulges	GTAATGGCCGGTGGGGTGGGGGTAGGGGG	Pip4k2b|ENSMUSG00000018547	3′ UTR	miR-204-5p/211-5p
chr11:100476639-100476655:-	two-quartet	GGGGAGGAGGGCTGGG	Acly|ENSMUSG00000020917	3′ UTR	miR-133-3p.1
chr11:100582894-100582924:-	canonical/G3L1-7	GGGAGGGAGGGAAGCCAGGGGTAGACAGGG	Dnajc7|ENSMUSG00000014195	3′ UTR	miR-339-5p,miR-22-3p
chr11:100582903-100582924:-	canonical/G3L1-7	GGGAGGGAGGGAAGCCAGGGG	Dnajc7|ENSMUSG00000014195	3′ UTR	miR-339-5p
chr11:100715936-100715963:-	long loop	GGGCCACCACTGGGGGCAGGGGAAGGG	Rab5c|ENSMUSG00000019173	3′ UTR	miR-291-3p/294-3p/295-3p/302-3p
chr11:101096554-101096570:-	canonical/G3L1-7	GGGCTGGGTGGGGGGG	Retreg3|ENSMUSG00000017802	3′ UTR	miR-128-3p,miR-27-3p
chr12:3909689-3909703:+	two-quartet	GGGAGGGGGGACGG	Dnmt3a|ENSMUSG00000020661	3′ UTR	miR-665-3p,miR-340-5p
chr12:65061836-65061859:+	two-quartet	GGGGGGGGGAGAATAAGGGCTGG	Prpf39|ENSMUSG00000035597	3′ UTR	miR-129-3p
chr12:71990242-71990260:+	bulges	GGGGGTGGGGGGGTGGAG	Daam1|ENSMUSG00000034574	3′ UTR	miR-1-3p/206-3p
chr12:73945781-73945803:+	two-quartet	GGTTATTTTTGGACACTGGTGG	Hif1a|ENSMUSG00000021109,Snapc1l|ENSMUSG00000114046	3′ UTR,non_coding	miR-151-3p,miR-199-5p
chr12:85133309-85133335:+	two-quartet	GGCTGGGGTATTTGGGGACAGGCAGG	Dlst|ENSMUSG00000004789	3′ UTR	miR-218-5p
chr12:85639773-85639798:+	bulges	GGGTGTTGGGGGGTGGCCAGGCGGG	Jdp2|ENSMUSG00000034271	3′ UTR	miR-144-3p,miR-101a-3p.2/101b-3p.1/101b-3p.2,miR-139-5p,miR-101-3p.1
chr12:36092010-36092024:-	two-quartet	GGGGGTCAGGTAGG	Bzw2|ENSMUSG00000020547	3′ UTR	miR-135-5p
chr12:51609736-51609758:-	two-quartet	GGAATGTGGTGCTCTGGTGGGG	Strn3|ENSMUSG00000020954	3′ UTR	miR-29-3p,miR-124-3p.2,miR-124-3p.1
chr12:54645944-54645960:-	two-quartet	GGGGACGGGAGGGAGG	Mir1892|ENSMUSG00000106344,Sptssa|ENSMUSG00000044408	3′ UTR,non_coding	miR-290a-5p/292a-5p
chr12:76799079-76799104:-	bulges	GGGAAGAGAAGGGTGGGTATGATGG	Rab15|ENSMUSG00000021062	3′ UTR	miR-29-3p
chr12:87166823-87166852:-	two-quartet	GGATAATGGGAAGGCGGGGAGGTGCTTGG	Tmed8|ENSMUSG00000034111	3′ UTR	miR-1306-5p
chr12:87166830-87166852:-	two-quartet	GGATAATGGGAAGGCGGGGAGG	Tmed8|ENSMUSG00000034111	3′ UTR	miR-1306-5p
chr12:100911591-100911615:-	two-quartet	GGATCCATGGTGAGGGTGTTGGGG	Ccdc88c|ENSMUSG00000021182	3′ UTR	miR-181-5p,miR-543-3p
chr12:100912705-100912725:-	two-quartet	GGTGGTGGTGGGGGGAAGGG	Ccdc88c|ENSMUSG00000021182	3′ UTR	miR-140-3p.2/497,miR-140-3p.1
chr12:101040495-101040511:-	two-quartet	GGAGCAGGAGGAGGGG	Ppp4r3a|ENSMUSG00000041846	3′ UTR	miR-183-5p.2,miR-96-5p
chr13:5867570-5867592:+	two-quartet	GGGTGGGATGGTTGTGTTGAGG	Klf6|ENSMUSG00000000078	3′ UTR	miR-543-3p
chr13:55316013-55316026:+	two-quartet	GGGGGGTGGGGGG	Nsd1|ENSMUSG00000021488	3′ UTR	miR-128-3p,miR-27-3p
chr13:55473071-55473087:+	canonical/G3L1-7	GGGAGGGGTGGGGGGG	Prr7|ENSMUSG00000034686	3′ UTR	miR-455-3p.1
chr13:55473071-55473090:+	bulges	GGGAGGGGTGGGGGGGAGG	Prr7|ENSMUSG00000034686	3′ UTR	miR-455-3p.1
chr13:55473071-55473095:+	canonical/G3L1-7	GGGAGGGGTGGGGGGGAGGGAGGG	Prr7|ENSMUSG00000034686	3′ UTR	miR-455-3p.1
chr13:56638891-56638914:+	bulges	GCCTTGGACGGGTAGGGAAGGGG	Tgfbi|ENSMUSG00000035493	3′ UTR	miR-24-3p
chr13:56638900-56638922:+	canonical/G3L1-7	GGGTAGGGAAGGGGTTAAGGGG	Tgfbi|ENSMUSG00000035493	3′ UTR	miR-24-3p
chr13:3883113-3883137:-	two-quartet	GGAACCACAGGAAGGGTTGGGTGG	Net1|ENSMUSG00000021215	3′ UTR	miR-199-3p
chr13:17717349-17717367:-	canonical/G3L1-7	GGGTAGGGTGGGGAGGGG	Cdk13|ENSMUSG00000041297	3′ UTR	miR-124-3p.1,miR-124-3p.2
chr13:19592911-19592933:-	bulges	GTAGGAAAGGGCGGGGGTGGGG	Epdr1|ENSMUSG00000002808	3′ UTR	miR-183-5p
chr13:29908097-29908123:-	bulges	GTGGTGGTGGTGGGGGGAGGGTGGAG	E2f3|ENSMUSG00000016477	3′ UTR	miR-448-3p
chr13:29908102-29908121:-	two-quartet	GGTGGTGGTGGGGGGAGGG	E2f3|ENSMUSG00000016477	3′ UTR	miR-448-3p
chr13:29908107-29908121:-	two-quartet	GGTGGTGGTGGGGG	E2f3|ENSMUSG00000016477	3′ UTR	miR-448-3p
chr13:34127352-34127383:-	two-quartet	GGAAGGAGAATGGTCTTAGGTTTGTGCTGGG	Tubb2b|ENSMUSG00000045136	3′ UTR	miR-29-3p
chr13:41182568-41182583:-	two-quartet	GGGTGGAAAGGGAGG	Elovl2|ENSMUSG00000021364	3′ UTR	miR-433-3p,miR-135-5p
chr13:48880746-48880772:-	two-quartet	GGATGCTGGAAGGGTAAGGATTCAGG	Fam120a|ENSMUSG00000038014	3′ UTR	miR-338-3p,miR-205-5p
chr13:48880753-48880779:-	two-quartet	GGGTGAAGGATGCTGGAAGGGTAAGG	Fam120a|ENSMUSG00000038014	3′ UTR	miR-338-3p,miR-205-5p
chr13:48880758-48880779:-	two-quartet	GGGTGAAGGATGCTGGAAGGG	Fam120a|ENSMUSG00000038014	3′ UTR	miR-338-3p,miR-205-5p
chr13:54679906-54679919:-	two-quartet	GGTGGGGGCTTGG	Rnf44|ENSMUSG00000034928	3′ UTR	miR-30-5p/384-5p,miR-140-3p.2/497,miR-140-3p.1
chr13:54680837-54680863:-	two-quartet	GGTTTAATAGGAGTGGGGGCATAGGG	Rnf44|ENSMUSG00000034928	3′ UTR	miR-133-3p.1
chr13:55346697-55346717:-	canonical/G3L1-7	GGGCAGGGCTGGGGTCAGGG	Lman2|ENSMUSG00000021484	3′ UTR	miR-491-5p
chr13:58176328-58176342:-	two-quartet	GGTCAGGGTGGAGG	Ubqln1|ENSMUSG00000005312	3′ UTR	miR-493-5p
chr13:58392053-58392076:-	bulges	GGGGGGTGGGACAGGGAGGAAAG	Hnrnpk|ENSMUSG00000021546	3′ UTR	miR-339-5p
chr13:58392060-58392091:-	bulges	GGTCACTGTAACATTGGGGGGTGGGACAGGG	Hnrnpk|ENSMUSG00000021546	3′ UTR	miR-339-5p
chr13:58392215-58392230:-	two-quartet	GGGTTGGGGGGAGGG	Hnrnpk|ENSMUSG00000021546	3′ UTR	miR-10-5p
chr13:58395598-58395625:-	two-quartet	GGCAGGAGGAATAATTGGTGTTAAAGG	Hnrnpk|ENSMUSG00000021546	3′ UTR,CDS	miR-29-3p
chr13:58395607-58395625:-	two-quartet	GGCAGGAGGAATAATTGG	Hnrnpk|ENSMUSG00000021546	3′ UTR,CDS	miR-29-3p
chr14:20694699-20694717:+	two-quartet	GGCTGGGCAGGACAAGGG	Sec24c|ENSMUSG00000039367	3′ UTR	miR-129-3p
chr14:20694699-20694722:+	two-quartet	GGCTGGGCAGGACAAGGGCTAGG	Sec24c|ENSMUSG00000039367	3′ UTR	miR-129-3p
chr14:21671952-21671984:+	two-quartet	GGTGACAGTAAGGGCCAAGCAGGAGAGGCGGG	Kat6b|ENSMUSG00000021767	3′ UTR	miR-328-3p,miR-381-3p/539-3p
chr14:31118962-31118977:+	two-quartet	GGGGTGGGAGGGAGG	Pbrm1|ENSMUSG00000042323	3′ UTR	miR-802-5p
chr14:31259696-31259722:+	bulges	GCAAGGTACTCAGGGTAGGGACAGGG	Bap1|ENSMUSG00000021901	3′ UTR	miR-125-5p/351-5p
chr14:34747623-34747639:+	two-quartet	GGTTTGGTGGGGTGGG	Wapl|ENSMUSG00000041408	3′ UTR	miR-148-3p/152-3p
chr14:34747623-34747647:+	two-quartet	GGTTTGGTGGGGTGGGCTGTGAGG	Wapl|ENSMUSG00000041408	3′ UTR	miR-148-3p/152-3p
chr14:49188504-49188528:+	bulges	GGGATGGAGCTGGGAATTGTGGGG	Naa30|ENSMUSG00000036282	3′ UTR	miR-17-5p/20-5p/93-5p/106-5p,miR-204-5p/211-5p,miR-324-5p
chr14:54886586-54886606:+	two-quartet	GGCCTGTTCTGGGTGGTGGG	Bcl2l2|ENSMUSG00000089682,Gm20521|ENSMUSG00000092232	3′ UTR,non_coding	miR-15-5p/16-5p/195-5p/322-5p/497-5p
chr14:54886586-54886613:+	two-quartet	GGCCTGTTCTGGGTGGTGGGTTTTTGG	Bcl2l2|ENSMUSG00000089682,Gm20521|ENSMUSG00000092232	3′ UTR,non_coding	miR-15-5p/16-5p/195-5p/322-5p/497-5p
chr14:54887258-54887292:+	bulges	GGGGTTGCCTCAGGAGTCCTTAGGGAGATGAGGG	Bcl2l2|ENSMUSG00000089682,Gm20521|ENSMUSG00000092232	3′ UTR,non_coding	miR-1197-3p
chr14:55833792-55833818:+	canonical/G3L1-7	GGGACTAAGGGTGTGGGGGACAGGGG	Nfatc4|ENSMUSG00000023411	3′ UTR	miR-29-3p
chr14:60301485-60301510:+	two-quartet	GGAAAAAGGGAAGTGCGGGTAGTGG	Mtmr6|ENSMUSG00000021987	3′ UTR	miR-204-5p/211-5p
chr14:60762606-60762625:+	two-quartet	GGTTTGGTTGGTTGGTTGG	Spata13|ENSMUSG00000021990	3′ UTR	miR-223-3p
chr14:66361326-66361354:+	long loop	GGGGAACAATGATGGGGTGGGAGAGGGG	Stmn4|ENSMUSG00000022044	3′ UTR	miR-532-3p
chr14:18283259-18283278:-	bulges	GGGTGGGGGTGGGAGTTGG	Ube2e1|ENSMUSG00000021774	3′ UTR	miR-532-3p
chr14:18283265-18283278:-	two-quartet	GGGTGGGGGTGGG	Ube2e1|ENSMUSG00000021774	3′ UTR	miR-532-3p
chr14:20735802-20735841:-	bulges	GTGGGATGGGAGGAGTGAGGCAGTGGGTAAGAGTTGGTG	Camk2g|ENSMUSG00000021820	3′ UTR	miR-483-3p.2
chr14:20735814-20735839:-	bulges	GGGATGGGAGGAGTGAGGCAGTGGG	Camk2g|ENSMUSG00000021820	3′ UTR	miR-483-3p.2
chr14:26923217-26923232:-	two-quartet	GGACGGGGCAGGTGG	Appl1|ENSMUSG00000040760	3′ UTR	miR-421-3p
chr14:33382139-33382167:-	canonical/G3L1-7	GGGCCTTGGGTGGGTGGGAGGGATGGGG	Mapk8|ENSMUSG00000021936	3′ UTR	miR-139-5p
chr14:33382145-33382167:-	canonical/G3L1-7	GGGCCTTGGGTGGGTGGGAGGG	Mapk8|ENSMUSG00000021936	3′ UTR	miR-139-5p
chr14:45458879-45458898:-	two-quartet	GGGCGCCAGGGAGGGGTGG	Fermt2|ENSMUSG00000037712	3′ UTR	miR-200bc-3p/429-3p
chr14:50927547-50927573:-	canonical/G3L1-7	GGGTTGGGGTGGGAGATGGGAGGGGG	Pip4p1|ENSMUSG00000035953	3′ UTR	miR-874-3p,miR-1-3p/206-3p
chr14:50927560-50927578:-	canonical/G3L1-7	GGGCAGGGTTGGGGTGGG	Pip4p1|ENSMUSG00000035953	3′ UTR	miR-874-3p,miR-1-3p/206-3p
chr14:54568776-54568791:-	two-quartet	GGGCTGCGGAGGAGG	Ajuba|ENSMUSG00000022178	3′ UTR	miR-1-3p/206-3p
chr14:55739119-55739134:-	two-quartet	GGGGGCTCTGGTAGG	Dhrs1|ENSMUSG00000002332	3′ UTR	miR-124-3p.1
chr15:55256595-55256623:+	two-quartet	GGTGGGTGGAGGAGGCAGGAGGATCAGG	Deptor|ENSMUSG00000022419	3′ UTR	miR-203-3p.1
chr15:59656423-59656455:+	two-quartet	GGGCTGGCCTGGGCATTTGCCTGGACTGCTGG	Trib1|ENSMUSG00000032501	3′ UTR	miR-142-3p.2
chr15:81796061-81796082:+	canonical/G3L1-7	GGGGTGAGGGTAGTGGGAGGG	Zc3h7b|ENSMUSG00000022390	3′ UTR	miR-103-3p/107-3p
chr15:82204574-82204588:+	two-quartet	GGGGAGGTGGGTGG	Srebf2|ENSMUSG00000022463	3′ UTR	miR-532-3p
chr15:82204574-82204593:+	canonical/G3L1-7	GGGGAGGTGGGTGGGAGGG	Srebf2|ENSMUSG00000022463	3′ UTR	miR-532-3p
chr15:82204574-82204596:+	bulges	GGGGAGGTGGGTGGGAGGGAGG	Srebf2|ENSMUSG00000022463	3′ UTR	miR-532-3p
chr15:82204574-82204602:+	canonical/G3L1-7	GGGGAGGTGGGTGGGAGGGAGGCAGGGG	Srebf2|ENSMUSG00000022463	3′ UTR	miR-532-3p
chr15:82204574-82204606:+	bulges	GGGGAGGTGGGTGGGAGGGAGGCAGGGGCAGG	Srebf2|ENSMUSG00000022463	3′ UTR	miR-532-3p
chr15:82204582-82204613:+	long loop	GGGTGGGAGGGAGGCAGGGGCAGGTCTAGGG	Srebf2|ENSMUSG00000022463	3′ UTR	miR-532-3p
chr15:82204582-82204618:+	long loop	GGGTGGGAGGGAGGCAGGGGCAGGTCTAGGGATGGG	Srebf2|ENSMUSG00000022463	3′ UTR	miR-532-3p
chr15:31458673-31458699:-	two-quartet	GGAGCCTGTGGTAGGGGACTGGACGG	Marchf6|ENSMUSG00000039100	3′ UTR	miR-140-3p.2/497
chr15:66930690-66930713:-	bulges	GGGACCAGGGTGGGTGGTGGTGG	Ndrg1|ENSMUSG00000005125	3′ UTR	miR-133-3p.1,miR-133-3p,miR-9-5p
chr15:66930690-66930713:-	bulges	GGGACCAGGGTGGGTGGTGGTGG	Ndrg1|ENSMUSG00000005125	3′ UTR	miR-133-3p.1,miR-133-3p,miR-9-5p
chr15:79053276-79053304:-	bulges	GGAGCCCTGGAGGAGGAGGCAGGAGGTG	Ankrd54|ENSMUSG00000033055	3′ UTR	miR-1306-5p
chr15:79053279-79053304:-	bulges	GGAGCCCTGGAGGAGGAGGCAGGAG	Ankrd54|ENSMUSG00000033055	3′ UTR	miR-1306-5p
chr15:79825947-79825979:-	bulges	GGTGAGTGGCAATGTTGGGGTGAGGGTGGAGG	Cbx6|ENSMUSG00000089715,Npcd|ENSMUSG00000089837	3′ UTR,non_coding	miR-19-3p
chr15:79917245-79917275:-	two-quartet	GGTCCTGATTTGGCAAGGGGGGGGGTGCGG	Cbx7|ENSMUSG00000053411	3′ UTR	miR-19-3p
chr15:81704531-81704566:-	bulges	GGAGGAGCAGCCAGGGGAGTGGGAGCTGTCTGGGG	Rangap1|ENSMUSG00000022391	3′ UTR	miR-331-3p
chr16:4614312-4614331:+	two-quartet	GGGTGGCAAGGTGGCAAGG	Glis2|ENSMUSG00000014303	3′ UTR	miR-29-3p
chr16:4614312-4614335:+	two-quartet	GGGTGGCAAGGTGGCAAGGATGG	Glis2|ENSMUSG00000014303	3′ UTR	miR-29-3p
chr16:18405817-18405841:+	bulges	GGTGCTGTGTGGTAGGAGAGGAGG	Arvcf|ENSMUSG00000000325	3′ UTR	miR-802-5p,miR-30-5p/384-5p,miR-29-3p
chr16:20560543-20560562:+	two-quartet	GGACGTGGACTGGTTTTGG	Abcf3|ENSMUSG00000003234	3′ UTR	miR-455-3p.1
chr16:23113170-23113194:+	two-quartet	GGCAGAGGGGGTCGATTTGGGAGG	Eif4a2|ENSMUSG00000022884	3′ UTR,CDS	miR-150-5p
chr16:23113177-23113204:+	two-quartet	GGGGTCGATTTGGGAGGAAAGGTGTGG	Eif4a2|ENSMUSG00000022884	3′ UTR,CDS	miR-150-5p
chr16:31457272-31457298:+	bulges	GGCGGGCGGAGGGCGCAGGTGGGTGG	Bdh1|ENSMUSG00000046598	3′ UTR	miR-125-5p/351-5p
chr16:4482299-4482333:-	two-quartet	GGTGAATCAGGGAAGGTTCTAGGGAGGAGAGTGG	Srl|ENSMUSG00000022519	3′ UTR	miR-128-3p,miR-27-3p
chr16:4482306-4482333:-	two-quartet	GGTGAATCAGGGAAGGTTCTAGGGAGG	Srl|ENSMUSG00000022519	3′ UTR	miR-128-3p,miR-27-3p
chr16:4768315-4768345:-	two-quartet	GGCCAAGGGCCAGTGGGTGGCATGGGGTGG	Cdip1|ENSMUSG00000004071	3′ UTR	miR-212-5p
chr16:4768318-4768353:-	bulges	GGATTTAAGGCCAAGGGCCAGTGGGTGGCATGGGG	Cdip1|ENSMUSG00000004071	3′ UTR	miR-212-5p
chr16:5195369-5195389:-	bulges	GGGATGGGGAGGGAAGGAAG	Nagpa|ENSMUSG00000023143	3′ UTR	miR-30-5p/384-5p
chr16:18222503-18222544:-	bulges	GGGAGGTGATGGGGGGTGGGGTCGGCCAGAGCAGAGAGGGG	Zdhhc8|ENSMUSG00000060166	3′ UTR	miR-335-5p,miR-1306-5p,miR-330-3p.2,miR-532-3p
chr16:18222519-18222544:-	two-quartet	GGGAGGTGATGGGGGGTGGGGTCGG	Zdhhc8|ENSMUSG00000060166	3′ UTR	miR-335-5p,miR-1306-5p,miR-330-3p.2,miR-532-3p
chr16:18222523-18222544:-	bulges	GGGAGGTGATGGGGGGTGGGG	Zdhhc8|ENSMUSG00000060166	3′ UTR	miR-335-5p,miR-1306-5p,miR-330-3p.2,miR-532-3p
chr16:21955633-21955661:-	two-quartet	GGGGAGGGCCAGGCTGTGAAGGGTTTGG	Liph|ENSMUSG00000044626	3′ UTR	miR-876-5p,miR-27-3p
chr16:21955653-21955673:-	canonical/G3L1-7	GGGACTGTGGGTGGGGAGGG	Liph|ENSMUSG00000044626	3′ UTR	miR-27-3p,let-7-5p/miR-98-5p
chr16:30312757-30312774:-	two-quartet	GGTGGGAGGCTACTGGG	Atp13a3|ENSMUSG00000022533	3′ UTR	miR-532-3p
chr16:44085997-44086022:-	two-quartet	GGCTTGTTGGGAGGTGGATTAGTGG	Atp6v1a|ENSMUSG00000052459	3′ UTR	miR-29-3p,miR-15-5p/16-5p/195-5p/322-5p/497-5p
chr16:44086005-44086022:-	two-quartet	GGCTTGTTGGGAGGTGG	Atp6v1a|ENSMUSG00000052459	3′ UTR	miR-29-3p,miR-15-5p/16-5p/195-5p/322-5p/497-5p
chr17:24638776-24638802:+	two-quartet	GGGGCGGGGTGGTAAACTTTGGGGGG	Nthl1|ENSMUSG00000041429	3′ UTR	miR-124-3p.1
chr17:24681693-24681722:+	two-quartet	GGAATGTGCCAGGGGAGGGAAAGGCTAGG	Zfp598|ENSMUSG00000041130	3′ UTR	miR-331-3p
chr17:24681704-24681730:+	bulges	GGGGAGGGAAAGGCTAGGATGCTGGG	Zfp598|ENSMUSG00000041130	3′ UTR	miR-331-3p
chr17:26280235-26280253:+	two-quartet	GGTAGGGACAAGGTTGGG	Luc7l|ENSMUSG00000024188	3′ UTR	miR-146-5p
chr17:26280235-26280262:+	two-quartet	GGTAGGGACAAGGTTGGGCTTGTGGGG	Luc7l|ENSMUSG00000024188	3′ UTR	miR-146-5p
chr17:26280334-26280352:+	two-quartet	GGCTGGGATGGGGCAGGG	Luc7l|ENSMUSG00000024188	3′ UTR	miR-146-5p
chr17:26656726-26656743:+	canonical/G3L1-7	GGGTTGGGCAGGGTGGG	Ergic1|ENSMUSG00000001576	3′ UTR	miR-140-3p.1
chr17:26656726-26656748:+	canonical/G3L1-7	GGGTTGGGCAGGGTGGGATGGG	Ergic1|ENSMUSG00000001576	3′ UTR	miR-140-3p.1
chr17:26656726-26656753:+	canonical/G3L1-7	GGGTTGGGCAGGGTGGGATGGGACGGG	Ergic1|ENSMUSG00000001576	3′ UTR	miR-140-3p.1
chr17:29042685-29042705:+	two-quartet	GGAGGAGTTGTGGTTTCAGG	Srsf3|ENSMUSG00000071172	3′ UTR	miR-483-3p.1
chr17:29703065-29703090:+	bulges	GGCAACAGCTTTGGGTTGGGGAGGG	Cmtr1|ENSMUSG00000024019,Gm28043|ENSMUSG00000098374	3′ UTR	miR-140-3p.2/497
chr17:29703077-29703102:+	bulges	GGGTTGGGGAGGGCATCTGTGGTTG	Cmtr1|ENSMUSG00000024019,Gm28043|ENSMUSG00000098374	3′ UTR	miR-140-3p.2/497
chr17:34597280-34597306:+	canonical/G3L1-7	GGGTGGTGGGAGGCAGGGGCCAGGGG	Pbx2|ENSMUSG00000034673	3′ UTR	miR-185-5p
chr17:34654745-34654786:+	long loop	GGGGCTCGGGGGCAATTGTAAAGGAAGACGGGGTGTGGGGG	Atf6b|ENSMUSG00000015461	3′ UTR	miR-302-3p,miR-291-3p/294-3p/295-3p/302-3p
chr17:34654774-34654813:+	long loop	GGGGTGTGGGGGTTAAGCACTTAGTGGGACTAGGGTGGG	Atf6b|ENSMUSG00000015461	3′ UTR	miR-302-3p,miR-291-3p/294-3p/295-3p/302-3p
chr17:35510644-35510676:+	bulges	GGATTAAAAGCACAACAGGGGTGGGGGGTGGG	Pou5f1|ENSMUSG00000024406	3′ UTR	miR-218-5p
chr17:35510661-35510682:+	canonical/G3L1-7	GGGGTGGGGGGTGGGATGGGG	Pou5f1|ENSMUSG00000024406	3′ UTR	miR-218-5p
chr17:35932164-35932190:+	bulges	GGGTTGGTTTTGTGAAGGGTCTTGGG	Ppp1r10|ENSMUSG00000039220	3′ UTR	miR-452-5p,miR-376b-3p
chr17:37074190-37074217:+	two-quartet	GGACAGATGGACTGACCGGGCGGGAGG	Gabbr1|ENSMUSG00000024462	3′ UTR	miR-455-3p.1
chr17:28400862-28400881:-	canonical/G3L1-7	GGGGGGGTGGGGGTGGGGG	Fkbp5|ENSMUSG00000024222	3′ UTR	miR-15-5p/16-5p/195-5p/322-5p/497-5p
chr17:28588781-28588805:-	two-quartet	GGAGCCAAGGGGAGGAGAGGCTGG	Srpk1|ENSMUSG00000004865	3′ UTR	miR-17-5p/20-5p/93-5p/106-5p
chr17:33646599-33646624:-	two-quartet	GGAAAGTCCAAGGGGTGCGGTGTGG	Hnrnpm|ENSMUSG00000059208	3′ UTR,CDS	miR-290a-5p/292a-5p
chr17:33747150-33747172:-	two-quartet	GGTGAGGAAGATGAGTGGAAGG	Rab11b|ENSMUSG00000077450	3′ UTR	miR-3064-5p/3085-3p
chr17:33747187-33747210:-	two-quartet	GGATAGGGAGGTTGGTAGGATGG	Rab11b|ENSMUSG00000077450	3′ UTR	miR-3064-5p/3085-3p
chr17:35149178-35149204:-	canonical/G3L1-7	GGGGGAAAGGGGTGGGTGGGGAGGGG	Prrc2a|ENSMUSG00000024393	3′ UTR	miR-374b-5p
chr17:35149189-35149204:-	two-quartet	GGGGGAAAGGGGTGG	Prrc2a|ENSMUSG00000024393	3′ UTR	miR-374b-5p
chr17:35892792-35892806:-	two-quartet	GGAGGTGGGGGTGG	2310061I04Rik|ENSMUSG00000050705	3′ UTR	miR-210-3p
chr17:35892792-35892806:-	two-quartet	GGAGGTGGGGGTGG	2310061I04Rik|ENSMUSG00000050705	3′ UTR	miR-210-3p
chr18:7926997-7927016:+	two-quartet	GGTTGTGGGAGGGGAAAGG	Wac|ENSMUSG00000024283	3′ UTR	miR-532-3p
chr18:20983239-20983252:+	two-quartet	GGACTGGAGGGGG	Rnf125|ENSMUSG00000033107	3′ UTR	miR-103-3p/107-3p,miR-15-5p/16-5p/195-5p/322-5p/497-5p
chr18:34771208-34771230:+	bulges	GAATTTGGCCAGGGTGGGGGGG	Fam53c|ENSMUSG00000034300	3′ UTR	miR-485-5p/1962
chr18:53953889-53953910:+	two-quartet	GGGATTGGCAAACGGTGGCGG	Csnk1g3|ENSMUSG00000073563	3′ UTR	miR-670-3p
chr18:56502776-56502791:+	two-quartet	GGAAAGGGGGTGGGG	Gramd3|ENSMUSG00000001700	3′ UTR	miR-204-5p/211-5p
chr18:56502763-56502798:+	bulges	GGTCTCCAGCTTAGGAAAGGGGGTGGGGAAAAGGG	Gramd3|ENSMUSG00000001700	3′ UTR	miR-204-5p/211-5p
chr18:56752960-56752976:+	two-quartet	GGGGGGACAAGGAGGG	Lmnb1|ENSMUSG00000024590	3′ UTR	miR-140-5p
chr18:61589304-61589322:+	two-quartet	GGTGGATCTGATGGTGGG	Csnk1a1|ENSMUSG00000024576	3′ UTR	miR-22-3p
chr18:6436916-6436935:-	bulges	GGGGGCGGGGGGTGGGGGG	Epc1|ENSMUSG00000024240	3′ UTR	miR-19-3p,miR-330-3p.1,miR-130-3p/301-3p
chr18:35671241-35671258:-	two-quartet	GGGGAGGTGGAGAAGGG	Dnajc18|ENSMUSG00000024350	3′ UTR	miR-543-3p
chr18:37844484-37844499:-	two-quartet	GGGATTGGGAGGTGG	Diaph1|ENSMUSG00000024456	3′ UTR	miR-665-3p,miR-1306-5p
chr18:38187123-38187140:-	two-quartet	GGTGGGCAGGGGGTGGG	Pcdh1|ENSMUSG00000051375	3′ UTR	miR-9-5p
chr18:38189035-38189054:-	two-quartet	GGTGGGGTGGGGATTGGGG	Pcdh1|ENSMUSG00000051375	3′ UTR	miR-9-5p
chr18:38588077-38588091:-	two-quartet	GGAGGAAGGGAGGG	Spry4|ENSMUSG00000024427	3′ UTR	miR-320-3p
chr18:43323863-43323882:-	canonical/G3L1-7	GGGAGGTGGGTGGGTGGGG	Dpysl3|ENSMUSG00000024501	3′ UTR	miR-1306-5p
chr18:60688045-60688059:-	two-quartet	GGTGGAAAGGAAGG	Ndst1|ENSMUSG00000054008	3′ UTR	miR-1251-5p
chr19:6324683-6324704:+	two-quartet	GGGAGAGCCTGGGTGGAGGGG	Cdc42bpg|ENSMUSG00000024769	3′ UTR	miR-125-5p/351-5p
chr19:6325062-6325095:+	bulges	GAGGGGAGAAGGCGGCGACGGAGCAAAGGGAGG	Cdc42bpg|ENSMUSG00000024769	3′ UTR	miR-1306-5p
chr19:6325298-6325322:+	two-quartet	GGTTCCTAGGCAGGGAGGGGATGG	Cdc42bpg|ENSMUSG00000024769	3′ UTR	miR-184-3p
chr19:7275045-7275073:+	bulges	GGTGCAGTGGAAGGGGATTGGGGTGGGG	Rcor2|ENSMUSG00000024968	3′ UTR	miR-137-3p
chr19:7424218-7424229:+	two-quartet	GGTGGTGGAGG	2700081O15Rik|ENSMUSG00000053080	3′ UTR	miR-21-5p
chr19:7534283-7534298:+	two-quartet	GGGGTGGGGGTGGGG	Atl3|ENSMUSG00000024759	3′ UTR	miR-17-5p/20-5p/93-5p/106-5p
chr19:8831681-8831703:+	bulges	GGGGTGGGGGAGGGGGGAGTGG	Gm50139|ENSMUSG00000118124,Hnrnpul2|ENSMUSG00000071659	3′ UTR,non_coding	miR-582-5p
chr19:8832646-8832666:+	two-quartet	GGGGTTGTGGGGTTAGGAGG	Gm50139|ENSMUSG00000118124,Hnrnpul2|ENSMUSG00000071659	3′ UTR,non_coding	miR-22-3p
chr19:8834000-8834012:+	two-quartet	GGGGGAGGGGGG	Gm50139|ENSMUSG00000118124,Hnrnpul2|ENSMUSG00000071659	3′ UTR,non_coding	miR-193-3p
chr19:8951739-8951761:+	bulges	GGGAGTAAGGAGTGAGGGAGGG	Mta2|ENSMUSG00000071646	3′ UTR	miR-483-3p.2
chr19:10905173-10905201:+	long loop	GGGTTAGAGTTAGAGGGTGGGGGTGGGG	Prpf19|ENSMUSG00000024735	3′ UTR	miR-143-3p
chr19:10905429-10905463:+	bulges	GAGGAGGAGCCAAGGGAGCTGTGAAGGGGAGGGG	Prpf19|ENSMUSG00000024735	3′ UTR	miR-212-5p,miR-27-3p
chr19:10905442-10905470:+	bulges	GGGAGCTGTGAAGGGGAGGGGCAGGAGG	Prpf19|ENSMUSG00000024735	3′ UTR	miR-212-5p,miR-27-3p
chr19:3584879-3584897:-	canonical/G3L1-7	GGGGTGGGCAGGGCTGGG	Lrp5|ENSMUSG00000024913	3′ UTR	miR-23-3p
chr19:3584884-3584905:-	bulges	GCGGTGAAGGGGTGGGCAGGG	Lrp5|ENSMUSG00000024913	3′ UTR	miR-23-3p
chr19:4316871-4316895:-	two-quartet	GGAAAAGGGAGCTCAGGGTGGTGG	Kdm2a|ENSMUSG00000054611	3′ UTR	miR-204-5p/211-5p
chr19:4622772-4622809:-	bulges	GGGGGATGAGCAGCAACTGGAGGTGAGGGGACAAGGG	Rce1|ENSMUSG00000024889	3′ UTR	miR-423-5p
chr19:4801537-4801566:-	bulges	GGAGAGAGAGGAAGAGGTAGGGTAGGGTG	Gm21992|ENSMUSG00000096370,Rbm14|ENSMUSG00000006456	3′ UTR,non_coding	miR-490-3p
chr19:4907525-4907544:-	bulges	GGGGAGGGAGGGGCAGGAG	Dpp3|ENSMUSG00000063904	3′ UTR	miR-29-3p
chr19:6134460-6134488:-	bulges	GCCAAAAGGAAAGGCTGGGCTGGGAGGG	Arl2|ENSMUSG00000024944	3′ UTR	miR-15-5p/16-5p/195-5p/322-5p/497-5p
chr19:6911387-6911424:-	bulges	GGGAGGGAAGGGATGGAGGCCGCCGGCTCCCACTGGG	Esrra|ENSMUSG00000024955	3′ UTR	miR-15-5p/16-5p/195-5p/322-5p/497-5p,miR-125-5p/351-5p
chr19:6911405-6911424:-	bulges	GGGAGGGAAGGGATGGAGG	Esrra|ENSMUSG00000024955	3′ UTR	miR-125-5p/351-5p
chr19:6954044-6954065:-	canonical/G3L1-7	GGGTGGGCACTGGGCTATGGG	Plcb3|ENSMUSG00000024960	3′ UTR	miR-142-3p.2
chr19:7357884-7357904:-	two-quartet	GGTGGTCATGATGGGGTTGG	Spindoc|ENSMUSG00000024970	3′ UTR,CDS	miR-124-3p.1,miR-124-3p.2
chr19:7358007-7358036:-	two-quartet	GGGTGGTAGGTAAGGCATTGGGCCTGTGG	Spindoc|ENSMUSG00000024970	3′ UTR	miR-140-3p.1
chr19:18580890-18580912:-	two-quartet	GGGTTTTTCAAGGGGGAAATGG	Ostf1|ENSMUSG00000024725	3′ UTR	miR-374b-5p
chrX:7882620-7882643:+	two-quartet	GGTCAGGGAATAGGGATCAGGGG	Pim2|ENSMUSG00000031155	3′ UTR	miR-200bc-3p/429-3p
chrX:13293193-13293233:+	long loop	GGGATGGGACTAGATTCTAAAATTTATTTGGGACCATGGG	Ddx3x|ENSMUSG00000000787	3′ UTR	miR-133-3p.1,miR-382-3p
chrX:20699775-20699817:+	long loop	GGGAGGGCAAGGGAGGGTGCCCTCCTAGTGGGGTTTGGGGGG	Cdk16|ENSMUSG00000031065	3′ UTR	miR-873a-5p.1/7220-3p
chrX:20699789-20699823:+	long loop	GGGTGCCCTCCTAGTGGGGTTTGGGGGGATTGGG	Cdk16|ENSMUSG00000031065	3′ UTR	miR-873a-5p.1/7220-3p
chrX:52956474-52956487:+	two-quartet	GGGGGGAGGGGGG	Phf6|ENSMUSG00000025626	3′ UTR	miR-873a-5p.1/7220-3p
chrX:100515763-100515791:+	two-quartet	GGAGGGTGCAGTGAGGGCAGCCGTGTGG	Igbp1|ENSMUSG00000031221	3′ UTR	miR-330-3p.1,miR-212-5p
chrX:101259713-101259741:+	long loop	GGGTGATAGGAGGAGGGAGGGAAAAGGG	Foxo4|ENSMUSG00000042903	3′ UTR	miR-128-3p
chrX:101259972-101259993:+	canonical/G3L1-7	GGGGTGGGTGGGTGGGGGGGG	Foxo4|ENSMUSG00000042903	3′ UTR	miR-217-5p
chrX:101259972-101260000:+	canonical/G3L1-7	GGGGTGGGTGGGTGGGGGGGGCCGGGGG	Foxo4|ENSMUSG00000042903	3′ UTR	miR-328-3p,miR-217-5p
chrX:13521268-13521280:-	two-quartet	GGTGGGAGGGGG	Cask|ENSMUSG00000031012	3′ UTR	miR-532-3p
chrX:20934398-20934416:-	bulges	GGGAGGGAGGAATGGGGG	Elk1|ENSMUSG00000009406	3′ UTR	miR-150-5p
chrX:20934546-20934574:-	canonical/G3L1-7	GGGTAGGCGGGTGGGTGGGAAGTAAGGG	Elk1|ENSMUSG00000009406	3′ UTR	miR-188-5p
chrX:20934555-20934578:-	canonical/G3L1-7	GGGTGGGTAGGCGGGTGGGTGGG	Elk1|ENSMUSG00000009406	3′ UTR	miR-188-5p
chrX:20934560-20934578:-	two-quartet	GGGTGGGTAGGCGGGTGG	Elk1|ENSMUSG00000009406	3′ UTR	miR-188-5p
chrX:20934910-20934932:-	two-quartet	GGTTTGGGAGTGGTAGCCAGGG	Elk1|ENSMUSG00000009406	3′ UTR	miR-150-5p
chrX:51005222-51005241:-	two-quartet	GGTTTGTGGAAGGGTGTGG	Rap2c|ENSMUSG00000050029	3′ UTR	miR-217-5p,miR-448-3p
chrX:57384337-57384368:-	two-quartet	GGAGAGAGGGAGACTAATTGGTAAGTGGAGG	Rbmx|ENSMUSG00000031134	3′ UTR	miR-136-5p
chrX:101212473-101212485:-	two-quartet	GGGAGGTGGTGG	Snx12|ENSMUSG00000046032	3′ UTR	miR-495-3p
chrX:101213520-101213540:-	canonical/G3L1-7	GGGGTTGGGGTGGGGGAGGG	Snx12|ENSMUSG00000046032	3′ UTR	miR-455-3p.1,miR-145-5p

## Sheet: Fruit Fly
rG4_intervals	rG4_structural_class	rg4_sequence	Gene_names	Coding_regions	0verlapping_miRNAs
chr2L:20881986-20881988:-,chr2L:20877668-20877677:-	two-quartet	GGAGGAGGAGG	CG43739|FBgn0263996,sky|FBgn0032901	3′ UTR,CDS	dme-miR-277-3p
chr2R:12616313-12616327:+	two-quartet	GGAGGAGGCCAAGG	CG45086|FBgn0266487,Galphaq|FBgn0004435	3′ UTR,CDS	dme-miR-375-3p
chr2R:15515025-15515051:+	canonical/G3L1-7	GGGTGTAGCGGGGGAATGGGATGGGG	Pgant1|FBgn0034025	3′ UTR	dme-miR-133-3p
chr2R:16137459-16137474:+	two-quartet	GGAAGGGATCGGAGG	spin|FBgn0086676	3′ UTR	dme-miR-276a-3p,dme-miR-276b-3p
chr2R:16137459-16137481:+	two-quartet	GGAAGGGATCGGAGGAAGGAGG	spin|FBgn0086676	3′ UTR	dme-miR-276a-3p,dme-miR-276b-3p
chr2R:16137459-16137481:+	two-quartet	GGAAGGGATCGGAGGAAGGAGG	spin|FBgn0086676	3′ UTR	dme-miR-276a-3p,dme-miR-276b-3p
chr2R:16137459-16137491:+	two-quartet	GGAAGGGATCGGAGGAAGGAGGAAAATGGGGG	spin|FBgn0086676	3′ UTR	dme-miR-276a-3p,dme-miR-276b-3p
chr2R:22328674-22328694:+	two-quartet	GGAGGAGGAGCAGTAGGTGG	Gp150|FBgn0013272	3′ UTR	dme-miR-8-3p
chr2R:22328674-22328694:+	two-quartet	GGAGGAGGAGCAGTAGGTGG	Gp150|FBgn0013272	3′ UTR	dme-miR-8-3p
chr2R:10036870-10036900:-	two-quartet	GGACGAGGGTGGAACGGCAGGGATTGGAGG	oys|FBgn0033476	3′ UTR	dme-miR-375-3p,dme-miR-981-3p
chr2R:10036870-10036900:-	two-quartet	GGACGAGGGTGGAACGGCAGGGATTGGAGG	oys|FBgn0033476	3′ UTR	dme-miR-375-3p,dme-miR-981-3p
chr2R:10036878-10036900:-	two-quartet	GGACGAGGGTGGAACGGCAGGG	oys|FBgn0033476	3′ UTR	dme-miR-375-3p,dme-miR-981-3p
chr2R:11578939-11578954:-	two-quartet	GGCGGTGCGAGGAGG	tou|FBgn0033636	3′ UTR	dme-miR-960-5p,dme-miR-12-5p
chr3L:2640485-2640516:+	two-quartet	GGATGCTGGTCGCTGTCCGGTCTGTGGAAGG	CG42245|FBgn0250911,MEP-1|FBgn0035357	3′ UTR,CDS	dme-miR-988-3p
chr3L:9424377-9424388:+	two-quartet	GGCGGTGGGGG	aay|FBgn0023129	3′ UTR	dme-miR-1006-3p,dme-miR-10-3p
chr3L:9424377-9424393:+	two-quartet	GGCGGTGGGGGAGTGG	aay|FBgn0023129	3′ UTR	dme-miR-1006-3p,dme-miR-10-3p
chr3L:4247155-4247180:-	bulges	GGGTAGTCGGGTGGTCGGGGTGTGG	ago|FBgn0041171	3′ UTR	dme-miR-2a-2/2c
chr3L:4247160-4247194:-	long loop	GGGAAAGAAGAGTAGGGTAGTCGGGTGGTCGGGG	ago|FBgn0041171	3′ UTR	dme-miR-2a-2/2c
chr3L:6960160-6960186:-	bulges	GGCGCGTCGGGCGGCGGAGGTGGTGG	sgl|FBgn0261445	3′ UTR	dme-miR-277-3p
chr3L:6960160-6960186:-	bulges	GGCGCGTCGGGCGGCGGAGGTGGTGG	sgl|FBgn0261445	3′ UTR	dme-miR-277-3p
chr3R:5396292-5396303:+	two-quartet	GGCGGAGGAGG	CG1172|FBgn0264712	3′ UTR	dme-miR-960-5p,dme-miR-12-5p
chr3R:9750545-9750575:+	two-quartet	GGCGTAGGACGAGTGGAGGACGGGGAAAGG	PpD3|FBgn0005777	3′ UTR	dme-miR-274-5p
chr3R:17543867-17543890:+	two-quartet	GGCAAGGGATCGGTGAAGGAGGG	SF1|FBgn0025571	3′ UTR,CDS	dme-miR-988-3p
chr3R:18588483-18588509:+	bulges	GTAAGGCCAGGAGGGTAGGGTTCGGG	CG7694|FBgn0038627,fray|FBgn0023083	3′ UTR,non_coding	dme-miR-iab-8-5p
chr3R:24770685-24770698:+	two-quartet	GGGTGGTGGATGG	CG13631|FBgn0040600	3′ UTR	dme-miR-87-3p
chr3R:5175100-5175117:-	two-quartet	GGCTGGCGGCGGTCAGG	cno|FBgn0259212	3′ UTR,CDS	dme-miR-263a-5p
chr3R:5581254-5581285:-	bulges	GGCGGCGGCGGAGGAGGTGCTGGCGGAGGCG	CG2926|FBgn0037344	3′ UTR,CDS	dme-miR-281-3p
chr3R:5581257-5581285:-	bulges	GGCGGCGGCGGAGGAGGTGCTGGCGGAG	CG2926|FBgn0037344	3′ UTR,CDS	dme-miR-281-3p
chr3R:5850136-5850158:-	two-quartet	GGGAGGTACTGGGTACTCTGGG	disp|FBgn0029088	3′ UTR	dme-miR-137-3p
chr3R:12423967-12423978:-	two-quartet	GGAGGTGGAGG	Pp1-87B|FBgn0004103	3′ UTR	dme-miR-31a-5p,dme-miR-31b-5p
chr3R:12423967-12423978:-	two-quartet	GGAGGTGGAGG	Pp1-87B|FBgn0004103	3′ UTR	dme-miR-31a-5p,dme-miR-31b-5p
chr3R:17674782-17674799:-	two-quartet	GGAAAGGGAAGAGGAGG	alt|FBgn0038535	3′ UTR	dme-miR-981-3p
chrX:4129355-4129373:+	two-quartet	GGGAACGGAGTGGAGTGG	tyf|FBgn0026083	3′ UTR	dme-miR-1000-5p
chrX:10748493-10748504:+	two-quartet	GGCGGTGGAGG	ras|FBgn0003204	3′ UTR	dme-miR-314-3p
chrX:11553285-11553319:+	bulges	GCGGGAGATGGAAGTGGAAGTGGAAGTGGAGAGG	Drak|FBgn0052666	3′ UTR	dme-miR-285-3p,dme-miR-995-3p,dme-miR-998-3p
chrX:6840001-6840027:-	two-quartet	GGAAAGATTGGAGGATGGTACATGGG	CG14435|FBgn0029911	3′ UTR	dme-miR-282-5p
chrX:6840009-6840034:-	two-quartet	GGAGCTTGGAAAGATTGGAGGATGG	CG14435|FBgn0029911	3′ UTR	dme-miR-282-5p
chrX:9668519-9668546:-	bulges	GTGGATGATGAGGCGAGGAGTTCGAGG	nej|FBgn0261617	3′ UTR	dme-miR-1000-5p
