# Supplementary material for: Differential Evolution of CDS and UTR Non-canonical RNA G-quadruplex Structures in Eukaryotic Transcriptomes
Source: Genomics Proteomics Bioinformatics. 2025 Sep 14;23(6):qzaf078. doi: 10.1093/gpbjnl/qzaf078 (PMC13198871; doi:10.1093/gpbjnl/qzaf078)
Supplement: qzaf078_Supplementary_Data [file qzaf078_supplementary_data.zip › File S2.xlsx]

## Sheet: Human
rG4_intervals	rG4_structural_class	Splicing	rg4_sequence	Gene_names	Coding_regions
chr1:1624880-1624901:+,chr1:1624990-1624996:+	bulges	TRUE	GGGAGTGGGGCTCACAGGATGGAGGGG	MIB2|gene:ENSG00000197530	3′ UTR,CDS
chr1:1625652-1625653:+,chr1:1626836-1626861:+	two-quartet	TRUE	GGCCCTGGGCCGCGTCGGGAAGGTGG	MIB2|gene:ENSG00000197530	3′ UTR,CDS
chr1:6580121-6580136:+,chr1:6582057-6582082:+	bulges	TRUE	GGAGGACCTGCCTGGTGGGAAGTGGTGGTTCAAGTGGAGG	ZBTB48|gene:ENSG00000204859	5' UTR,CDS
chr1:10348725-10348733:+,chr1:10352630-10352641:+	two-quartet	TRUE	GGTGGTAGGTCGTATTCGG	KIF1B|gene:ENSG00000054523	CDS
chr1:10399695-10399704:+,chr1:10411417-10411431:+	two-quartet	TRUE	GGCTTTGTGGTGGGAGATGAGGG	PGD|gene:ENSG00000142657	CDS
chr1:11671998-11672023:+,chr1:11673276-11673277:+	two-quartet	TRUE	GGCCGGACATCGTGGTTAAGGACTGG	FBXO6|gene:ENSG00000116663	CDS
chr1:11972982-11972997:+,chr1:11974652-11974660:+	bulges	TRUE	GGGGTGGATTACGAGGGCGGGGG	PLOD1|gene:ENSG00000083444	CDS
chr1:11980468-11980484:+,chr1:11981969-11981982:+	two-quartet	TRUE	GGCCGGGAAGGTGAAGTCAGGACTGGTGG	MFN2|gene:ENSG00000116688	5' UTR
chr1:12006684-12006693:+,chr1:12007052-12007058:+	two-quartet	TRUE	GGAGGAGTGGTGTGG	MFN2|gene:ENSG00000116688	3′ UTR,CDS
chr1:12006684-12006693:+,chr1:12007052-12007076:+	bulges	TRUE	GGAGGAGTGGTGTGGAAGGCAGTGGGCTGGCGG	MFN2|gene:ENSG00000116688	3′ UTR,CDS
chr1:15215419-15215431:+,chr1:15219329-15219354:+	bulges	TRUE	GGAGGAAGACAGGAGGAAGAAGAGGAGGATGAGGAGG	TMEM51|gene:ENSG00000171729	CDS
chr1:19257144-19257145:+,chr1:19257453-19257482:+	two-quartet	TRUE	GGTCAGCAAAAGGTTGAGGGGTGAGGTGGG	MRTO4|gene:ENSG00000053372	CDS
chr1:19484654-19484655:+,chr1:19622099-19622118:+	two-quartet	TRUE	GGTACTGGTTTTGGATTAGG	MICOS10-NBL1|gene:ENSG00000270136,MICOS10|gene:ENSG00000173436,NBL1|gene:ENSG00000158747	5' UTR,CDS,non_coding
chr1:23056028-23056038:+,chr1:23057483-23057497:+	two-quartet	TRUE	GGAAGCCAGGGATCGTGTGGGTGG	KDM1A|gene:ENSG00000004487	CDS
chr1:23057540-23057565:+,chr1:23059072-23059077:+	two-quartet	TRUE	GGAGCCATGGTGGTAACAGGTCTTGGAGGG	KDM1A|gene:ENSG00000004487	CDS
chr1:23693897-23693913:+,chr1:23694659-23694666:+	two-quartet	TRUE	GGAGAAGGGTCTAAAGGTGCGGG	RPL11|gene:ENSG00000142676	3′ UTR,CDS
chr1:24793190-24793213:+,chr1:24797741-24797746:+	two-quartet	TRUE	GGATTATCAGGCTAATTGGAAAGGCTGG	CLIC4|gene:ENSG00000169504	CDS
chr1:24793199-24793213:+,chr1:24797741-24797755:+	two-quartet	TRUE	GGCTAATTGGAAAGGCTGGCAGTGATGG	CLIC4|gene:ENSG00000169504	CDS
chr1:26773897-26773898:+,chr1:26775576-26775597:+	two-quartet	TRUE	GGAACCCCGGAGGCATGGCGGG	ARID1A|gene:ENSG00000117713	CDS
chr1:26941817-26941818:+,chr1:26942659-26942681:+	two-quartet	TRUE	GGATACTGAGGAAGATGAGGAGG	NUDC|gene:ENSG00000090273	CDS
chr1:27294616-27294629:+,chr1:27296325-27296326:+	two-quartet	TRUE	GGGGGGGGAACAGG	WDTC1|gene:ENSG00000142784	CDS
chr1:28269241-28269248:+,chr1:28271673-28271689:+	two-quartet	TRUE	GGAGGAGGTCCTTCGGGAGGGGG	SESN2|gene:ENSG00000130766	CDS
chr1:31583229-31583241:+,chr1:31583460-31583473:+	two-quartet	TRUE	GGGCAACTATGGCTGGCAGGCTGGG	LINC01226|gene:ENSG00000284543,TINAGL1|gene:ENSG00000142910	CDS,non_coding
chr1:32108121-32108134:+,chr1:32154587-32154607:+	two-quartet	TRUE	GGACCCGCGATGGAGACCATGGCGAGCCCAGGG	KPNA6|gene:ENSG00000025800	5' UTR,CDS
chr1:32327665-32327677:+,chr1:32329067-32329081:+	two-quartet	TRUE	GGGGACCTACGGGATATCGGGGCTGG	HDAC1|gene:ENSG00000116478	CDS
chr1:32332747-32332749:+,chr1:32333016-32333030:+	two-quartet	TRUE	GGGGTCAAGGAGGAGG	HDAC1|gene:ENSG00000116478	CDS
chr1:32816971-32816982:+,chr1:32825312-32825321:+	two-quartet	TRUE	GGACGCAAGAGGAAGGTGGG	S100PBP|gene:ENSG00000116497	5' UTR
chr1:40069852-40069874:+,chr1:40070158-40070159:+	two-quartet	TRUE	GGAGGGCAAGAAGTGGAGAGTGG	CAP1|gene:ENSG00000131236	CDS
chr1:43531074-43531090:+,chr1:43538197-43538202:+	two-quartet	TRUE	GGCCCCTGGATAGGCGGAAGG	PTPRF|gene:ENSG00000142949	5' UTR
chr1:43960319-43960329:+,chr1:43960875-43960879:+	two-quartet	TRUE	GGTTGTGGAGGCGG	IPO13|gene:ENSG00000117408	CDS
chr1:44218754-44218755:+,chr1:44219055-44219068:+	two-quartet	TRUE	GGTGGCAGAGGAGG	DMAP1|gene:ENSG00000178028	CDS
chr1:45012261-45012285:+,chr1:45012906-45012915:+	bulges	TRUE	GACCATGGAAGCGAATGGGTTGGGACCTCAGGG	UROD|gene:ENSG00000126088	5' UTR,CDS
chr1:45012277-45012285:+,chr1:45012906-45012925:+	bulges	TRUE	GGGTTGGGACCTCAGGGTTTTCCGGAG	UROD|gene:ENSG00000126088	5' UTR,CDS
chr1:45341208-45341215:+,chr1:45341302-45341321:+	two-quartet	TRUE	GGACACGGAGCTGAGTGGGCTTGGGG	TOE1|gene:ENSG00000132773	CDS
chr1:45591264-45591270:+,chr1:45606481-45606502:+	two-quartet	TRUE	GGAGAGAATGGAGAATGGTGTGTTGGG	NASP|gene:ENSG00000132780	3′ UTR,CDS
chr1:45617572-45617591:+,chr1:45618060-45618061:+	two-quartet	TRUE	GGAAAACATGGAGGAGGAGG	NASP|gene:ENSG00000132780	CDS
chr1:46303805-46303820:+,chr1:46309100-46309104:+	two-quartet	TRUE	GGAGATCCTGAGGAGGAGG	UQCRH|gene:ENSG00000173660	CDS
chr1:46303805-46303820:+,chr1:46309100-46309110:+	bulges	TRUE	GGAGATCCTGAGGAGGAGGAAGAGG	UQCRH|gene:ENSG00000173660	CDS
chr1:46303805-46303820:+,chr1:46309100-46309119:+	bulges	TRUE	GGAGATCCTGAGGAGGAGGAAGAGGAAGAGGAGG	UQCRH|gene:ENSG00000173660	CDS
chr1:46303805-46303820:+,chr1:46309100-46309119:+	bulges	TRUE	GGAGATCCTGAGGAGGAGGAAGAGGAAGAGGAGG	UQCRH|gene:ENSG00000173660	CDS
chr1:46303814-46303820:+,chr1:46309100-46309127:+,chr1:46310154-46310155:+	bulges	TRUE	GAGGAGGAGGAAGAGGAAGAGGAGGAATTAGTGG	UQCRH|gene:ENSG00000173660	CDS
chr1:52059876-52059901:+,chr1:52064824-52064826:+	two-quartet	TRUE	GGCTCAGGTCCGGATAGGGGGCAAGGG	BTF3L4|gene:ENSG00000134717	3′ UTR,5' UTR,CDS
chr1:63367670-63367687:+,chr1:63370770-63370771:+	two-quartet	TRUE	GGCCGGCGGGCGGCGGGG	ALG6|gene:ENSG00000088035	5' UTR
chr1:65398880-65398881:+,chr1:65401760-65401776:+	two-quartet	TRUE	GGAGGCTTTGGAATGGG	DNAJC6|gene:ENSG00000116675	CDS
chr1:75732921-75732922:+,chr1:75733527-75733543:+	two-quartet	TRUE	GGAGGTCTTGGACTTGG	ACADM|gene:ENSG00000117054	3′ UTR,CDS
chr1:75791315-75791337:+,chr1:75791460-75791463:+	two-quartet	TRUE	GGTGGCAACTTTGGCTTTGTTGGGG	RABGGTB|gene:ENSG00000137955	CDS
chr1:77979290-77979293:+,chr1:78013050-78013072:+	two-quartet	TRUE	GGGGGTTGAAAGGAGGAGCAGGAGG	DNAJB4|gene:ENSG00000162616,GIPC2|gene:ENSG00000137960	CDS,non_coding
chr1:100266392-100266420:+,chr1:100266523-100266528:+	two-quartet	TRUE	GGAGGTCGATGGCAGCATCATGGAAGGGGGCGG	RTCA|gene:ENSG00000137996	CDS
chr1:108600681-108600686:+,chr1:108606222-108606236:+	two-quartet	TRUE	GGAAGGAATTAAAAGGTGG	FAM102B|gene:ENSG00000162636	CDS
chr1:108695745-108695770:+,chr1:108696042-108696043:+	bulges	TRUE	GGGCCAGACAGGGATGTGCGGAGGGG	PRPF38B|gene:ENSG00000134186	5' UTR,CDS
chr1:108695745-108695770:+,chr1:108696042-108696052:+	bulges	TRUE	GGGCCAGACAGGGATGTGCGGAGGGGTTCGAGGTG	PRPF38B|gene:ENSG00000134186	5' UTR,CDS
chr1:108695745-108695770:+,chr1:108696042-108696056:+	bulges	TRUE	GGGCCAGACAGGGATGTGCGGAGGGGTTCGAGGTGTTGG	PRPF38B|gene:ENSG00000134186	5' UTR,CDS
chr1:110016708-110016730:+,chr1:110017494-110017505:+	two-quartet	TRUE	GGTGGTGTGTGGCTATGGTGAGGTAGGCAAGGG	AHCYL1|gene:ENSG00000168710	CDS
chr1:110017577-110017583:+,chr1:110017945-110017965:+	two-quartet	TRUE	GGCCTGCATGGATGGGTTCAGGGTGG	AHCYL1|gene:ENSG00000168710	CDS
chr1:111140575-111140608:+,chr1:111147641-111147642:+	bulges	TRUE	GGGAGCCGGGGGGCTGTTGTGTGGGAGCCCAAGG	CEPT1|gene:ENSG00000134255	5' UTR
chr1:116373513-116373523:+,chr1:116384013-116384018:+	two-quartet	TRUE	GGGGAAGGGGGTTGG	ATP1A1|gene:ENSG00000163399	5' UTR,CDS
chr1:116403960-116403975:+,chr1:116404415-116404424:+	two-quartet	TRUE	GGCGACGCCCTGGCGGCTGGGTGG	ATP1A1|gene:ENSG00000163399	CDS
chr1:116403960-116403975:+,chr1:116404415-116404430:+	two-quartet	TRUE	GGCGACGCCCTGGCGGCTGGGTGGAGAAGG	ATP1A1|gene:ENSG00000163399	CDS
chr1:117938550-117938558:+,chr1:117939476-117939489:+	two-quartet	TRUE	GGACTGAGGTATGGGGGTTGG	WDR3|gene:ENSG00000065183	3′ UTR,CDS
chr1:145974875-145974884:+,chr1:145974925-145974940:+	canonical/G3L1-7	TRUE	GGGGTGGGGGCCGTGGGCATTGGG	AC243547.3|gene:ENSG00000280778,POLR3GL|gene:ENSG00000121851	CDS,non_coding
chr1:145974880-145974884:+,chr1:145974925-145974947:+	canonical/G3L1-7	TRUE	GGGGGCCGTGGGCATTGGGAAAGGGG	AC243547.3|gene:ENSG00000280778,POLR3GL|gene:ENSG00000121851	CDS,non_coding
chr1:147242812-147242830:+,chr1:147275353-147275363:+	two-quartet	TRUE	GGCAGTGGGGGCTGACAGGTGGAGTTGG	AC242426.2|gene:ENSG00000237188,CHD1L|gene:ENSG00000131778	3′ UTR,5' UTR,CDS,non_coding
chr1:153638447-153638448:+,chr1:153645063-153645085:+	two-quartet	TRUE	GGTCGGGGTATGATAGGTCGGGG	CHTOP|gene:ENSG00000160679	3′ UTR,CDS
chr1:154235282-154235291:+,chr1:154236565-154236587:+	bulges	TRUE	GAGGCAGAGGTGGCTCTGGTAGGCGAGGAGG	UBAP2L|gene:ENSG00000143569	CDS
chr1:154235290-154235291:+,chr1:154236565-154236591:+	two-quartet	TRUE	GGTGGCTCTGGTAGGCGAGGAGGAAGG	UBAP2L|gene:ENSG00000143569	CDS
chr1:156136103-156136121:+,chr1:156136213-156136214:+	two-quartet	TRUE	GGAGGGCGAGGAGGAGAGG	LMNA|gene:ENSG00000160789	3′ UTR,CDS
chr1:161157005-161157017:+,chr1:161157253-161157262:+	two-quartet	TRUE	GGAAGGAACTCGGTGGTTTGG	UFC1|gene:ENSG00000143222	CDS
chr1:161169164-161169183:+,chr1:161169659-161169671:+	two-quartet	TRUE	GGCAGAAGGGCGCTGGAAGGTATCTCTAAGG	PPOX|gene:ENSG00000143224	3′ UTR,CDS
chr1:162579595-162579603:+,chr1:162581286-162581299:+	two-quartet	TRUE	GGCTCCAGATGGGAATGGTGG	UAP1|gene:ENSG00000117143	CDS
chr1:182842676-182842677:+,chr1:182843293-182843307:+	two-quartet	TRUE	GGTTCAGGTGGAAGG	DHX9|gene:ENSG00000135829	CDS
chr1:957098-957102:-,chr1:956988-957025:-	bulges	TRUE	GGAGGAAGCCAGTGAGGAGGAGGATGGAGCGGAGGAAGGAG	NOC2L|gene:ENSG00000188976	CDS
chr1:957098-957102:-,chr1:956994-957025:-	bulges	TRUE	GGAGGAAGCCAGTGAGGAGGAGGATGGAGCGGAGG	NOC2L|gene:ENSG00000188976	CDS
chr1:1313034-1313050:-,chr1:1312942-1312949:-	bulges	TRUE	GGAGGGGCGGCAGGTGCTGGAGG	INTS11|gene:ENSG00000127054	3′ UTR,CDS
chr1:1314823-1314839:-,chr1:1314364-1314365:-	two-quartet	TRUE	GGAGCGTGGTGGGAAGG	INTS11|gene:ENSG00000127054	3′ UTR,5' UTR,CDS
chr1:1338521-1338522:-,chr1:1338416-1338436:-	two-quartet	TRUE	GGGGCGGACGTGGTGGACTGG	DVL1|gene:ENSG00000107404	CDS
chr1:1348895-1348904:-,chr1:1342744-1342758:-	two-quartet	TRUE	GGACTTCGGGGTGGTGAAGGAGG	DVL1|gene:ENSG00000107404	CDS
chr1:2410629-2410630:-,chr1:2410418-2410451:-	bulges	TRUE	GGTGCGAGGAAGTGGCTGGAGTGGAGGAAGGAGG	PEX10|gene:ENSG00000157911	3′ UTR,5' UTR,CDS
chr1:2410629-2410630:-,chr1:2410425-2410451:-	bulges	TRUE	GGTGCGAGGAAGTGGCTGGAGTGGAGG	PEX10|gene:ENSG00000157911	3′ UTR,5' UTR,CDS
chr1:2520722-2520723:-,chr1:2520396-2520414:-	two-quartet	TRUE	GGTGGAGACGGAGGACAGG	PANK4|gene:ENSG00000157881	3′ UTR,CDS
chr1:6652828-6652847:-,chr1:6651598-6651602:-	two-quartet	TRUE	GGCAAAGGGATGGGGAGAGTTGG	DNAJC11|gene:ENSG00000007923	CDS
chr1:6668124-6668125:-,chr1:6667795-6667810:-	two-quartet	TRUE	GGTTGTGGAAAGGAGG	DNAJC11|gene:ENSG00000007923	CDS
chr1:6678393-6678417:-,chr1:6667803-6667810:-	two-quartet	TRUE	GGACTGGAAATGGAAGGATGGGAGGTTGTGG	DNAJC11|gene:ENSG00000007923	CDS
chr1:6678393-6678417:-,chr1:6667809-6667810:-	two-quartet	TRUE	GGACTGGAAATGGAAGGATGGGAGG	DNAJC11|gene:ENSG00000007923	CDS
chr1:11677542-11677549:-,chr1:11676924-11676948:-	bulges	TRUE	GGAGAAGAATGATGTGGAGAAAGTGGTGGTG	MAD2L2|gene:ENSG00000116670	CDS
chr1:11801160-11801174:-,chr1:11800302-11800322:-	bulges	TRUE	GGCGCTGCGGGGAGACCCAATAGGTGACCAGTGG	MTHFR|gene:ENSG00000177000	3′ UTR,CDS
chr1:15946934-15946954:-,chr1:15946288-15946294:-	two-quartet	TRUE	GGAGGCCTTGGCCACAGAAGGAGGGG	ZBTB17|gene:ENSG00000116809	CDS
chr1:18955667-18955671:-,chr1:18921113-18921121:-	two-quartet	TRUE	GGAGGTGGGAGG	IFFO2|gene:ENSG00000169991	CDS
chr1:19192187-19192202:-,chr1:19187523-19187540:-	long loop	TRUE	GGGGCCTGGAAAAGGGCATCAGGGATTTGGGG	UBR4|gene:ENSG00000127481	CDS
chr1:20860384-20860385:-,chr1:20857468-20857497:-	bulges	TRUE	GGTGTCCAGAGAGTGGACGAAGGTGGGTGG	EIF4G3|gene:ENSG00000075151	CDS
chr1:21260270-21260272:-,chr1:21258827-21258839:-	two-quartet	TRUE	GGCTCGGGGGCTGG	ECE1|gene:ENSG00000117298	CDS
chr1:21721649-21721652:-,chr1:21721144-21721166:-	bulges	TRUE	GGGCAGCGATGGATTTTGGGTGGGG	USP48|gene:ENSG00000090686	CDS
chr1:21824536-21824547:-,chr1:21824368-21824376:-	two-quartet	TRUE	GGCAGGGTGTGGAGGTGGG	HSPG2|gene:ENSG00000142798	CDS
chr1:23333517-23333532:-,chr1:23323731-23323732:-	two-quartet	TRUE	GGAATTGGAACGGAGG	HNRNPR|gene:ENSG00000125944	CDS
chr1:27357008-27357035:-,chr1:27356743-27356749:-	two-quartet	TRUE	GGGCAGCCCTGGGTGTGCTAGGACCGGAGGTGG	MAP3K6|gene:ENSG00000142733	CDS
chr1:27668457-27668471:-,chr1:27668374-27668375:-	two-quartet	TRUE	GGCCGTCGGAGGAGG	IFI6|gene:ENSG00000126709	CDS
chr1:29160374-29160387:-,chr1:29159476-29159486:-	two-quartet	TRUE	GGTTCTGGACGCAGTGGATATGG	SRSF4|gene:ENSG00000116350	3′ UTR,CDS
chr1:31937754-31937773:-,chr1:31935650-31935659:-	bulges	TRUE	GTTGGTGAAGGGAGGGCGTGCACTAGGG	PTP4A2|gene:ENSG00000184007	5' UTR
chr1:32377969-32377988:-,chr1:32376728-32376741:-	two-quartet	TRUE	GGCTGGGAGGAGGAGGAAGAGGAGCTCATGGG	BSDC1|gene:ENSG00000160058	3′ UTR,CDS
chr1:32394403-32394412:-,chr1:32394122-32394140:-	bulges	TRUE	GGCGGAAGGGGAGGACGTGGGATGGTG	BSDC1|gene:ENSG00000160058	5' UTR,CDS
chr1:32394403-32394420:-,chr1:32394128-32394140:-	two-quartet	TRUE	GGCAAGATGGCGGAAGGGGAGGACGTGGG	BSDC1|gene:ENSG00000160058	5' UTR,CDS
chr1:32394403-32394420:-,chr1:32394135-32394140:-	two-quartet	TRUE	GGCAAGATGGCGGAAGGGGAGG	BSDC1|gene:ENSG00000160058	5' UTR,CDS
chr1:35769846-35769864:-,chr1:35765325-35765326:-	two-quartet	TRUE	GGCGAGGTGGGTTCTGAGG	CLSPN|gene:ENSG00000092853	CDS
chr1:37514516-37514545:-,chr1:37513537-37513538:-	bulges	TRUE	GGGCCGGGTGCTCGGCGGCCTGAGGCCGGG	MEAF6|gene:ENSG00000163875	CDS
chr1:37886887-37886912:-,chr1:37885814-37885825:-	long loop	TRUE	GGGGACAGGAATCATGGGGAGGATGGGCAACAAGGG	INPP5B|gene:ENSG00000204084	CDS
chr1:37886887-37886912:-,chr1:37885823-37885825:-	two-quartet	TRUE	GGGGACAGGAATCATGGGGAGGATGGG	INPP5B|gene:ENSG00000204084	CDS
chr1:37931912-37931919:-,chr1:37891450-37891454:-	two-quartet	TRUE	GGCGGAGGTGG	INPP5B|gene:ENSG00000204084	CDS
chr1:37987783-37987789:-,chr1:37987664-37987678:-	two-quartet	TRUE	GGATGGATTACGAAAGGAGG	SF3A3|gene:ENSG00000183431	CDS
chr1:39567750-39567751:-,chr1:39565361-39565378:-	two-quartet	TRUE	GGTAATGCTGGAGGATGG	PABPC4|gene:ENSG00000090621	3′ UTR,CDS
chr1:43364541-43364562:-,chr1:43364450-43364460:-	bulges	TRUE	GGGGGGTAAAGATTGCCCCGGGAGGAATGGG	ELOVL1|gene:ENSG00000066322	CDS
chr1:45010545-45010554:-,chr1:45010276-45010293:-	two-quartet	TRUE	GGTGCTCAGGTGGGAACAGGTGGTGG	HECTD3|gene:ENSG00000126107	CDS
chr1:45719202-45719204:-,chr1:45716991-45717017:-	bulges	TRUE	GGGTGGATGGGTTGGAGCTGAGATAGGG	IPP|gene:ENSG00000197429	CDS
chr1:45750596-45750624:-,chr1:45746460-45746461:-	canonical/G3L1-7	TRUE	GGGCGCCGGAGGGAAGGGGAAGCGGCGGG	IPP|gene:ENSG00000197429	5' UTR
chr1:46080641-46080663:-,chr1:46077605-46077613:-	two-quartet	TRUE	GGTACTGGGGGGATATTTCAAGGGAGGAGG	P3R3URF-PIK3R3|gene:ENSG00000278139,PIK3R3|gene:ENSG00000117461	CDS
chr1:52054999-52055021:-,chr1:52041590-52041597:-	two-quartet	TRUE	GGACATAATGGGCTTGGAAAGGGTTTTGG	TXNDC12|gene:ENSG00000117862	CDS
chr1:52697908-52697909:-,chr1:52692849-52692867:-	two-quartet	TRUE	GGTTGCTATCGGCTGGTGG	COA7|gene:ENSG00000162377	CDS
chr1:52899173-52899182:-,chr1:52897480-52897484:-	two-quartet	TRUE	GGAACGGAGGTGG	ECHDC2|gene:ENSG00000121310	3′ UTR,CDS
chr1:53838204-53838220:-,chr1:53835605-53835620:-	two-quartet	TRUE	GGACATACTGTGGCGCGTTTTGGGCTGGAGG	NDC1|gene:ENSG00000058804	CDS
chr1:54886324-54886325:-,chr1:54883750-54883773:-	two-quartet	TRUE	GGTGCGGGAATGGAAGGAGCAGGG	DHCR24|gene:ENSG00000116133	5' UTR,CDS
chr1:54886324-54886325:-,chr1:54883757-54883773:-	two-quartet	TRUE	GGTGCGGGAATGGAAGG	DHCR24|gene:ENSG00000116133	5' UTR,CDS
chr1:55171555-55171556:-,chr1:55166575-55166603:-	two-quartet	TRUE	GGAGCCTCATGGATGGGTTGTGGATTTGG	USP24|gene:ENSG00000162402	CDS
chr1:63322315-63322338:-,chr1:63321462-63321463:-	canonical/G3L1-7	TRUE	GGGCCCTGGGGCCCAGGGAGCGGG	FOXD3-AS1|gene:ENSG00000230798	non_coding
chr1:71076794-71076795:-,chr1:71072535-71072548:-	two-quartet	TRUE	GGATATGGTGGTGG	ZRANB2|gene:ENSG00000132485	CDS
chr1:84690153-84690181:-,chr1:84671307-84671308:-	two-quartet	TRUE	GGGCCGCTCCTGGAGGAGGAGGTGGGAGG	SSX2IP|gene:ENSG00000117155	5' UTR
chr1:85464742-85464764:-,chr1:85358846-85358847:-	two-quartet	TRUE	GGCGCCGAGCCGGAGGAAGGAGG	DDAH1|gene:ENSG00000153904	5' UTR,CDS
chr1:95072762-95072798:-,chr1:95065012-95065017:-	bulges	TRUE	GGGAGTCTCTCAGTATCTTGGTAGTGGCTGGGTCCGGTGGG	ALG14|gene:ENSG00000172339	CDS
chr1:107574046-107574052:-,chr1:107573363-107573372:-	two-quartet	TRUE	GGCAGGGTGGGCTGG	VAV3|gene:ENSG00000134215	3′ UTR,CDS
chr1:109282679-109282693:-,chr1:109282557-109282575:-	two-quartet	TRUE	GGATTTGGAGGAAGATGTAAGGTTTATTGTGG	PSRC1|gene:ENSG00000134222	CDS
chr1:114730257-114730269:-,chr1:114727076-114727090:-	two-quartet	TRUE	GGCAAAGAGAAGGAGGCTGAGGATGG	CSDE1|gene:ENSG00000009307	CDS
chr1:150223185-150223198:-,chr1:150220742-150220761:-	bulges	TRUE	GAGGAAGAAGAGGAAGAAGGAGGTCTTCGAGG	ANP32E|gene:ENSG00000143401	3′ UTR,CDS
chr1:150578243-150578249:-,chr1:150577478-150577491:-	two-quartet	TRUE	GGCTGGGATGGGTTTGTGG	MCL1|gene:ENSG00000143384	CDS
chr1:151762989-151762994:-,chr1:151762476-151762500:-	two-quartet	TRUE	GGAGAATGTTGGAGTCCGGGGTGACCTGG	MRPL9|gene:ENSG00000143436	3′ UTR,CDS
chr1:153563733-153563739:-,chr1:153561572-153561591:-	bulges	TRUE	GTGGGGGAGAAAGTGGATGAGGAGG	S100A2|gene:ENSG00000196754	CDS
chr1:153670170-153670187:-,chr1:153669871-153669878:-	two-quartet	TRUE	GGAGGCCCAGGAGGAGGGTTCAGG	ILF2|gene:ENSG00000143621	5' UTR,CDS
chr1:153670170-153670196:-,chr1:153669877-153669878:-	two-quartet	TRUE	GGTTCCAGAGGAGGCCCAGGAGGAGGG	ILF2|gene:ENSG00000143621	5' UTR,CDS
chr1:153670170-153670187:-,chr1:153669871-153669878:-	two-quartet	TRUE	GGAGGCCCAGGAGGAGGGTTCAGG	ILF2|gene:ENSG00000143621	5' UTR,CDS
chr1:153977543-153977559:-,chr1:153977379-153977389:-	two-quartet	TRUE	GGGGGCGGGAGCGGAGGCAACTCCGG	AL358472.6|gene:ENSG00000285641,JTB|gene:ENSG00000143543	3′ UTR,5' UTR
chr1:155140490-155140515:-,chr1:155140268-155140271:-	canonical/G3L1-7	TRUE	GGGGAAGGGGAGACGTGGGGTAGAGGGG	DPM3|gene:ENSG00000179085	5' UTR,CDS
chr1:155173220-155173236:-,chr1:155172879-155172892:-	long loop	TRUE	GGGCGGGGCATGATGGTGGTGGGTACGGG	AL713999.1|gene:ENSG00000273088,KRTCAP2|gene:ENSG00000163463	5' UTR,CDS
chr1:155173220-155173236:-,chr1:155172885-155172892:-	bulges	TRUE	GGGCGGGGCATGATGGTGGTGGG	AL713999.1|gene:ENSG00000273088,KRTCAP2|gene:ENSG00000163463	5' UTR,CDS
chr1:155197879-155197892:-,chr1:155197650-155197659:-	two-quartet	TRUE	GGCTTGGCAGTTGGATACACGG	THBS3|gene:ENSG00000169231	CDS
chr1:156598226-156598245:-,chr1:156598116-156598121:-	two-quartet	TRUE	GGTAGTGGAAACTGGGCAGGATGG	GPATCH4|gene:ENSG00000160818	CDS
chr1:156598967-156598968:-,chr1:156598473-156598494:-	two-quartet	TRUE	GGCAAAGGCCTCGGCCGGAAGG	GPATCH4|gene:ENSG00000160818	CDS
chr1:157136306-157136316:-,chr1:157135706-157135708:-	two-quartet	TRUE	GGAGGTGGAGGG	ETV3|gene:ENSG00000117036	CDS
chr1:160222655-160222669:-,chr1:160216892-160216908:-	canonical/G3L1-7	TRUE	GGGGGACAAGGGAGGCTGGGAAGAGGTGGG	AL139011.2|gene:ENSG00000258465,DCAF8|gene:ENSG00000132716	3′ UTR,CDS
chr1:160222650-160222672:-,chr1:160218967-160218968:-	two-quartet	TRUE	GGAGGGGGACAAGGGAGGCGTGG	AL139011.2|gene:ENSG00000258465,DCAF8|gene:ENSG00000132716	3′ UTR,CDS
chr1:160222655-160222660:-,chr1:160216884-160216908:-	canonical/G3L1-7	TRUE	GGGAGGCTGGGAAGAGGTGGGAGGAGGGG	AL139011.2|gene:ENSG00000258465,DCAF8|gene:ENSG00000132716	3′ UTR,CDS
chr1:165695251-165695273:-,chr1:165683100-165683110:-	two-quartet	TRUE	GGAGGCTGCCAGGATAATAAGGGAACGGGAGG	ALDH9A1|gene:ENSG00000143149	CDS
chr10:3082460-3082461:+,chr10:3099274-3099300:+	two-quartet	TRUE	GGGCTACCAGGGCATGGTGGACGGAGG	PFKP|gene:ENSG00000067057	CDS
chr10:3082460-3082461:+,chr10:3099274-3099300:+	two-quartet	TRUE	GGGCTACCAGGGCATGGTGGACGGAGG	PFKP|gene:ENSG00000067057	CDS
chr10:3100982-3101000:+,chr10:3101364-3101370:+	two-quartet	TRUE	GGCCGGCATGCTCTGGTGGGCGGG	PFKP|gene:ENSG00000067057	CDS
chr10:5905276-5905287:+,chr10:5906036-5906043:+	two-quartet	TRUE	GGGAGGCCGAGGTCAGGG	FBH1|gene:ENSG00000134452	5' UTR,CDS
chr10:6113579-6113581:+,chr10:6114048-6114073:+	two-quartet	TRUE	GGAACATGGTTGGTGCGGGAGAGGTGG	RBM17|gene:ENSG00000134453	CDS
chr10:6113579-6113581:+,chr10:6114048-6114073:+	two-quartet	TRUE	GGAACATGGTTGGTGCGGGAGAGGTGG	RBM17|gene:ENSG00000134453	CDS
chr10:12198753-12198776:+,chr10:12209966-12209968:+	two-quartet	TRUE	GGAACTCTGGTGGTTTCAGGAAGGG	CDC123|gene:ENSG00000151465	CDS
chr10:12238483-12238485:+,chr10:12246148-12246160:+	two-quartet	TRUE	GGGGGAAGGTGTGG	CDC123|gene:ENSG00000151465	CDS
chr10:14878900-14878919:+,chr10:14896845-14896852:+	two-quartet	TRUE	GGGGCCGAGGCGCGAGGAGGATATGG	SUV39H2|gene:ENSG00000152455	5' UTR,CDS
chr10:23095704-23095726:+,chr10:23104143-23104145:+	canonical/G3L1-7	TRUE	GGGCCGGGACTGGGGGAGGCAGGG	MSRB2|gene:ENSG00000148450	CDS
chr10:68338632-68338642:+,chr10:68339139-68339149:+	two-quartet	TRUE	GGGCGTGGAAGTTATGGAGG	HNRNPH3|gene:ENSG00000096746	CDS
chr10:68339219-68339226:+,chr10:68339439-68339449:+	two-quartet	TRUE	GGAAGAGGTATGGGAGG	HNRNPH3|gene:ENSG00000096746	CDS
chr10:68339219-68339226:+,chr10:68339439-68339464:+	two-quartet	TRUE	GGAAGAGGTATGGGAGGACATGGCTATGGTGG	HNRNPH3|gene:ENSG00000096746	CDS
chr10:68341840-68341851:+,chr10:68341977-68341993:+	two-quartet	TRUE	GGGTGGTTATGGCCGTGGTGGTGGAGG	HNRNPH3|gene:ENSG00000096746	CDS
chr10:68341841-68341851:+,chr10:68341977-68342002:+	bulges	TRUE	GGTGGTTATGGCCGTGGTGGTGGAGGCAGTGGAGG	HNRNPH3|gene:ENSG00000096746	CDS
chr10:69197067-69197083:+,chr10:69198371-69198372:+	two-quartet	TRUE	GGGGGAGGAAGTGGAGG	SUPV3L1|gene:ENSG00000156502	CDS
chr10:71293551-71293573:+,chr10:71293699-71293706:+	two-quartet	TRUE	GGCCCACCAGGGCCACTGGGAGGAGGTGG	UNC5B|gene:ENSG00000107731	CDS
chr10:75212291-75212298:+,chr10:75214020-75214032:+	two-quartet	TRUE	GGATTTGGTTTTGGGTTGG	VDAC2|gene:ENSG00000165637	CDS
chr10:80427466-80427496:+,chr10:80431985-80431987:+	two-quartet	TRUE	GGAGTTTTCGTGGTGGGATCAGGAAAGCAGGG	PRXL2A|gene:ENSG00000122378	CDS
chr10:89762828-89762835:+,chr10:89768289-89768296:+	two-quartet	TRUE	GGAGGAGGACTTGG	KIF20B|gene:ENSG00000138182	CDS
chr10:94545927-94545952:+,chr10:94546376-94546385:+	bulges	TRUE	GCGGAACGGCCCGCGGGCAGCGGCGGCTCGGAGG	HELLS|gene:ENSG00000119969	5' UTR,CDS
chr10:97446325-97446353:+,chr10:97451670-97451671:+	two-quartet	TRUE	GGCTGACTGGGGAGTCGGCAGGCGGCAGG	ZDHHC16|gene:ENSG00000171307	5' UTR
chr10:97662967-97662968:+,chr10:97664884-97664903:+	two-quartet	TRUE	GGACACAGACTGGGTGGTGG	AL355315.1|gene:ENSG00000249967,PI4K2A|gene:ENSG00000155252	CDS
chr10:97662967-97662968:+,chr10:97664884-97664909:+	two-quartet	TRUE	GGACACAGACTGGGTGGTGGTGAAGG	AL355315.1|gene:ENSG00000249967,PI4K2A|gene:ENSG00000155252	CDS
chr10:99750374-99750396:+,chr10:99754528-99754535:+	two-quartet	TRUE	GGCAGGATTGTGGTAATGCCAGGAGGTGG	CUTC|gene:ENSG00000119929	CDS
chr10:3165412-3165421:-,chr10:3165314-3165334:-	two-quartet	TRUE	GGATTTCTGGCAGGAAGGATGGCGGCTGG	PITRM1|gene:ENSG00000107959	CDS
chr10:17454154-17454165:-,chr10:17453643-17453657:-	two-quartet	TRUE	GGCCGCGCCAGGATTCTGGTGGAGG	ST8SIA6|gene:ENSG00000148488	CDS
chr10:26768851-26768861:-,chr10:26765297-26765318:-	two-quartet	TRUE	GGACACACAGTGGAAGTAGTGGAGGAAGTGG	ABI1|gene:ENSG00000136754	CDS
chr10:26768851-26768861:-,chr10:26765303-26765318:-	two-quartet	TRUE	GGACACACAGTGGAAGTAGTGGAGG	ABI1|gene:ENSG00000136754	CDS
chr10:29735750-29735765:-,chr10:29686635-29686651:-	two-quartet	TRUE	GGAAGAGCCGGGTAGATTCTGGCTACATTGG	SVIL|gene:ENSG00000197321	5' UTR
chr10:32286693-32286712:-,chr10:32285048-32285050:-	bulges	TRUE	GGGTTGGGCGCGGTGGAAGGG	EPC1|gene:ENSG00000120616	CDS
chr10:32919884-32919895:-,chr10:32912103-32912124:-	two-quartet	TRUE	GGCGCGTGCAGGTGCAATGAAGGGCGTGTTGG	ITGB1|gene:ENSG00000150093	CDS
chr10:68493448-68493449:-,chr10:68493181-68493198:-	two-quartet	TRUE	GGAAGGTGGTTTCTTTGG	SLC25A16|gene:ENSG00000122912	3′ UTR,CDS
chr10:72340788-72340805:-,chr10:72338298-72338311:-	canonical/G3L1-7	TRUE	GGGACAACCAGGGTGATGGCGGGCTAGGGG	DNAJB12|gene:ENSG00000148719	CDS
chr10:73807107-73807108:-,chr10:73806796-73806811:-	two-quartet	TRUE	GGGACAGAGGAGGAGG	AC022400.5|gene:ENSG00000272916,NDST2|gene:ENSG00000166507	CDS
chr10:78960504-78960528:-,chr10:78945975-78945989:-	bulges	TRUE	GGGAGCAGTGATGGAGTCCTTGAGGGAGCTCAGGAGGG	ZMIZ1-AS1|gene:ENSG00000224596	non_coding
chr10:80157966-80157986:-,chr10:80157755-80157763:-	two-quartet	TRUE	GGCTCAACAAGGCCATGAGGGGGGCAGG	ANXA11|gene:ENSG00000122359	CDS
chr10:93426070-93426095:-,chr10:93409730-93409739:-	bulges	TRUE	GGGCCCAGCGTGCCAGGCATGGGAGGAGATGGGG	MYOF|gene:ENSG00000138119	CDS
chr10:95628367-95628392:-,chr10:95627585-95627586:-	two-quartet	TRUE	GGGAATGGGTGGCATGGAAGCCAAGG	ALDH18A1|gene:ENSG00000059573	CDS
chr10:96547894-96547898:-,chr10:96544195-96544206:-	two-quartet	TRUE	GGAGGAAGGAGATGG	TM9SF3|gene:ENSG00000077147	CDS
chr11:250861-250865:+,chr11:252504-252529:+	two-quartet	TRUE	GGAGATCAAGGGAATGAAGGACCGCCTGG	PSMD13|gene:ENSG00000185627	3′ UTR,CDS
chr11:403251-403263:+,chr11:403617-403629:+	bulges	TRUE	GGCGACCGCAGGTGGGCGGGGGTG	PKP3|gene:ENSG00000184363	CDS
chr11:837611-837618:+,chr11:837941-837946:+	two-quartet	TRUE	GGTGGAGGGCGG	CD151|gene:ENSG00000177697	CDS
chr11:2376338-2376357:+,chr11:2390411-2390422:+	two-quartet	TRUE	GGTCCCACGTGGTTCCCAGCTGGCTGGAGG	CD81|gene:ENSG00000110651	5' UTR,CDS
chr11:2572975-2572986:+,chr11:2583434-2583435:+	two-quartet	TRUE	GGTGGGGGGTGG	KCNQ1|gene:ENSG00000053918	CDS
chr11:6482287-6482289:+,chr11:6482839-6482866:+	two-quartet	TRUE	GGAGTTCTGCTGGATCTAGGGAAAGGAGG	AC084337.2|gene:ENSG00000283977,TIMM10B|gene:ENSG00000132286	3′ UTR
chr11:6608482-6608489:+,chr11:6608693-6608703:+	two-quartet	TRUE	GGCAGAGGACCTGGTGG	ILK|gene:ENSG00000166333	3′ UTR,5' UTR,CDS
chr11:10773253-10773273:+,chr11:10774011-10774013:+	bulges	TRUE	GAGGTGGTGGTGGTGGACGGCG	CTR9|gene:ENSG00000198730	CDS
chr11:20093177-20093199:+,chr11:20095671-20095672:+	two-quartet	TRUE	GGAGGAAATGAAGTGGAAGGAGG	NAV2|gene:ENSG00000166833	CDS
chr11:20367253-20367281:+,chr11:20376579-20376584:+	long loop	TRUE	GGGTACCACCAGAGGGAAAGCTGGGGCGGAGGG	HTATIP2|gene:ENSG00000109854	CDS
chr11:28290385-28290397:+,chr11:28296752-28296753:+	two-quartet	TRUE	GGATGGTGGCAGG	METTL15|gene:ENSG00000169519	3′ UTR,CDS
chr11:31816617-31816639:+,chr11:32097143-32097144:+	two-quartet	TRUE	GGAGGAGAGGATCCCGGCCCAGG	AL035078.4|gene:ENSG00000285283,PAUPAR|gene:ENSG00000281880,RCN1|gene:ENSG00000049449	5' UTR,CDS,non_coding
chr11:32437193-32437197:+,chr11:32437844-32437868:+	bulges	TRUE	GAGGAATCCTTGTGGGGGCGGGGAGGGG	WT1-AS|gene:ENSG00000183242	non_coding
chr11:34108312-34108333:+,chr11:34108741-34108745:+	two-quartet	TRUE	GGGGATCGAGGAAAAGATCAGGTGG	NAT10|gene:ENSG00000135372	CDS
chr11:34122565-34122592:+,chr11:34123761-34123762:+	two-quartet	TRUE	GGCGATTGCTGGGGCGGTGGCATTTGGG	NAT10|gene:ENSG00000135372	CDS
chr11:43321465-43321476:+,chr11:43321984-43321998:+	two-quartet	TRUE	GGATGCAAAAGGGACTTTAGGTGGG	API5|gene:ENSG00000166181	CDS
chr11:44109282-44109283:+,chr11:44114184-44114205:+	two-quartet	TRUE	GGGCCCTGTTGGCTGGTGGCGG	EXT2|gene:ENSG00000151348	CDS
chr11:45869791-45869817:+,chr11:45870052-45870053:+	canonical/G3L1-7	TRUE	GGGTCAGCTGGGAGAGCGGGGTCCGGG	CRY2|gene:ENSG00000121671	CDS
chr11:47217046-47217049:+,chr11:47232813-47232828:+	two-quartet	TRUE	GGGATTGGAGCTGGAGGG	DDB2|gene:ENSG00000134574	3′ UTR,CDS
chr11:47290046-47290053:+,chr11:47290148-47290164:+	two-quartet	TRUE	GGATGTGGAGATCAGTCGGAAGG	MADD|gene:ENSG00000110514	CDS
chr11:60924516-60924543:+,chr11:60927203-60927206:+	two-quartet	TRUE	GGCGGCGGCCGGGACCCAGCGGGCCAGTGG	TMEM132A|gene:ENSG00000006118	5' UTR,CDS
chr11:61333297-61333329:+,chr11:61334619-61334622:+	bulges	TRUE	GTGGCGGATGCGGCCGTGAGCCGGCGGGGGAGGTG	TKFC|gene:ENSG00000149476	5' UTR
chr11:61338126-61338130:+,chr11:61339065-61339094:+	bulges	TRUE	GCTGGTTTCATAGGGAAGGGGATGCTGACTGGG	TKFC|gene:ENSG00000149476	CDS
chr11:62145731-62145751:+,chr11:62146657-62146664:+	two-quartet	TRUE	GGCTCAGGTGGCTGCAGCAGGAGGAGG	INCENP|gene:ENSG00000149503	CDS
chr11:62146893-62146902:+,chr11:62148475-62148492:+	two-quartet	TRUE	GGCCGAGAGGGAGCTGCAGGAGCGGG	INCENP|gene:ENSG00000149503	CDS
chr11:63900109-63900110:+,chr11:63900558-63900584:+	bulges	TRUE	GGAGCTGCGGGAACGGGTACTGAGGGG	MARK2|gene:ENSG00000072518	CDS
chr11:64243287-64243311:+,chr11:64243450-64243451:+	canonical/G3L1-7	TRUE	GGGCTGGGACCAGGGGCTGCTGGGG	AP001453.4|gene:ENSG00000286264,FKBP2|gene:ENSG00000173486	3′ UTR,CDS
chr11:64243292-64243311:+,chr11:64243450-64243464:+	long loop	TRUE	GGGACCAGGGGCTGCTGGGGATGTGTGAGGGGG	AP001453.4|gene:ENSG00000286264,FKBP2|gene:ENSG00000173486	3′ UTR,CDS
chr11:64314065-64314067:+,chr11:64314238-64314267:+	bulges	TRUE	GGGAGTGCGCCTGGACCGCGTCCGGGGTGGG	ESRRA|gene:ENSG00000173153	CDS
chr11:64361536-64361549:+,chr11:64361641-64361656:+	two-quartet	TRUE	GGGGCATGGCAAGGCTGTGGACTGGTGG	RPS6KA4|gene:ENSG00000162302	3′ UTR,CDS
chr11:65343817-65343837:+,chr11:65343990-65343998:+	long loop	TRUE	GGGGAAAGGGGAAATCCAAGGGTAAGGG	DPF2|gene:ENSG00000133884	3′ UTR,CDS
chr11:65343824-65343837:+,chr11:65343990-65344004:+	long loop	TRUE	GGGGAAATCCAAGGGTAAGGGTGTGGG	DPF2|gene:ENSG00000133884	3′ UTR,CDS
chr11:65712246-65712279:+,chr11:65712378-65712384:+	bulges	TRUE	GTGGCAGTGGAGGGAGGGAAGATGGCGGAGGTGGGGGAG	KAT5|gene:ENSG00000172977	5' UTR,CDS
chr11:65713054-65713058:+,chr11:65713592-65713611:+	two-quartet	TRUE	GGTGAAACGGAAGGTGGAGGTGG	KAT5|gene:ENSG00000172977	5' UTR,CDS
chr11:65713054-65713058:+,chr11:65713592-65713611:+	two-quartet	TRUE	GGTGAAACGGAAGGTGGAGGTGG	KAT5|gene:ENSG00000172977	5' UTR,CDS
chr11:65863481-65863502:+,chr11:65863599-65863606:+	bulges	TRUE	GGACATTGGCGAGACCCGGGGGGGCGGG	MUS81|gene:ENSG00000172732	CDS
chr11:65863498-65863502:+,chr11:65863599-65863615:+	bulges	TRUE	GGGGGGGCGGGCACAGGCCG	MUS81|gene:ENSG00000172732	CDS
chr11:65965978-65965986:+,chr11:65966075-65966096:+	two-quartet	TRUE	GGACAAAGGCGTGCTGCAGGAGGAGGAGG	SART1|gene:ENSG00000175467	CDS
chr11:65967584-65967586:+,chr11:65967678-65967688:+	two-quartet	TRUE	GGAGGAAGGTGG	SART1|gene:ENSG00000175467	CDS
chr11:65967812-65967821:+,chr11:65976394-65976401:+	two-quartet	TRUE	GGCGAGAAGGTGGTGG	SART1|gene:ENSG00000175467	CDS
chr11:66058148-66058150:+,chr11:66058313-66058328:+	two-quartet	TRUE	GGAGGAAGAGGAAATGG	SF3B2|gene:ENSG00000087365	CDS
chr11:66486662-66486677:+,chr11:66487267-66487269:+	two-quartet	TRUE	GGACTGGGGAAGGAGGG	DPP3|gene:ENSG00000254986	CDS
chr11:66511221-66511239:+,chr11:66514405-66514418:+	bulges	TRUE	GGGGATGGGGAATACAAGCTGGTGGTAGGGG	AP002748.5|gene:ENSG00000256349,BBS1|gene:ENSG00000174483	5' UTR,CDS
chr11:66617049-66617057:+,chr11:66646026-66646042:+	two-quartet	TRUE	GGTGAAAGGTGGGATGTGTGTGGG	RBM14-RBM4|gene:ENSG00000248643,RBM14|gene:ENSG00000239306,RBM4|gene:ENSG00000173933	3′ UTR,CDS
chr11:67429218-67429240:+,chr11:67429526-67429527:+	two-quartet	TRUE	GGGCAAGGGGGGCTATGGCAAGG	RPS6KB2|gene:ENSG00000175634	5' UTR,CDS
chr11:68357836-68357847:+,chr11:68363746-68363764:+	two-quartet	TRUE	GGCTCGTTCCGGCAGAAGGTGGTGGAGGG	LRP5|gene:ENSG00000162337	CDS
chr11:68904020-68904038:+,chr11:68906068-68906079:+	two-quartet	TRUE	GGAGGTGGAGGAGCGCAGGTCCTGGCAGG	IGHMBP2|gene:ENSG00000132740	CDS
chr11:69641500-69641511:+,chr11:69643030-69643040:+	two-quartet	TRUE	GGATGCTGGAGGTCTGCGAGG	CCND1|gene:ENSG00000110092	CDS
chr11:70429168-70429199:+,chr11:70431190-70431193:+	bulges	TRUE	GGAGCAGGAAGAGGCCAGGAGGAAGCTGGAGGAG	CTTN|gene:ENSG00000085733	CDS
chr11:71929103-71929124:+,chr11:71957226-71957227:+	two-quartet	TRUE	GGGGAACGGGAGCTGGATGAGG	RNF121|gene:ENSG00000137522	5' UTR,CDS
chr11:72195720-72195747:+,chr11:72195896-72195898:+	two-quartet	TRUE	GGCACAAGGGCTGGAACTGGACTTCAGGG	FOLR1|gene:ENSG00000110195	CDS
chr11:2951779-2951783:-,chr11:2951281-2951315:-	bulges	TRUE	GGAGGAATTAGAAGGTGACGAGGAGGGAGAAGACGAGG	NAP1L4|gene:ENSG00000205531	3′ UTR,CDS
chr11:2951779-2951791:-,chr11:2951293-2951315:-	bulges	TRUE	GGAGAAGAGGAGGAATTAGAAGGTGACGAGGAGG	NAP1L4|gene:ENSG00000205531	3′ UTR,CDS
chr11:2951779-2951800:-,chr11:2951314-2951315:-	two-quartet	TRUE	GGTGAAGAAGGAGAAGAGGAGG	NAP1L4|gene:ENSG00000205531	3′ UTR,CDS
chr11:3104192-3104193:-,chr11:3103303-3103320:-	two-quartet	TRUE	GGGCTGCGGTGGAGGAGG	OSBPL5|gene:ENSG00000021762	3′ UTR,CDS
chr11:6402081-6402106:-,chr11:6401686-6401688:-	long loop	TRUE	GGGGCGTCGGGCGGGACAGTGGAAGGG	APBB1|gene:ENSG00000166313	5' UTR,CDS
chr11:6611957-6611971:-,chr11:6611800-6611818:-	bulges	TRUE	GCGGCGTGGGGCGGCTCCGGTGTCGGCGGGTG	AC091564.7|gene:ENSG00000285338,TAF10|gene:ENSG00000166337	CDS,non_coding
chr11:46695659-46695670:-,chr11:46688259-46688260:-	two-quartet	TRUE	GGAGGTGGCAGG	ARHGAP1|gene:ENSG00000175220	CDS
chr11:47182673-47182702:-,chr11:47182554-47182559:-	bulges	TRUE	GGGAGGCCTTAGGGGGCAGTTTCTGGGAGGCTGG	PACSIN3|gene:ENSG00000165912	5' UTR,CDS
chr11:47426132-47426136:-,chr11:47425928-47425950:-	two-quartet	TRUE	GGAGCAAGATGGAATTGGGGAGGAGG	PSMC3|gene:ENSG00000165916	CDS
chr11:47630554-47630582:-,chr11:47629043-47629046:-	bulges	TRUE	GGGAAGAGGGCATTCTAGGATTTTTCGCGGG	MTCH2|gene:ENSG00000109919	CDS
chr11:57326702-57326716:-,chr11:57326477-57326478:-	two-quartet	TRUE	GGAGGAGGAGCGAGG	SSRP1|gene:ENSG00000149136	CDS
chr11:57333434-57333466:-,chr11:57333147-57333149:-	bulges	TRUE	GGGCTGGAACTGGGGGACAGTGAAATTTGGTGGG	SSRP1|gene:ENSG00000149136	CDS
chr11:57390595-57390612:-,chr11:57389955-57389956:-	two-quartet	TRUE	GGAAGGTCTCTGGGTGGG	AP000781.2|gene:ENSG00000254979,PRG2|gene:ENSG00000186652	3′ UTR,5' UTR,CDS
chr11:57426885-57426905:-,chr11:57426645-57426652:-	two-quartet	TRUE	GGAAGGGCGGCGGGGACCAGGGGACGG	SLC43A3|gene:ENSG00000134802	5' UTR
chr11:60902582-60902583:-,chr11:60902427-60902465:-	bulges	TRUE	GGGTGCGGGTGAGCCAATGGATTTGGGTGAGCTGGTGGG	PRPF19|gene:ENSG00000110107	CDS
chr11:61322295-61322308:-,chr11:61321678-61321697:-	bulges	TRUE	GGGGCAGGGGCAGCTGGTCACTTGCTCTGGGG	DDB1|gene:ENSG00000167986	CDS
chr11:61322295-61322308:-,chr11:61321678-61321697:-	bulges	TRUE	GGGGCAGGGGCAGCTGGTCACTTGCTCTGGGG	DDB1|gene:ENSG00000167986	CDS
chr11:61420469-61420471:-,chr11:61420077-61420094:-	two-quartet	TRUE	GGGTATGCTGAGGTGGTGG	CPSF7|gene:ENSG00000149532	3′ UTR,CDS
chr11:61804684-61804689:-,chr11:61803755-61803767:-	two-quartet	TRUE	GGGTGGACTTGGCCTGG	FADS1|gene:ENSG00000149485	5' UTR,CDS
chr11:62535944-62535970:-,chr11:62535187-62535190:-	two-quartet	TRUE	GGCCCGCACTGGGGTGGTCAAGGAGGGGG	AHNAK|gene:ENSG00000124942	CDS
chr11:62536238-62536243:-,chr11:62536085-62536098:-	two-quartet	TRUE	GGCAGATGGAGAAGGAGG	AHNAK|gene:ENSG00000124942	5' UTR,CDS
chr11:62605112-62605129:-,chr11:62604193-62604201:-	two-quartet	TRUE	GGACTGAACACGGGGAGGTGGTTGG	EML3|gene:ENSG00000149499	3′ UTR,CDS
chr11:62627047-62627059:-,chr11:62626928-62626934:-	two-quartet	TRUE	GGCCAAGGGGAGGTGTGG	GANAB|gene:ENSG00000089597	3′ UTR,CDS
chr11:62629193-62629222:-,chr11:62629002-62629012:-	long loop	TRUE	GGGGCTGGTGGGACTTTCCTTCTGTGGGGCGGATGTGGG	GANAB|gene:ENSG00000089597	3′ UTR,CDS
chr11:62633004-62633020:-,chr11:62632737-62632745:-	two-quartet	TRUE	GGCTGAAGGTCACTGAGGGTGGGG	GANAB|gene:ENSG00000089597	3′ UTR,CDS
chr11:62639929-62639937:-,chr11:62639714-62639731:-	two-quartet	TRUE	GGGAAGGTGTCTTGGGCGTCTTTGG	GANAB|gene:ENSG00000089597	5' UTR,CDS
chr11:62646561-62646585:-,chr11:62639724-62639731:-	two-quartet	TRUE	GGCAGTGGCGGCGCGTAGGAGGCGGTCTTGG	GANAB|gene:ENSG00000089597	5' UTR,CDS
chr11:62646561-62646597:-,chr11:62639730-62639731:-	bulges	TRUE	GGCGGCGGTAGCGGCAGTGGCGGCGCGTAGGAGGCGG	GANAB|gene:ENSG00000089597	5' UTR,CDS
chr11:62839506-62839536:-,chr11:62839426-62839428:-	bulges	TRUE	GGGTCGGCACCGAGACTGGGATCTTGAAAGGG	WDR74|gene:ENSG00000133316	3′ UTR,5' UTR,CDS
chr11:64152291-64152309:-,chr11:64151349-64151355:-	two-quartet	TRUE	GGAAGGAGATGGCGAAAGGGGTGG	MACROD1|gene:ENSG00000133315	CDS
chr11:64907254-64907255:-,chr11:64906790-64906815:-	two-quartet	TRUE	GGATGAGGGTGGGAAGCGGCTGGAGG	ATG2A|gene:ENSG00000110046	CDS
chr11:66437349-66437377:-,chr11:66437261-66437263:-	bulges	TRUE	GGGATTGAAAAGGGGGCCCGGCAAACAGGG	MRPL11|gene:ENSG00000174547	3′ UTR,CDS
chr11:66568273-66568288:-,chr11:66568070-66568082:-	bulges	TRUE	GGCCGCGTCCGCCGGGCGGGTCAGGGG	CTSF|gene:ENSG00000174080	5' UTR,CDS
chr11:66708901-66708902:-,chr11:66708274-66708299:-	two-quartet	TRUE	GGCTTGGGAGCGGCTGGAGAAGGCGG	SPTBN2|gene:ENSG00000173898	CDS
chr11:66871051-66871080:-,chr11:66870883-66870892:-	bulges	TRUE	GTGGCATGAGGGTGGTGCACAGCTACGAGGAGCTGGAG	PC|gene:ENSG00000173599	CDS
chr11:67628322-67628339:-,chr11:67628241-67628251:-	two-quartet	TRUE	GGCCCAACTCGGAGGAGGTAGATGAGG	NUDT8|gene:ENSG00000167799	3′ UTR,CDS
chr11:67628322-67628339:-,chr11:67628250-67628251:-	two-quartet	TRUE	GGCCCAACTCGGAGGAGG	NUDT8|gene:ENSG00000167799	3′ UTR,CDS
chr11:71444854-71444874:-,chr11:71444202-71444215:-	bulges	TRUE	GGGCAGTGGGGCCGTGCCTGGGAGGTGGACTGG	DHCR7|gene:ENSG00000172893	5' UTR,CDS
chr11:77621865-77621871:-,chr11:77619680-77619695:-	two-quartet	TRUE	GGGGAGATGGGATGGAGGTGG	CLNS1A|gene:ENSG00000074201	3′ UTR,CDS
chr12:1500751-1500776:+,chr12:1502466-1502468:+	two-quartet	TRUE	GGAAACTTGCTGGGTGGTGTCTGCGGG	LINC00942|gene:ENSG00000249628	non_coding
chr12:1772960-1772961:+,chr12:1777853-1777871:+	two-quartet	TRUE	GGTATGGGAAGGTCGGTGG	ADIPOR2|gene:ENSG00000006831	CDS
chr12:2797274-2797282:+,chr12:2797728-2797749:+	bulges	TRUE	GGGAAAAGGGGAGGTCATCAAGGCTTGGG	FKBP4|gene:ENSG00000004478	3′ UTR,CDS
chr12:2798821-2798826:+,chr12:2799087-2799101:+	two-quartet	TRUE	GGAGGTTGCACTGGAAGGG	FKBP4|gene:ENSG00000004478	CDS
chr12:2877261-2877282:+,chr12:2885282-2885293:+	two-quartet	TRUE	GGCCCCGTCCGGCCCGGGCTGGCATGGGTTGG	RHNO1|gene:ENSG00000171792,TULP3|gene:ENSG00000078246	5' UTR
chr12:4553145-4553147:+,chr12:4558856-4558869:+	two-quartet	TRUE	GGCGGCATCTGGAGG	RAD51AP1|gene:ENSG00000111247	3′ UTR,CDS
chr12:6534840-6534861:+,chr12:6536493-6536499:+	two-quartet	TRUE	GGTGAAGGTCGGAGTCAACGGATTTGG	GAPDH|gene:ENSG00000111640	5' UTR,CDS
chr12:6769665-6769674:+,chr12:6769920-6769942:+	bulges	TRUE	GTGGTGGAGGAGGAGGAGAACGGGGCTGAGG	PTMS|gene:ENSG00000159335	CDS
chr12:7067754-7067771:+,chr12:7068455-7068458:+	two-quartet	TRUE	GGAAAATGGAGGAGGTGGGG	C1S|gene:ENSG00000182326	3′ UTR,CDS
chr12:12612186-12612187:+,chr12:12635776-12635787:+	two-quartet	TRUE	GGTGGTTGGAGG	CREBL2|gene:ENSG00000111269	CDS
chr12:12612186-12612187:+,chr12:12635776-12635787:+	two-quartet	TRUE	GGTGGTTGGAGG	CREBL2|gene:ENSG00000111269	CDS
chr12:25089780-25089790:+,chr12:25090056-25090057:+	two-quartet	TRUE	GGAGGTGGAGG	IRAG2|gene:ENSG00000118308	CDS
chr12:25103884-25103899:+,chr12:25104008-25104017:+	two-quartet	TRUE	GGAAATGCAGGAATGGTGGCTGGG	IRAG2|gene:ENSG00000118308	3′ UTR,CDS
chr12:31085114-31085126:+,chr12:31087937-31087966:+	bulges	TRUE	GGTGGCGAGCAGAGTGGATGAGGATGAGGATGACCTGGAGG	DDX11|gene:ENSG00000013573	3′ UTR,CDS
chr12:48130435-48130436:+,chr12:48131315-48131341:+	two-quartet	TRUE	GGGTTATCAAGGCCTGGTGGATGGTGG	PFKM|gene:ENSG00000152556	3′ UTR,CDS
chr12:48140858-48140871:+,chr12:48141310-48141328:+	two-quartet	TRUE	GGCCAAGGGGCAGATAGAGGAAGCTGGCTGG	PFKM|gene:ENSG00000152556	3′ UTR,CDS
chr12:49741586-49741611:+,chr12:49752463-49752468:+	two-quartet	TRUE	GGCCTTGGAGAGGCGGGTTAGGAAGAGTGG	TMBIM6|gene:ENSG00000139644	5' UTR,CDS
chr12:50461317-50461347:+,chr12:50462581-50462582:+	two-quartet	TRUE	GGAACAGAATGGGGACTATGGTAGGGGCAGG	LARP4|gene:ENSG00000161813	3′ UTR,CDS
chr12:50704191-50704220:+,chr12:50706537-50706539:+	bulges	TRUE	GATCAGGATTGCTGGGGTTTGTAGGGCCGGG	DIP2B|gene:ENSG00000066084	3′ UTR,CDS
chr12:50704214-50704220:+,chr12:50706537-50706561:+	bulges	TRUE	GGGCCGGGTAGTTTGGTGTTCGTGGTTGGG	DIP2B|gene:ENSG00000066084	3′ UTR,CDS
chr12:52245614-52245632:+,chr12:52248176-52248185:+	two-quartet	TRUE	GGAGGGCGAGGAGAGCCGGTTGGCTGG	KRT7|gene:ENSG00000135480	CDS
chr12:53185475-53185476:+,chr12:53185953-53185966:+	two-quartet	TRUE	GGTGGTGGTAGTGG	ZNF740|gene:ENSG00000139651	CDS
chr12:53381798-53381813:+,chr12:53382109-53382110:+	two-quartet	TRUE	GGAGGAGGAGGGCAGG	SP1|gene:ENSG00000185591	CDS
chr12:53441777-53441800:+,chr12:53442694-53442702:+	bulges	TRUE	GGCGGCGGTGGAAAGGTGATGGGGCTGGAGG	AC023509.1|gene:ENSG00000257379,PRR13|gene:ENSG00000205352	5' UTR,CDS,non_coding
chr12:53471806-53471807:+,chr12:53479405-53479433:+	two-quartet	TRUE	GGCTTTCCTCGGAGACGGGTGGCATGGGG	PCBP2|gene:ENSG00000197111	3′ UTR,CDS
chr12:54282137-54282138:+,chr12:54282799-54282830:+	bulges	TRUE	GGTGGCTTTGGTGGCAGCCGTGGTGGTGGTGG	AC078778.1|gene:ENSG00000258344,HNRNPA1|gene:ENSG00000135486	CDS,non_coding
chr12:54283203-54283234:+,chr12:54283811-54283812:+	bulges	TRUE	GGAGGCGGAGGCGGCTTTGGCGGTGGTAGTGG	AC078778.1|gene:ENSG00000258344,HNRNPA1|gene:ENSG00000135486	CDS,non_coding
chr12:54538972-54538973:+,chr12:54542574-54542584:+	two-quartet	TRUE	GGTGGTGGAGG	NCKAP1L|gene:ENSG00000123338	3′ UTR,CDS
chr12:55716185-55716196:+,chr12:55716932-55716950:+	two-quartet	TRUE	GGAGCTGCAGGAAAAGAGGAGGCGAGAGG	AC009779.3|gene:ENSG00000258311,BLOC1S1|gene:ENSG00000135441	5' UTR,CDS
chr12:57229809-57229811:+,chr12:57231712-57231738:+	two-quartet	TRUE	GGATACTATGGGGGAGCAGAGGTGGTGG	SHMT2|gene:ENSG00000182199	5' UTR,CDS
chr12:57229809-57229811:+,chr12:57231712-57231738:+	two-quartet	TRUE	GGATACTATGGGGGAGCAGAGGTGGTGG	SHMT2|gene:ENSG00000182199	5' UTR,CDS
chr12:57515968-57515991:+,chr12:57516244-57516245:+	two-quartet	TRUE	GGCAGCGCTTTGGAGGGGGCCAGG	MARS1|gene:ENSG00000166986	3′ UTR,CDS
chr12:57522982-57523011:+,chr12:57524028-57524035:+	bulges	TRUE	GGGCGGGGCCGGCCGAACCATGGGCCGCGGTGTGGG	MBD6|gene:ENSG00000166987	5' UTR
chr12:57613735-57613760:+,chr12:57614015-57614017:+	two-quartet	TRUE	GGACGACTTGGGGCAGATTGTGGAGGG	ARHGEF25|gene:ENSG00000240771	CDS
chr12:57615292-57615314:+,chr12:57615511-57615532:+	bulges	TRUE	GGGGAGATTGCGGGGATTTGAGGGCAAACTGACTGCTCAGGGG	AC025165.6|gene:ENSG00000287908,ARHGEF25|gene:ENSG00000240771	CDS
chr12:57717933-57717958:+,chr12:57718145-57718146:+	two-quartet	TRUE	GGAGCTGAAAGGTGGAACAAAAAAGG	OS9|gene:ENSG00000135506	CDS
chr12:57773105-57773128:+,chr12:57780254-57780260:+	bulges	TRUE	GGGGATCTTGGCAGCGCTGCAGGGGGGGG	AC025165.3|gene:ENSG00000257921,EEF1AKMT3|gene:ENSG00000123427	5' UTR,CDS
chr12:62302919-62302920:+,chr12:62312285-62312309:+,chr12:62314789-62314793:+	two-quartet	TRUE	GGGAGGGAGCATACTTGGAATGAAGGTGG	USP15|gene:ENSG00000135655	5' UTR,CDS
chr12:68687067-68687073:+,chr12:68688961-68688973:+	two-quartet	TRUE	GGACAGGAGTGGCTTTGG	NUP107|gene:ENSG00000111581	5' UTR,CDS
chr12:69598414-69598421:+,chr12:69599862-69599875:+	two-quartet	TRUE	GGATTGGATATGAGGGAAGG	CCT2|gene:ENSG00000166226	3′ UTR,CDS
chr12:70244184-70244189:+,chr12:70278131-70278150:+	two-quartet	TRUE	GGAAGAGGGAGACGTGGTGGGCGG	CNOT2|gene:ENSG00000111596	5' UTR
chr12:71696568-71696573:+,chr12:71697279-71697290:+	two-quartet	TRUE	GGAAGGTGGGCAAAGG	AC073612.1|gene:ENSG00000258064,TMEM19|gene:ENSG00000139291	3′ UTR,CDS
chr12:71696568-71696573:+,chr12:71697279-71697297:+	two-quartet	TRUE	GGAAGGTGGGCAAAGGAATTGGG	AC073612.1|gene:ENSG00000258064,TMEM19|gene:ENSG00000139291	3′ UTR,CDS
chr12:93394687-93394719:+,chr12:93395488-93395495:+	bulges	TRUE	GCGGTGCTGCCGTGAGGGAAGTTTATGAGGAGGCTGGAG	NUDT4|gene:ENSG00000173598	CDS
chr12:93394715-93394719:+,chr12:93395488-93395502:+	two-quartet	TRUE	GGAGGCTGGAGTCAAAGG	NUDT4|gene:ENSG00000173598	CDS
chr12:93573026-93573036:+,chr12:93574721-93574734:+	two-quartet	TRUE	GGTCAGACAGGATGGTACTGGGG	SOCS2|gene:ENSG00000120833	3′ UTR,CDS
chr12:6333736-6333738:-,chr12:6333501-6333516:-	two-quartet	TRUE	GGAAATGGGTCAGGTGG	TNFRSF1A|gene:ENSG00000067182	CDS
chr12:6466224-6466240:-,chr12:6465993-6466000:-	two-quartet	TRUE	GGCACAAGTGGAGGAGGTGGTGG	VAMP1|gene:ENSG00000139190	CDS
chr12:6587706-6587715:-,chr12:6587541-6587559:-	bulges	TRUE	GGAGGTGAGGAGGAGACAACAAAGAGG	AC006064.6|gene:ENSG00000285238,CHD4|gene:ENSG00000111642	3′ UTR,CDS
chr12:6750176-6750189:-,chr12:6749989-6750007:-	two-quartet	TRUE	GGCACCAGGCGGGATCCGGGAGACACGGAGG	MLF2|gene:ENSG00000089693	CDS
chr12:6750176-6750189:-,chr12:6750000-6750007:-	two-quartet	TRUE	GGCACCAGGCGGGATCCGGG	MLF2|gene:ENSG00000089693	CDS
chr12:6751640-6751647:-,chr12:6750739-6750766:-	bulges	TRUE	GGGAATGTCGGGTGGTTTCATGGACATGTTTGGG	MLF2|gene:ENSG00000089693	CDS
chr12:6751640-6751655:-,chr12:6750758-6750766:-	two-quartet	TRUE	GGGATGCTGGGAATGTCGGGTGG	MLF2|gene:ENSG00000089693	CDS
chr12:10713210-10713215:-,chr12:10710087-10710114:-	two-quartet	TRUE	GGAATTACGCTGGGGAGGAGGAGGAGGAAGGG	YBX3|gene:ENSG00000060138	CDS
chr12:10713210-10713215:-,chr12:10710092-10710114:-	two-quartet	TRUE	GGAATTACGCTGGGGAGGAGGAGGAGG	YBX3|gene:ENSG00000060138	CDS
chr12:22456970-22456975:-,chr12:22454034-22454042:-	two-quartet	TRUE	GGGAGGAAGGAGG	C2CD5|gene:ENSG00000111731	CDS
chr12:40048050-40048062:-,chr12:40028508-40028509:-	two-quartet	TRUE	GGATGGATGGAGG	SLC2A13|gene:ENSG00000151229	CDS
chr12:47784078-47784079:-,chr12:47783860-47783886:-	two-quartet	TRUE	GGCCCTCGGAGCAGCTGGTGGAGGAGG	HDAC7|gene:ENSG00000061273	3′ UTR,CDS
chr12:47788044-47788059:-,chr12:47787798-47787809:-	two-quartet	TRUE	GGGGCTGTGGATGAGGTAGGGGCTGG	HDAC7|gene:ENSG00000061273	3′ UTR,CDS
chr12:47791258-47791270:-,chr12:47789916-47789920:-	two-quartet	TRUE	GGTGGGGTTGGGGTGG	HDAC7|gene:ENSG00000061273	3′ UTR,CDS
chr12:48772294-48772295:-,chr12:48771945-48771973:-	two-quartet	TRUE	GGCAACAGGGGAGAAGGAGGAGATGGAGG	ADCY6|gene:ENSG00000174233	CDS
chr12:48836893-48836914:-,chr12:48836792-48836794:-	two-quartet	TRUE	GGAAGAAAAGGAGCAGGAGGAGG	DDX23|gene:ENSG00000174243	3′ UTR,CDS
chr12:49003756-49003770:-,chr12:49003583-49003595:-	two-quartet	TRUE	GGTGGATGAGAAGGGGCGTGTGGTGG	PRKAG1|gene:ENSG00000181929	3′ UTR,CDS
chr12:49028008-49028027:-,chr12:49027921-49027930:-	two-quartet	TRUE	GGGGAAGCTGAGGGTCCTGGTGGGAAGG	KMT2D|gene:ENSG00000167548	CDS
chr12:49028008-49028028:-,chr12:49027925-49027930:-	two-quartet	TRUE	GGGGGAAGCTGAGGGTCCTGGTGGG	KMT2D|gene:ENSG00000167548	CDS
chr12:49999615-49999639:-,chr12:49999270-49999271:-	two-quartet	TRUE	GGACCAGGAGCCGAAGGAAAACAGG	RACGAP1|gene:ENSG00000161800	3′ UTR,5' UTR,CDS
chr12:50991598-50991603:-,chr12:50990927-50990948:-	two-quartet	TRUE	GGACTAGGCTGGCGGATTGCAGGAGG	SLC11A2|gene:ENSG00000110911	3′ UTR,CDS
chr12:50991598-50991603:-,chr12:50990938-50990948:-	two-quartet	TRUE	GGACTAGGCTGGCGG	SLC11A2|gene:ENSG00000110911	3′ UTR,CDS
chr12:52172197-52172218:-,chr12:52171708-52171713:-	two-quartet	TRUE	GGTGGAGGGCGAGGAGGGCAGGATGG	KRT80|gene:ENSG00000167767	CDS
chr12:52173599-52173630:-,chr12:52173157-52173163:-	bulges	TRUE	GGAGGAGGCCGAGGCATACTCTCGGAGCCAGCTGGAG	KRT80|gene:ENSG00000167767	CDS
chr12:52949455-52949456:-,chr12:52948818-52948828:-	two-quartet	TRUE	GGTGGAGGAGG	KRT8|gene:ENSG00000170421	5' UTR,CDS
chr12:53066313-53066338:-,chr12:53065965-53065966:-	two-quartet	TRUE	GGAGCATGAGGGCAGGAAGGTGGTGG	SPRYD3|gene:ENSG00000167778	CDS
chr12:53073285-53073291:-,chr12:53068281-53068304:-	bulges	TRUE	GGGACTCTGCTGGAGTACTTAGGGAAGGG	SPRYD3|gene:ENSG00000167778	3′ UTR,CDS
chr12:53160119-53160120:-,chr12:53159924-53159938:-	two-quartet	TRUE	GGTACCTGGTGGAGG	CSAD|gene:ENSG00000139631	3′ UTR,CDS
chr12:53308434-53308445:-,chr12:53308335-53308349:-	two-quartet	TRUE	GGTGAGGAGAGGCTTGGGGGAGAGG	AAAS|gene:ENSG00000094914	CDS
chr12:53308724-53308727:-,chr12:53308504-53308528:-	bulges	TRUE	GTGGTGAGGGAAAGGGGTGCGTTGGAG	AAAS|gene:ENSG00000094914	CDS
chr12:53321200-53321223:-,chr12:53320689-53320692:-	two-quartet	TRUE	GGCCCCGGCAGGAGGCTAGAAGGTGG	AAAS|gene:ENSG00000094914	5' UTR,CDS
chr12:53727403-53727405:-,chr12:53725238-53725258:-	two-quartet	TRUE	GGATATCTCAAGGCCAGGATGG	CALCOCO1|gene:ENSG00000012822	5' UTR,CDS
chr12:55927724-55927738:-,chr12:55914359-55914366:-	two-quartet	TRUE	GGCTACGGAGACAGGGGTGGG	PYM1|gene:ENSG00000170473	5' UTR,CDS
chr12:56315716-56315736:-,chr12:56315238-56315242:-	two-quartet	TRUE	GGGGGCTGGTGTCCGTACGGGTGG	AC073896.1|gene:ENSG00000144785,CNPY2|gene:ENSG00000257727	5' UTR
chr12:56422105-56422116:-,chr12:56422001-56422016:-	two-quartet	TRUE	GGACGTGGAAGGGCAGGATGTGGTGG	TIMELESS|gene:ENSG00000111602	CDS
chr12:56433380-56433381:-,chr12:56433105-56433127:-	two-quartet	TRUE	GGGCTGGGAGGAACGGCAGGAGG	TIMELESS|gene:ENSG00000111602	CDS
chr12:56643836-56643850:-,chr12:56643574-56643587:-	two-quartet	TRUE	GGGTGGCAAAATTGGGCTTTTTGGTGG	ATP5F1B|gene:ENSG00000110955	CDS
chr12:57244314-57244322:-,chr12:57244222-57244225:-	two-quartet	TRUE	GGTGGCGGGGG	STAC3|gene:ENSG00000185482	CDS
chr12:57535748-57535756:-,chr12:57535129-57535154:-	two-quartet	TRUE	GGGACTTGCTTGGAGAGGGTCTGGGAGTGAAGG	DCTN2|gene:ENSG00000175203	3′ UTR,CDS
chr12:70656703-70656709:-,chr12:70639266-70639277:-	two-quartet	TRUE	GGATAGAGGTGGAATGG	PTPRR|gene:ENSG00000153233	3′ UTR,CDS
chr12:76394644-76394645:-,chr12:76392737-76392752:-	two-quartet	TRUE	GGAAGGTGCTGGATGG	OSBPL8|gene:ENSG00000091039	CDS
chr12:101407641-101407665:-,chr12:101405977-101405981:-	two-quartet	TRUE	GGGAGGACAGGGGGTTCATCATGGGTGG	ARL1|gene:ENSG00000120805	5' UTR,CDS
chr12:101407641-101407665:-,chr12:101405980-101405981:-	bulges	TRUE	GGGAGGACAGGGGGTTCATCATGGG	ARL1|gene:ENSG00000120805	5' UTR,CDS
chr12:101768036-101768057:-,chr12:101766280-101766294:-	bulges	TRUE	GGGATGGTGGGGATTGCTCTGGAAACAGTGGAGGG	GNPTAB|gene:ENSG00000111670	CDS
chr13:24294846-24294868:+,chr13:24297362-24297364:+	bulges	TRUE	GGTGTCTATCGTGGGCTGGGAGGG	AL359736.1|gene:ENSG00000273167,SPATA13|gene:ENSG00000182957	CDS
chr13:24294858-24294868:+,chr13:24297362-24297369:+	two-quartet	TRUE	GGGCTGGGAGGGACTGG	AL359736.1|gene:ENSG00000273167,SPATA13|gene:ENSG00000182957	CDS
chr13:49187173-49187190:+,chr13:49188514-49188526:+	two-quartet	TRUE	GGCAGAAGGTTCTAACGGAAACAAATGGG	FNDC3A|gene:ENSG00000102531	CDS
chr13:60509918-60509919:+,chr13:60510629-60510649:+	two-quartet	TRUE	GGTAGAGGAAAAGGCAGGGGG	TDRD3|gene:ENSG00000083544	3′ UTR,CDS
chr13:75789061-75789087:+,chr13:75795400-75795401:+	bulges	TRUE	GGGCTGGAAGCTGGGTGTGGGGGCAGG	AL137782.1|gene:ENSG00000261553,LMO7|gene:ENSG00000136153	5' UTR,CDS,non_coding
chr13:75834361-75834387:+,chr13:75835232-75835233:+	two-quartet	TRUE	GGATGTGAGGCGCTATGGAAAGGCTGG	LMO7|gene:ENSG00000136153	CDS
chr13:20432101-20432120:-,chr13:20413382-20413387:-	two-quartet	TRUE	GGCCTGGCGGCTAGTGGAGGAAGG	CRYL1|gene:ENSG00000165475	3′ UTR,CDS
chr13:20432101-20432120:-,chr13:20413386-20413387:-	two-quartet	TRUE	GGCCTGGCGGCTAGTGGAGG	CRYL1|gene:ENSG00000165475	3′ UTR,CDS
chr13:24499300-24499307:-,chr13:24498207-24498229:-	two-quartet	TRUE	GGAGAAAGTGGGAATGGAGGGAGGCCAGG	PARP4|gene:ENSG00000102699	CDS
chr13:24512705-24512730:-,chr13:24503772-24503777:-	two-quartet	TRUE	GGAGCTAGCTGGATCCTCTAGGCAGGATGG	PARP4|gene:ENSG00000102699	5' UTR,CDS
chr13:24885275-24885281:-,chr13:24884453-24884463:-	two-quartet	TRUE	GGAAAGGTGGAAAAGG	CENPJ|gene:ENSG00000151849	3′ UTR,CDS
chr13:41252948-41252974:-,chr13:41252751-41252752:-	two-quartet	TRUE	GGTGACAGCTGGAAGGACTACTGGAGG	MTRF1|gene:ENSG00000120662	3′ UTR,CDS
chr13:41865901-41865910:-,chr13:41865805-41865813:-	two-quartet	TRUE	GGAGGAAAGGGTTGTGG	VWA8|gene:ENSG00000102763	CDS
chr13:45340711-45340718:-,chr13:45340164-45340184:-	two-quartet	TRUE	GGGGAAGATGGTCAGTAGGACAGAAGG	TPT1|gene:ENSG00000133112	5' UTR,CDS
chr13:45340711-45340727:-,chr13:45340172-45340184:-	two-quartet	TRUE	GGAGGTGGAGGGGAAGATGGTCAGTAGG	TPT1|gene:ENSG00000133112	5' UTR,CDS
chr13:45340711-45340718:-,chr13:45340164-45340184:-	two-quartet	TRUE	GGGGAAGATGGTCAGTAGGACAGAAGG	TPT1|gene:ENSG00000133112	5' UTR,CDS
chr13:49705620-49705631:-,chr13:49702474-49702480:-	two-quartet	TRUE	GGAATGTGGAGGTTTGG	KPNA3|gene:ENSG00000102753	CDS
chr13:52133688-52133697:-,chr13:52133212-52133226:-	two-quartet	TRUE	GGAGGACACGGACTTTGAGGAGG	NEK3|gene:ENSG00000136098	3′ UTR,CDS
chr13:72772158-72772170:-,chr13:72771891-72771896:-	two-quartet	TRUE	GGAAATTTGGAGGTTGG	DIS3|gene:ENSG00000083520	CDS
chr14:20994878-20994901:+,chr14:20995164-20995174:+	two-quartet	TRUE	GGCGTAAGACAGGTCATTTCCTGGTACTGGTGG	METTL17|gene:ENSG00000165792	3′ UTR,CDS
chr14:22830085-22830110:+,chr14:22830186-22830192:+	bulges	TRUE	GGGCGGGCGGCCAGTGGCGACTACAGCAGGG	MRPL52|gene:ENSG00000172590	5' UTR,CDS
chr14:23469697-23469727:+,chr14:23470041-23470045:+	bulges	TRUE	GGGGTGGGCTTTGCGAAGATGGCGGCGCTGGGGG	NGDN|gene:ENSG00000129460	5' UTR,CDS
chr14:24115725-24115726:+,chr14:24116916-24116948:+	bulges	TRUE	GAGGCCAAGTGAGGTTGGTGCAGGGAGGAGGTG	DCAF11|gene:ENSG00000100897	5' UTR,CDS
chr14:35028181-35028183:+,chr14:35029060-35029073:+	two-quartet	TRUE	GGGTGGTATGGCAGG	SRP54|gene:ENSG00000100883	CDS
chr14:39176583-39176595:+,chr14:39177411-39177430:+	two-quartet	TRUE	GGCAGTCAGTAGGCTGGGCGGGGAGCGTCGG	PNN|gene:ENSG00000100941	CDS
chr14:45154030-45154052:+,chr14:45154696-45154698:+	two-quartet	TRUE	GGAATTATGGATGGAACTAAAGGG	FANCM|gene:ENSG00000187790	CDS
chr14:54510046-54510063:+,chr14:54522453-54522464:+	two-quartet	TRUE	GGCCTGGTATTGGGATGGTTTGGTTGGG	CGRRF1|gene:ENSG00000100532	CDS
chr14:55670782-55670809:+,chr14:55671565-55671566:+	two-quartet	TRUE	GGAACTTCAGGGTCAGAGGAGGTTAAGG	KTN1|gene:ENSG00000126777	CDS
chr14:58232253-58232267:+,chr14:58234369-58234372:+	two-quartet	TRUE	GGCCTGGTTGGGAGGGG	ACTR10|gene:ENSG00000131966	3′ UTR,CDS
chr14:58232253-58232267:+,chr14:58234369-58234382:+	two-quartet	TRUE	GGCCTGGTTGGGAGGGGCTATTTTTGG	ACTR10|gene:ENSG00000131966	3′ UTR,CDS
chr14:61015941-61015956:+,chr14:61019540-61019554:+	two-quartet	TRUE	GGATTACCTGGAAAGTTGGTGGTGGCAGG	SLC38A6|gene:ENSG00000139974	3′ UTR,CDS
chr14:70013480-70013491:+,chr14:70023202-70023203:+	two-quartet	TRUE	GGAGGTGGGAGG	SMOC1|gene:ENSG00000198732	CDS
chr14:74494389-74494404:+,chr14:74494838-74494845:+	two-quartet	TRUE	GGCAAGGAGGAAGGGGGTGGGG	ISCA2|gene:ENSG00000165898	3′ UTR,CDS
chr14:20447903-20447919:-,chr14:20447670-20447690:-	bulges	TRUE	GTGGGAGGAGTGGGGTGTAATGTGAGGCTACAGGAG	OSGEP|gene:ENSG00000092094	3′ UTR,CDS
chr14:22926701-22926734:-,chr14:22926551-22926555:-	bulges	TRUE	GGAGTACAGTGGGGAGGAGAAAACGTGGATGTGGTGG	PRMT5|gene:ENSG00000100462	3′ UTR,CDS
chr14:24213408-24213427:-,chr14:24211827-24211829:-	two-quartet	TRUE	GGCAGGCTCTTCGGGAAGGGG	AL096870.2|gene:ENSG00000260669,AL136295.1|gene:ENSG00000254692,CHMP4A|gene:ENSG00000254505	5' UTR,CDS,non_coding
chr14:24442812-24442818:-,chr14:24442444-24442452:-	two-quartet	TRUE	GGTGAGGTGGCGGG	SDR39U1|gene:ENSG00000100445	5' UTR,CDS
chr14:35605585-35605600:-,chr14:35595788-35595789:-	two-quartet	TRUE	GGTCTTGGTTGGGAGG	RALGAPA1|gene:ENSG00000174373	CDS
chr14:39103197-39103209:-,chr14:39103120-39103123:-	two-quartet	TRUE	GGCCGGGCGGAGAGG	SEC23A|gene:ENSG00000100934	5' UTR
chr14:39170014-39170030:-,chr14:39159549-39159550:-	two-quartet	TRUE	GGAGCAGGGGGAGGTGG	TRAPPC6B|gene:ENSG00000182400	CDS
chr14:39170014-39170030:-,chr14:39154292-39154294:-	two-quartet	TRUE	GGAGCAGGGGGAGGTGGG	TRAPPC6B|gene:ENSG00000182400	3′ UTR,CDS
chr14:50532447-50532451:-,chr14:50532139-50532158:-	two-quartet	TRUE	GGAAACGGAGCTGCGGGCGGAGG	MAP4K5|gene:ENSG00000012983	5' UTR
chr14:67674374-67674382:-,chr14:67659903-67659922:-	two-quartet	TRUE	GGGGACCGCTGGCAGAGATGGAGGAGG	AL049779.1|gene:ENSG00000258466,VTI1B|gene:ENSG00000100568	3′ UTR,CDS
chr14:75061683-75061684:-,chr14:75053634-75053659:-	two-quartet	TRUE	GGCTGAGGGTAAAAAGCTGGGATTGG	ACYP1|gene:ENSG00000119640	3′ UTR,CDS
chr14:75063953-75063979:-,chr14:75063560-75063561:-	two-quartet	TRUE	GGCAGCCGGTGGGGAAGACAAGGAGGG	ACYP1|gene:ENSG00000119640	5' UTR,CDS
chr14:75113338-75113351:-,chr14:75110360-75110371:-	two-quartet	TRUE	GGAAACGCAGGAGAGAGATGGAGG	NEK9|gene:ENSG00000119638	CDS
chr14:75121118-75121125:-,chr14:75120568-75120580:-	two-quartet	TRUE	GGAAGAGATGGTGGTGTGG	NEK9|gene:ENSG00000119638	3′ UTR,CDS
chr14:77280020-77280029:-,chr14:77279916-77279928:-	two-quartet	TRUE	GGCAACCCGGTGGTTTGGTGG	POMT2|gene:ENSG00000009830	CDS
chr14:77730987-77730997:-,chr14:77723254-77723277:-	bulges	TRUE	GTGGAAAAAGAGGATGGGGAGGCACGTGAGAGG	SNW1|gene:ENSG00000100603	3′ UTR,CDS
chr14:80836204-80836228:-,chr14:80831282-80831294:-	bulges	TRUE	GGGAGGACTGGAGATTTAGGAGAGGGGTTGAGCGGG	CEP128|gene:ENSG00000100629	CDS
chr15:38454200-38454232:+,chr15:38464031-38464032:+	two-quartet	TRUE	GGAGACGTGCTGGACACACTGGAGGCGCTGGGG	FAM98B|gene:ENSG00000171262	CDS
chr15:64418698-64418728:+,chr15:64424030-64424039:+	bulges	TRUE	GGCTTCTCTGCTTGTCAGAGGGATTAAAAGGGTGGAGGG	TRIP4|gene:ENSG00000103671	3′ UTR,CDS
chr15:66436882-66436892:+,chr15:66443279-66443295:+	two-quartet	TRUE	GGAGCACATGGATGGAGGTTCTCTGG	MAP2K1|gene:ENSG00000169032	CDS
chr15:67646464-67646469:+,chr15:67658552-67658564:+	two-quartet	TRUE	GGATGGGGGATCTTTGG	MAP2K5|gene:ENSG00000137764	CDS
chr15:78471908-78471924:+,chr15:78473241-78473247:+	bulges	TRUE	GGGATTCTGGGGTGGGGGGTTG	IREB2|gene:ENSG00000136381	3′ UTR,CDS
chr15:78471908-78471924:+,chr15:78473241-78473251:+	bulges	TRUE	GGGATTCTGGGGTGGGGGGTTGGAGG	IREB2|gene:ENSG00000136381	3′ UTR,CDS
chr15:78471908-78471924:+,chr15:78473241-78473251:+	bulges	TRUE	GGGATTCTGGGGTGGGGGGTTGGAGG	IREB2|gene:ENSG00000136381	3′ UTR,CDS
chr15:28176427-28176444:-,chr15:28175645-28175656:-	two-quartet	TRUE	GGAGTGGTGTGGACATGGGGAAAGGGGG	HERC2|gene:ENSG00000128731	CDS
chr15:29726378-29726395:-,chr15:29720700-29720708:-	two-quartet	TRUE	GGGTTTCCGAGGGAAAGGCGGATGG	TJP1|gene:ENSG00000104067	CDS
chr15:30405629-30405646:-,chr15:30405188-30405198:-	two-quartet	TRUE	GGCTCTCCCTGGGGAAGGACACGGAGG	GOLGA8R|gene:ENSG00000186399	CDS
chr15:40873683-40873700:-,chr15:40873497-40873501:-	two-quartet	TRUE	GGGACACAGCGGGACAGGAGG	RHOV|gene:ENSG00000104140	CDS
chr15:41016087-41016091:-,chr15:41005669-41005687:-	two-quartet	TRUE	GGAGGAATACATGGTTTACAGG	INO80|gene:ENSG00000128908	3′ UTR,5' UTR,CDS
chr15:42199895-42199913:-,chr15:42191559-42191560:-	two-quartet	TRUE	GGATTCGGAAGGACGTTGG	VPS39|gene:ENSG00000166887	CDS
chr15:42227710-42227711:-,chr15:42226890-42226909:-	two-quartet	TRUE	GGACTGGCGGGAGCTGTGGG	TMEM87A|gene:ENSG00000103978	CDS
chr15:42261195-42261210:-,chr15:42260988-42261002:-	two-quartet	TRUE	GGAGAAAAACAGGAGGCTAAGGAGAATGG	TMEM87A|gene:ENSG00000103978	3′ UTR,CDS
chr15:43589881-43589908:-,chr15:43584891-43584892:-	two-quartet	TRUE	GGAGGGGGTCGGCGGGAGAGGAGATAGG	PPIP5K1|gene:ENSG00000168781	5' UTR
chr15:50736100-50736101:-,chr15:50732653-50732684:-	two-quartet	TRUE	GGTGGGCTTGGATTTTACAGGATATCTTGGGG	SPPL2A|gene:ENSG00000138600	CDS
chr15:52179767-52179772:-,chr15:52154053-52154076:-	bulges	TRUE	GGAGCTGCACCAGGTGGCGGAGCGGGTG	GNB5|gene:ENSG00000069966	CDS
chr15:57960769-57960780:-,chr15:57955249-57955269:-	bulges	TRUE	GGGAGAGAAATGGGAGAATTTGGCTTGCGGG	ALDH1A2|gene:ENSG00000128918	3′ UTR,CDS
chr15:58749479-58749497:-,chr15:58717726-58717727:-	two-quartet	TRUE	GGGCGGCGGGGATGGGAGG	ADAM10|gene:ENSG00000137845	CDS
chr15:59677910-59677914:-,chr15:59672723-59672739:-	two-quartet	TRUE	GGGGGATATTATGGGGATGG	BNIP2|gene:ENSG00000140299	3′ UTR,CDS
chr15:63651252-63651275:-,chr15:63649915-63649925:-	two-quartet	TRUE	GGTGAATATCTGGCAAGTTAATGGAGGAAAAGG	HERC1|gene:ENSG00000103657	CDS
chr15:64156724-64156733:-,chr15:64156127-64156145:-	bulges	TRUE	GAGGGCATGGAGGTGGTGCGGAAGGTG	PPIB|gene:ENSG00000166794	CDS
chr15:64156724-64156731:-,chr15:64156133-64156145:-	two-quartet	TRUE	GGGCATGGAGGTGGTGCGG	PPIB|gene:ENSG00000166794	CDS
chr15:64156724-64156731:-,chr15:64156138-64156145:-	two-quartet	TRUE	GGGCATGGAGGTGG	PPIB|gene:ENSG00000166794	CDS
chr15:64160103-64160121:-,chr15:64156908-64156909:-	two-quartet	TRUE	GGGGAGATGGCACAGGAGG	PPIB|gene:ENSG00000166794	CDS
chr15:65004853-65004854:-,chr15:65003242-65003256:-	two-quartet	TRUE	GGATGGTTGGATTGG	MTFMT|gene:ENSG00000103707	3′ UTR,CDS
chr15:65517485-65517514:-,chr15:65512563-65512564:-	bulges	TRUE	GGGACGGTCCGGGCGGGGCCGGGGGGAAGG	DPP8|gene:ENSG00000074603	5' UTR,CDS
chr15:68782955-68782988:-,chr15:68780469-68780473:-	bulges	TRUE	GGTGAAGAGGAGGACGTGAGTGGAGAGGAGGAGGAGG	ANP32A|gene:ENSG00000140350	3′ UTR,CDS
chr15:72208620-72208632:-,chr15:72207276-72207277:-	two-quartet	TRUE	GGGGGTTCGGAGG	PKM|gene:ENSG00000067225	3′ UTR,CDS
chr16:261501-261514:+,chr16:262092-262093:+	two-quartet	TRUE	GGAGCGGGAGGAGG	FAM234A|gene:ENSG00000167930	CDS
chr16:399462-399480:+,chr16:399626-399638:+	bulges	TRUE	GGGCCTGTGGTGGCCATGGTCTGGGAAGGG	NME4|gene:ENSG00000103202	3′ UTR,CDS
chr16:765020-765036:+,chr16:765109-765121:+	two-quartet	TRUE	GGCTCTGGCCTGCTGGGGTGTGCGGGGG	MSLN|gene:ENSG00000102854	CDS
chr16:1314364-1314376:+,chr16:1315653-1315670:+	two-quartet	TRUE	GGAAAGAAAGGGACTCCGTGGGAAGGAGG	UBE2I|gene:ENSG00000103275	CDS
chr16:1362120-1362131:+,chr16:1362205-1362222:+	two-quartet	TRUE	GGCAGAGCAAGGTGGAGCTGGCGTGTGG	GNPTG|gene:ENSG00000090581	3′ UTR,CDS
chr16:1974276-1974292:+,chr16:1974375-1974388:+	bulges	TRUE	GCGGAGTCTGGAGCAGGAGGACCAGGAGG	TBL3|gene:ENSG00000183751	5' UTR,CDS
chr16:2048034-2048065:+,chr16:2048586-2048589:+	bulges	TRUE	GGCGGCCCGGAGCGCGGTGGCGCGGCGCGGGAGG	TSC2|gene:ENSG00000103197	5' UTR,CDS
chr16:2083243-2083254:+,chr16:2083694-2083718:+	bulges	TRUE	GGAGTTGGAGGACTCCGCCGTGGTCATGGAGGAGG	TSC2|gene:ENSG00000103197	3′ UTR,CDS
chr16:2140948-2140949:+,chr16:2149940-2149970:+	bulges	TRUE	GGTCATGCTGGTGGGGGACTCGGGTGTGGGG	RAB26|gene:ENSG00000167964	5' UTR,CDS
chr16:2155842-2155858:+,chr16:2163882-2163883:+	bulges	TRUE	GGGCGGCCGCGGGCGGG	TRAF7|gene:ENSG00000131653	5' UTR
chr16:2475135-2475170:+,chr16:2496033-2496037:+	bulges	TRUE	GGCGCGGCAGGCTGAGGAGAAAGCGGCGCGCGGAGGGTG	AC093525.2|gene:ENSG00000260272,TBC1D24|gene:ENSG00000162065	5' UTR
chr16:2696035-2696043:+,chr16:2697905-2697917:+	two-quartet	TRUE	GGAGGAAGGAGTGTTGGAGG	KCTD5|gene:ENSG00000167977	CDS
chr16:2752822-2752846:+,chr16:2756333-2756336:+	bulges	TRUE	GGAGGCGGCGGGCGGAGGCGGCGGGAG	SRRM2|gene:ENSG00000167978	5' UTR
chr16:2752822-2752846:+,chr16:2756333-2756344:+	bulges	TRUE	GGAGGCGGCGGGCGGAGGCGGCGGGAGCGGTGGTG	SRRM2|gene:ENSG00000167978	5' UTR
chr16:2752831-2752854:+,chr16:2757471-2757472:+	bulges	TRUE	GGGCGGAGGCGGCGGGTGAGAGGG	SRRM2|gene:ENSG00000167978	5' UTR,CDS
chr16:2966440-2966449:+,chr16:2966641-2966661:+	two-quartet	TRUE	GGGTACCAGCTGGCGGGCGTGGAGGCCGG	KREMEN2|gene:ENSG00000131650	CDS
chr16:14217286-14217287:+,chr16:14218819-14218834:+	two-quartet	TRUE	GGCGTTGGGAAGGAGG	MRTFB|gene:ENSG00000186260	CDS
chr16:15034364-15034378:+,chr16:15034456-15034468:+	two-quartet	TRUE	GGCTTCTGGAAGAGGGGGTGTTGCGG	PDXDC1|gene:ENSG00000179889	3′ UTR,CDS
chr16:16131934-16131935:+,chr16:16134349-16134379:+	bulges	TRUE	GGTCGGCATCGTGGGGCGGACGGGAGCTGGG	ABCC1|gene:ENSG00000103222	CDS
chr16:23557744-23557767:+,chr16:23557949-23557958:+	two-quartet	TRUE	GGCGGCGGCCGGGGCCCCGGATGGCATGGAGG	UBFD1|gene:ENSG00000103353	5' UTR,CDS
chr16:23688719-23688745:+,chr16:23689237-23689239:+	two-quartet	TRUE	GGACTATTCGGACAAGTACGGCCTTGGG	PLK1|gene:ENSG00000166851	CDS
chr16:24795915-24795939:+,chr16:24797489-24797491:+	two-quartet	TRUE	GGCAAAAAAAGGAGAAGGGAAAGGGG	TNRC6A|gene:ENSG00000090905	3′ UTR,CDS
chr16:28830029-28830058:+,chr16:28830614-28830621:+	long loop	TRUE	GGGCGGGAGAGCCCCAGCTTGGCATCCAGGGAGGGG	AC009093.11|gene:ENSG00000288630,ATXN2L|gene:ENSG00000168488	CDS,non_coding
chr16:28937128-28937136:+,chr16:28937270-28937295:+	long loop	TRUE	GGGAGTGGGCCCAGAAGAAGAGGAAGGGGAGGG	AC009093.11|gene:ENSG00000288630,CD19|gene:ENSG00000177455	CDS,non_coding
chr16:28974441-28974464:+,chr16:28975100-28975117:+	bulges	TRUE	GGGCTGCTCCTTGGCTTTTAGAGGTGGGATCGTCGGTGGG	AC009093.11|gene:ENSG00000288630,AC109460.3|gene:ENSG00000261067,SPNS1|gene:ENSG00000169682	5' UTR,CDS,non_coding
chr16:30768986-30768987:+,chr16:30769185-30769195:+	two-quartet	TRUE	GGAGGAGGAGG	RNF40|gene:ENSG00000103549	CDS
chr16:30768986-30768987:+,chr16:30769185-30769195:+	two-quartet	TRUE	GGAGGAGGAGG	RNF40|gene:ENSG00000103549	CDS
chr16:31120255-31120260:+,chr16:31120338-31120362:+	two-quartet	TRUE	GGGCTTTAACCGGCGGCTGGACGAGTGGG	KAT8|gene:ENSG00000103510	CDS
chr16:31184366-31184396:+,chr16:31184938-31184939:+	bulges	TRUE	GTGGTGGTGGAGGTGGAGGTGGAGGTGGAGG	FUS|gene:ENSG00000089280	CDS
chr16:31185145-31185179:+,chr16:31186801-31186804:+	bulges	TRUE	GTGGAGGTGGCCGTGGAGGCAGAGGTGGCATGGGCGG	FUS|gene:ENSG00000089280	CDS
chr16:31190829-31190842:+,chr16:31190962-31190977:+	two-quartet	TRUE	GGCTCTCACATGGGGGGTAACTACGGGG	FUS|gene:ENSG00000089280	3′ UTR,CDS
chr16:55525636-55525647:+,chr16:55528376-55528377:+	two-quartet	TRUE	GGTTGGAGGAGG	LPCAT2|gene:ENSG00000087253	CDS
chr16:56829100-56829109:+,chr16:56830527-56830540:+	two-quartet	TRUE	GGACTACAGGATGGAGAGGTGG	NUP93|gene:ENSG00000102900	CDS
chr16:56829100-56829109:+,chr16:56830527-56830544:+	two-quartet	TRUE	GGACTACAGGATGGAGAGGTGGAAGG	NUP93|gene:ENSG00000102900	CDS
chr16:57456625-57456646:+,chr16:57456930-57456937:+	two-quartet	TRUE	GGTACAGTTGGGCCAGGCGGAGAAGAGG	COQ9|gene:ENSG00000088682	CDS
chr16:58019045-58019055:+,chr16:58020140-58020155:+	two-quartet	TRUE	GGAACTACAGGCAATCGTGGATGGG	USB1|gene:ENSG00000103005	CDS
chr16:67082285-67082308:+,chr16:67098709-67098710:+	two-quartet	TRUE	GGTCTCATCGGGAGGAAATGGAGG	CBFB|gene:ENSG00000067955	3′ UTR,CDS
chr16:67227213-67227224:+,chr16:67227835-67227862:+	bulges	TRUE	GCACCATGGCGCCCAAGGGCAAAGTGGGCACGAGAGGG	TMEM208|gene:ENSG00000168701	3′ UTR,5' UTR,CDS
chr16:67284452-67284457:+,chr16:67284712-67284736:+	bulges	TRUE	GGGAGGCCTTGACGTGGGCTGAGGAGGGG	PLEKHG4|gene:ENSG00000196155	3′ UTR,CDS
chr16:68066631-68066636:+,chr16:68070133-68070144:+	two-quartet	TRUE	GGGAGGAAGCGGGAGG	DUS2|gene:ENSG00000167264	3′ UTR,CDS
chr16:69132996-69133012:+,chr16:69133457-69133464:+	canonical/G3L1-7	TRUE	GGGGGGACGGGGTAGGGAATGGG	UTP4|gene:ENSG00000141076	5' UTR,CDS
chr16:69320748-69320769:+,chr16:69321050-69321051:+	two-quartet	TRUE	GGATTCGGCCATCAGGAGGAGG	AC026464.4|gene:ENSG00000260914,VPS4A|gene:ENSG00000132612	CDS
chr16:71895588-71895616:+,chr16:71915625-71915629:+	bulges	TRUE	GGTGAGTGTGGCATCCTCGGCGTCAGAGGAGG	IST1|gene:ENSG00000182149	5' UTR,CDS
chr16:71895588-71895616:+,chr16:71915625-71915629:+	bulges	TRUE	GGTGAGTGTGGCATCCTCGGCGTCAGAGGAGG	IST1|gene:ENSG00000182149	5' UTR,CDS
chr16:304303-304304:-,chr16:298240-298251:-	two-quartet	TRUE	GGAGGAGGAAGG	AXIN1|gene:ENSG00000103126	CDS
chr16:634718-634739:-,chr16:634640-634644:-	two-quartet	TRUE	GGCCTGCTCCTGGAGAGGATGGTGG	METTL26|gene:ENSG00000130731	3′ UTR,CDS
chr16:684233-684238:-,chr16:684123-684155:-	bulges	TRUE	GGGTGGCGCCCGGGCGGGCCGGGGGCCGTGGCGGAGG	JMJD8|gene:ENSG00000161999	CDS
chr16:1454410-1454421:-,chr16:1453890-1453894:-	two-quartet	TRUE	GGGCGTGGTGGGCGG	CLCN7|gene:ENSG00000103249	CDS
chr16:1456112-1456114:-,chr16:1455767-1455795:-	bulges	TRUE	GGGTGGGGTCCTGTTCAGCTTGGAGGAGGG	CLCN7|gene:ENSG00000103249	CDS
chr16:4802526-4802548:-,chr16:4802447-4802453:-	bulges	TRUE	GGCGGCGGAGCGGGCGGTGCTGGAGGAG	ROGDI|gene:ENSG00000067836	CDS
chr16:4847227-4847246:-,chr16:4846206-4846210:-	two-quartet	TRUE	GGCTCGGCGACTTGGTGTGGGGG	GLYR1|gene:ENSG00000140632	CDS
chr16:5089106-5089111:-,chr16:5085711-5085732:-	bulges	TRUE	GCTAGGCCGGGCCGGGATCAGATGGG	EEF2KMT|gene:ENSG00000118894	3′ UTR,CDS
chr16:8930292-8930314:-,chr16:8929538-8929543:-	bulges	TRUE	GCGGAGGAGGACATGGAGGATGGGGAG	USP7|gene:ENSG00000187555	5' UTR,CDS
chr16:11584189-11584208:-,chr16:11556734-11556735:-	two-quartet	TRUE	GGGTGAGGCGGTCTATCAGG	LITAF|gene:ENSG00000189067	5' UTR,CDS
chr16:15643017-15643041:-,chr16:15639286-15639291:-	bulges	TRUE	GCGGAGGTGGAGCCGGCGGCAGAGGGTGG	MARF1|gene:ENSG00000166783	5' UTR
chr16:19714117-19714144:-,chr16:19711439-19711440:-	two-quartet	TRUE	GGGGTAGCAGGAGACCCTTGGAAGGAGG	KNOP1|gene:ENSG00000103550	5' UTR,CDS
chr16:27501190-27501191:-,chr16:27498720-27498733:-	two-quartet	TRUE	GGTGGATCTGGTGG	GTF3C1|gene:ENSG00000077235	CDS
chr16:28843949-28843962:-,chr16:28843854-28843855:-	two-quartet	TRUE	GGTGGAGGCCCAGG	MIR4721|gene:ENSG00000283845,TUFM|gene:ENSG00000178952	3′ UTR,CDS,non_coding
chr16:29454190-29454215:-,chr16:29454103-29454113:-	bulges	TRUE	GCGGGACCTGGAGGCGGAGCATGTGGAGGTGGAGG	AC133555.6|gene:ENSG00000288632,BOLA2-SMG1P6|gene:ENSG00000261740,BOLA2|gene:ENSG00000183336	CDS,non_coding
chr16:29454190-29454215:-,chr16:29454107-29454113:-	bulges	TRUE	GCGGGACCTGGAGGCGGAGCATGTGGAGGTG	AC133555.6|gene:ENSG00000288632,BOLA2-SMG1P6|gene:ENSG00000261740,BOLA2|gene:ENSG00000183336	CDS,non_coding
chr16:29454190-29454215:-,chr16:29454110-29454113:-	bulges	TRUE	GCGGGACCTGGAGGCGGAGCATGTGGAG	AC133555.6|gene:ENSG00000288632,BOLA2-SMG1P6|gene:ENSG00000261740,BOLA2|gene:ENSG00000183336	CDS,non_coding
chr16:30893211-30893230:-,chr16:30892925-30892948:-	bulges	TRUE	GGTGGATCCCCAGGAGGAGGAGCGAAGGCGGGCAGGTGGCGG	AC135048.2|gene:ENSG00000262721,BCL7C|gene:ENSG00000099385	CDS,non_coding
chr16:31095388-31095390:-,chr16:31093402-31093421:-	canonical/G3L1-7	TRUE	GGGTGGGGCAGGGGTTTCGGG	AC135050.2|gene:ENSG00000255439,VKORC1|gene:ENSG00000167397	5' UTR,CDS
chr16:31492196-31492225:-,chr16:31492085-31492086:-	two-quartet	TRUE	GGAGGAGCTGAGGAACCGGGTGCGGGCAGG	RUSF1|gene:ENSG00000140688	CDS
chr16:46662242-46662251:-,chr16:46661842-46661861:-	two-quartet	TRUE	GGGGAGGAGCTTCACGGAGGCAAGAGGG	VPS35|gene:ENSG00000069329	3′ UTR,CDS
chr16:46662242-46662251:-,chr16:46661850-46661861:-	two-quartet	TRUE	GGGGAGGAGCTTCACGGAGG	VPS35|gene:ENSG00000069329	3′ UTR,CDS
chr16:46730592-46730598:-,chr16:46729680-46729687:-	two-quartet	TRUE	GGGAGGGGGTCGG	MYLK3|gene:ENSG00000140795	CDS
chr16:54928769-54928781:-,chr16:54925212-54925213:-	two-quartet	TRUE	GGCGGAGGAGAGG	CRNDE|gene:ENSG00000245694	non_coding
chr17:4881027-4881040:+,chr17:4881131-4881141:+	two-quartet	TRUE	GGATGTCACGGAGGACGAGGAGG	MINK1|gene:ENSG00000141503	3′ UTR,CDS
chr17:5308811-5308822:+,chr17:5331948-5331962:+	two-quartet	TRUE	GGCTAAAGAGGAGGATCTGAAGAGG	RABEP1|gene:ENSG00000029725	CDS
chr17:5487692-5487694:+,chr17:5488195-5488211:+	two-quartet	TRUE	GGATGGCTTGGCTGGAGG	MIS12|gene:ENSG00000167842	5' UTR
chr17:7224059-7224069:+,chr17:7224320-7224330:+	bulges	TRUE	GGGCTGTATGGCGGGCAGGG	ACADVL|gene:ENSG00000072778	3′ UTR,CDS
chr17:7224059-7224069:+,chr17:7224320-7224335:+	long loop	TRUE	GGGCTGTATGGCGGGCAGGGCTGGG	ACADVL|gene:ENSG00000072778	3′ UTR,CDS
chr17:7252593-7252596:+,chr17:7252769-7252789:+	bulges	TRUE	GGGATTCCGTGGAGTGGGAGGGG	ELP5|gene:ENSG00000170291	5' UTR,CDS
chr17:7311642-7311651:+,chr17:7311821-7311835:+	two-quartet	TRUE	GGCTCCCAGGGTGGCGGTGGTGG	EIF5A|gene:ENSG00000132507	3′ UTR
chr17:7311642-7311651:+,chr17:7311821-7311835:+	two-quartet	TRUE	GGCTCCCAGGGTGGCGGTGGTGG	EIF5A|gene:ENSG00000132507	3′ UTR
chr17:7500836-7500848:+,chr17:7500939-7500949:+	two-quartet	TRUE	GGGGACACCAAGGTGGTGGTGG	POLR2A|gene:ENSG00000181222	CDS
chr17:7509631-7509632:+,chr17:7511214-7511230:+	two-quartet	TRUE	GGAGGAAGAGGTGGTGG	POLR2A|gene:ENSG00000181222	CDS
chr17:7509631-7509632:+,chr17:7511214-7511230:+	two-quartet	TRUE	GGAGGAAGAGGTGGTGG	POLR2A|gene:ENSG00000181222	CDS
chr17:7509631-7509632:+,chr17:7511214-7511239:+	two-quartet	TRUE	GGAGGAAGAGGTGGTGGACAAGATGG	POLR2A|gene:ENSG00000181222	CDS
chr17:7550977-7550978:+,chr17:7556777-7556807:+	two-quartet	TRUE	GGTGTGGACGGGACAGTGAGTGGCTGGGAGG	TNFSF12-TNFSF13|gene:ENSG00000248871,TNFSF12|gene:ENSG00000239697	3′ UTR,CDS
chr17:7894263-7894265:+,chr17:7894432-7894450:+	two-quartet	TRUE	GGTGGCCGGGGAGGAGGAGG	CHD3|gene:ENSG00000170004	CDS
chr17:16432280-16432300:+,chr17:16434889-16434894:+	two-quartet	TRUE	GGAGCATCTGGAAGCTGCAGGGTGG	TRPV2|gene:ENSG00000187688	CDS
chr17:18798938-18798943:+,chr17:18804137-18804144:+	two-quartet	TRUE	GGTTGGCGGTGG	TVP23B|gene:ENSG00000171928	3′ UTR,CDS
chr17:18858235-18858261:+,chr17:18865468-18865472:+	bulges	TRUE	GGGGCCGGGGCTGGGGTCGGGGCCAGGAGG	PRPSAP2|gene:ENSG00000141127	5' UTR
chr17:19665037-19665047:+,chr17:19671720-19671738:+	bulges	TRUE	GGAGGAGTGGGTTCCAGTGGGATGGGAG	ALDH3A2|gene:ENSG00000072210	3′ UTR,CDS
chr17:20231830-20231831:+,chr17:20232199-20232223:+	two-quartet	TRUE	GGAGGAGACCGAGGAATGGAGGCGG	AC004702.1|gene:ENSG00000263494,SPECC1|gene:ENSG00000128487	3′ UTR,CDS,non_coding
chr17:27089877-27089884:+,chr17:27096364-27096383:+	two-quartet	TRUE	GGGGTAGGTTTTTGGGGAACAGGTGG	AC129926.2|gene:ENSG00000285822	non_coding
chr17:28673491-28673510:+,chr17:28674282-28674299:+	bulges	TRUE	GTGGAAGAGGAGGATGATGATGAGGAGGAGGAGGAG	SUPT6H|gene:ENSG00000109111	3′ UTR,CDS
chr17:28673499-28673510:+,chr17:28674282-28674302:+	bulges	TRUE	GGAGGATGATGATGAGGAGGAGGAGGAGGAG	SUPT6H|gene:ENSG00000109111	3′ UTR,CDS
chr17:30385211-30385236:+,chr17:30420840-30420844:+	two-quartet	TRUE	GGCGCACATTGGTATGATGTGGAAGGTGG	CPD|gene:ENSG00000108582	CDS
chr17:30439076-30439077:+,chr17:30442307-30442324:+	two-quartet	TRUE	GGAGGAATGCAGGACTGG	CPD|gene:ENSG00000108582	CDS
chr17:35842429-35842459:+,chr17:35844076-35844077:+	bulges	TRUE	GAGGAGGTGGAAGTGGAGGTGGGCGGCGAGG	TAF15|gene:ENSG00000270647	3′ UTR,CDS
chr17:35842429-35842459:+,chr17:35844076-35844086:+	bulges	TRUE	GAGGAGGTGGAAGTGGAGGTGGGCGGCGAGGCCGTGGAGG	TAF15|gene:ENSG00000270647	3′ UTR,CDS
chr17:36950237-36950264:+,chr17:36953797-36953798:+	two-quartet	TRUE	GGTTTGATGAAGGGGAAGATGGGGAAGG	AATF|gene:ENSG00000275700	CDS
chr17:37406923-37406949:+,chr17:37411268-37411270:+	two-quartet	TRUE	GGCGCGGATTAGGGGGTCTCGGCGAGGG	TADA2A|gene:ENSG00000276234	5' UTR
chr17:38353006-38353032:+,chr17:38361710-38361711:+	bulges	TRUE	GCGGGCCGGGAGCTGGACGCGGGGAGG	SOCS7|gene:ENSG00000274211	CDS
chr17:39202419-39202439:+,chr17:39202988-39203001:+	bulges	TRUE	GGGCAGGCACATGGGCATAGGTAAGCGGAAGGG	RPL19|gene:ENSG00000108298	CDS
chr17:39668046-39668070:+,chr17:39669628-39669631:+	bulges	TRUE	GGGGCGGGCTGCTGGGCAAAAGAGGTG	PNMT|gene:ENSG00000141744	5' UTR,CDS
chr17:40133102-40133109:+,chr17:40133533-40133556:+	two-quartet	TRUE	GGAAAAGATGGGATATTCAGAGGATCAGGG	MSL1|gene:ENSG00000188895	CDS
chr17:42458935-42458963:+,chr17:42460847-42460854:+	bulges	TRUE	GTGGCGGTTGCTGTGGCGGAGTTTGGAGGTTGGAG	ATP6V0A1|gene:ENSG00000033627	5' UTR
chr17:42554549-42554582:+,chr17:42554668-42554669:+	bulges	TRUE	GAGGCGGCGCAGAACCCTGAGGAGGTGGCGGAGG	AC067852.1|gene:ENSG00000266929,HSD17B1|gene:ENSG00000108786	3′ UTR,CDS,non_coding
chr17:42776312-42776320:+,chr17:42778956-42778971:+	two-quartet	TRUE	GGATGAGGAGTTCCACGGGCTGG	VPS25|gene:ENSG00000131475	3′ UTR,CDS
chr17:44723000-44723022:+,chr17:44729904-44729915:+	bulges	TRUE	GGCCATTCAGCAACTGGGTGGGGTAATTGAGGG	DBF4B|gene:ENSG00000161692	CDS
chr17:47324510-47324523:+,chr17:47326225-47326235:+	two-quartet	TRUE	GGAAGAGGTGGAGTTTGGAGAGG	AC068234.1|gene:ENSG00000259753,EFCAB13|gene:ENSG00000178852	5' UTR,non_coding
chr17:47674774-47674782:+,chr17:47676408-47676418:+	two-quartet	TRUE	GGTGGAAGTGTTGGGTGG	KPNB1|gene:ENSG00000108424	CDS
chr17:47971131-47971152:+,chr17:47971361-47971362:+	two-quartet	TRUE	GGAAGTGGAGGAAAGATGGAGG	AC018521.1|gene:ENSG00000263798,CDK5RAP3|gene:ENSG00000108465	5' UTR,CDS,non_coding
chr17:50483420-50483431:+,chr17:50483705-50483713:+	two-quartet	TRUE	GGATGAAGGAGGCTGGAGG	RSAD1|gene:ENSG00000136444	3′ UTR,CDS
chr17:1591565-1591589:-,chr17:1591469-1591471:-	two-quartet	TRUE	GGGGCCGGAGGACATGGACTACTCGG	SLC43A2|gene:ENSG00000167703	3′ UTR,CDS
chr17:2082226-2082227:-,chr17:2081943-2081956:-	two-quartet	TRUE	GGAGGAGGATGTGG	SMG6|gene:ENSG00000070366	CDS
chr17:2330946-2330962:-,chr17:2330616-2330625:-	two-quartet	TRUE	GGTTGAAGGAGCTGAGGTTGGCTGG	TSR1|gene:ENSG00000167721	CDS
chr17:3630204-3630205:-,chr17:3624208-3624231:-	two-quartet	TRUE	GGCTGTGAATGGACAGAGGGAGGG	AC027796.3|gene:ENSG00000262304,SHPK|gene:ENSG00000197417	CDS
chr17:3903201-3903211:-,chr17:3899747-3899761:-	two-quartet	TRUE	GGCTGAGAAGGGTGGAGTGGTTGG	P2RX1|gene:ENSG00000108405	CDS
chr17:3903550-3903559:-,chr17:3903323-3903343:-	two-quartet	TRUE	GGTCAACAGGCGCAACCTGGTGGAGGAGG	P2RX1|gene:ENSG00000108405	CDS
chr17:4939815-4939829:-,chr17:4939206-4939212:-	bulges	TRUE	GGGGGCCTGGCCGGGATGGG	SLC25A11|gene:ENSG00000108528	CDS
chr17:4960021-4960034:-,chr17:4959888-4959916:-	bulges	TRUE	GCGGAAGCTGAAGGAGCTGGCCCAGAGGCAAGAGGAGGAGG	SPAG7|gene:ENSG00000091640	3′ UTR,CDS
chr17:4960785-4960787:-,chr17:4960534-4960547:-	two-quartet	TRUE	GGATGGAGAAGGAGG	SPAG7|gene:ENSG00000091640	5' UTR,CDS
chr17:7234068-7234083:-,chr17:7230786-7230797:-	two-quartet	TRUE	GGATCAGGATTTCGGGGTGGTGAAGG	DVL2|gene:ENSG00000004975	CDS
chr17:7314958-7314981:-,chr17:7314594-7314597:-	bulges	TRUE	GGAGCGGGAGCGCAAGCGGCAGGAGG	AC026954.2|gene:ENSG00000261915,GPS2|gene:ENSG00000132522	3′ UTR,CDS
chr17:7594237-7594245:-,chr17:7593997-7594004:-	two-quartet	TRUE	GGGAGGAGGGAATGG	FXR2|gene:ENSG00000129245	CDS
chr17:7626942-7626953:-,chr17:7626780-7626793:-	two-quartet	TRUE	GGAATATCGGGGTCAAGGGATTGG	SAT2|gene:ENSG00000141504	3′ UTR,CDS
chr17:7931730-7931748:-,chr17:7931575-7931576:-	two-quartet	TRUE	GGGATTCCCAAGGAGGAGG	TRAPPC1|gene:ENSG00000170043	CDS
chr17:8206739-8206750:-,chr17:8206629-8206639:-	two-quartet	TRUE	GGTCCGGGCGGATCATGGAGG	AURKB|gene:ENSG00000178999	CDS
chr17:8490339-8490340:-,chr17:8487558-8487594:-	bulges	TRUE	GGTGCGGGAGCTCGAGGCGGAGCTGGAGGATGAGAGG	MYH10|gene:ENSG00000133026	CDS
chr17:13003478-13003488:-,chr17:13002572-13002579:-	two-quartet	TRUE	GGATGGAGAGGTTTGGG	ELAC2|gene:ENSG00000006744	CDS
chr17:15545784-15545789:-,chr17:15540554-15540561:-	two-quartet	TRUE	GGCTGGCGGTGG	TVP23C-CDRT4|gene:ENSG00000259024,TVP23C|gene:ENSG00000175106	3′ UTR,CDS
chr17:17813367-17813393:-,chr17:17812840-17812851:-	bulges	TRUE	GCGGGCAGGCCCCGGTGGCAAAGGAGGCGCGGTGGCG	SREBF1|gene:ENSG00000072310	3′ UTR,CDS
chr17:18246593-18246605:-,chr17:18246458-18246462:-	two-quartet	TRUE	GGGAAGCTGGAGGTGG	FLII|gene:ENSG00000177731	3′ UTR,CDS
chr17:18247168-18247171:-,chr17:18247028-18247052:-	bulges	TRUE	GAGGCGGAGCAGCTGATGGAGGAGTGG	FLII|gene:ENSG00000177731	3′ UTR,CDS
chr17:28350437-28350460:-,chr17:28349161-28349162:-	bulges	TRUE	GAGGCCGAGGGGTAGTGGGCAGGG	POLDIP2|gene:ENSG00000004142	CDS
chr17:28585101-28585123:-,chr17:28584744-28584745:-	two-quartet	TRUE	GGCAATTGAGGAAAAGCAGGAGG	AC005726.1|gene:ENSG00000258472,SPAG5|gene:ENSG00000076382	CDS,non_coding
chr17:30906167-30906175:-,chr17:30904521-30904529:-	two-quartet	TRUE	GGCGGGAGAGAGGTGG	TEFM|gene:ENSG00000172171	CDS
chr17:31878701-31878718:-,chr17:31878320-31878327:-	two-quartet	TRUE	GGTTCCTTAGAGGGAAGAGGTTGG	UTP6|gene:ENSG00000108651	CDS
chr17:32334468-32334469:-,chr17:32333494-32333520:-	two-quartet	TRUE	GGAAGTAACCGGTTTTGTGAGGATTGG	C17orf75|gene:ENSG00000108666	CDS
chr17:35924603-35924629:-,chr17:35922674-35922675:-	two-quartet	TRUE	GGAGCCTATGGATAAGGTGGAGGAAGG	RDM1|gene:ENSG00000278023	CDS
chr17:37275950-37275962:-,chr17:37274278-37274299:-	two-quartet	TRUE	GGAGCGGCAGTGGTCTTCGTGTGGACTGGCAGG	ACACA|gene:ENSG00000278540	3′ UTR,CDS
chr17:37345252-37345271:-,chr17:37339840-37339850:-	two-quartet	TRUE	GGCCAGCCTGGCCAATATGGTCTTTTTGG	ACACA|gene:ENSG00000278540	5' UTR,CDS
chr17:38814860-38814861:-,chr17:38812850-38812864:-	two-quartet	TRUE	GGAAGAAGGAGGAGG	CWC25|gene:ENSG00000273559	3′ UTR,CDS
chr17:41758714-41758715:-,chr17:41758499-41758518:-	two-quartet	TRUE	GGATGGTGTGAGGATGGAGG	JUP|gene:ENSG00000173801	CDS
chr17:41827425-41827426:-,chr17:41825641-41825657:-	two-quartet	TRUE	GGTGGAGGAGCGGCGGG	NT5C3B|gene:ENSG00000141698	3′ UTR,CDS
chr17:41832391-41832400:-,chr17:41830886-41830890:-	two-quartet	TRUE	GGTGGAATGGTGG	NT5C3B|gene:ENSG00000141698	3′ UTR,CDS
chr17:41901695-41901721:-,chr17:41898783-41898785:-	canonical/G3L1-7	TRUE	GGGCTTACGGGTGATGGGAGAAGTCGGG	ACLY|gene:ENSG00000131473	CDS
chr17:42323003-42323024:-,chr17:42322493-42322494:-	two-quartet	TRUE	GGGTGGAGAAGGACATCAGCGG	STAT3|gene:ENSG00000168610	CDS
chr17:42577460-42577483:-,chr17:42577295-42577302:-	two-quartet	TRUE	GGGAACACGGACTGGGCAAGGCGGTGGTGG	PSMC3IP|gene:ENSG00000131470	5' UTR,CDS
chr17:42745010-42745025:-,chr17:42730914-42730918:-	two-quartet	TRUE	GGCTCGGGATGGAGGCTGG	EZH1|gene:ENSG00000108799	5' UTR
chr17:42824154-42824172:-,chr17:42823868-42823879:-	canonical/G3L1-7	TRUE	GGGCTCCGGGCTCCCGAGGGATGGAAGGG	BECN1|gene:ENSG00000126581	5' UTR,CDS
chr17:42956403-42956413:-,chr17:42956306-42956320:-	two-quartet	TRUE	GGTGGAGCAGGTGAGTGGCCGGGG	AARSD1|gene:ENSG00000266967,PTGES3L-AARSD1|gene:ENSG00000108825	3′ UTR,CDS
chr17:43832760-43832774:-,chr17:43831917-43831943:-	bulges	TRUE	GGAGCAGCCCGAGGAATCTGCAGGGAGAGGTCGGGAGGTG	MPP3|gene:ENSG00000161647	5' UTR,CDS
chr17:43879274-43879275:-,chr17:43877955-43877983:-	two-quartet	TRUE	GGAGGCGGACCTGAGACGGACAGTGGAGG	MPP2|gene:ENSG00000108852	CDS
chr17:47841207-47841228:-,chr17:47840839-47840843:-	two-quartet	TRUE	GGGGTCTTGGAGGAAGAGAGGATGG	SCRN2|gene:ENSG00000141295	5' UTR,CDS
chr17:48543873-48543876:-,chr17:48543719-48543747:-	two-quartet	TRUE	GGGATGGCCTGGGACTGCCGGAGGCTGGTGG	HOXB2|gene:ENSG00000173917	CDS
chr17:50984922-50984929:-,chr17:50982660-50982672:-	two-quartet	TRUE	GGAGTGGATGGGCAGTGGG	SPAG9|gene:ENSG00000008294	CDS
chr17:58213764-58213775:-,chr17:58213073-58213090:-	two-quartet	TRUE	GGACCCTACAGGATTGAGACGGAGGGGG	MKS1|gene:ENSG00000011143	3′ UTR,CDS
chr17:58214740-58214759:-,chr17:58214378-58214387:-	two-quartet	TRUE	GGCAGGACAGGCGAGGGATGGAGGGCGG	MKS1|gene:ENSG00000011143	3′ UTR,CDS
chr17:59084001-59084012:-,chr17:59081211-59081219:-	two-quartet	TRUE	GGGGAGGAATGCATGGCGG	TRIM37|gene:ENSG00000108395	3′ UTR,CDS
chr17:61884900-61884922:-,chr17:61881169-61881171:-	bulges	TRUE	GGGCTGCAGCAGGAGTTGGGAGGG	INTS2|gene:ENSG00000108506	3′ UTR,CDS
chr17:61911939-61911964:-,chr17:61911689-61911693:-	two-quartet	TRUE	GGCCCTCAAGGTCCGAGGCATGGTGGTGG	INTS2|gene:ENSG00000108506	3′ UTR,CDS
chr17:63436006-63436007:-,chr17:63435779-63435791:-	two-quartet	TRUE	GGCTTGGTGGCGG	CYB561|gene:ENSG00000008283	CDS
chr17:63751939-63751947:-,chr17:63746957-63746961:-	two-quartet	TRUE	GGCTGGAGGAGG	AC046185.1|gene:ENSG00000125695,CCDC47|gene:ENSG00000108588	CDS
chr17:63824083-63824110:-,chr17:63823951-63823952:-	two-quartet	TRUE	GGCCCAGGAGGTGGCGGAATTGAAGAGG	FTSJ3|gene:ENSG00000108592	CDS
chr17:64500548-64500549:-,chr17:64500296-64500326:-	two-quartet	TRUE	GGTCGTTCCAGGGGTAGAGGAGGCATGAAGG	DDX5|gene:ENSG00000108654	3′ UTR,CDS
chr17:64500548-64500555:-,chr17:64500304-64500326:-	two-quartet	TRUE	GGTTCAGGTCGTTCCAGGGGTAGAGGAGG	DDX5|gene:ENSG00000108654	3′ UTR,CDS
chr17:64506075-64506089:-,chr17:64504308-64504318:-	two-quartet	TRUE	GGCCGGGACCGAGGCAAGAGGTGG	DDX5|gene:ENSG00000108654	5' UTR,CDS
chr17:67348549-67348550:-,chr17:67347463-67347485:-	two-quartet	TRUE	GGTGGAAACCTACGGGTCAATGG	PSMD12|gene:ENSG00000197170	3′ UTR,CDS
chr17:74776308-74776331:-,chr17:74775706-74775707:-	two-quartet	TRUE	GGGAACGTGGCTGGTTGGAGGAGG	NAT9|gene:ENSG00000109065	5' UTR,CDS
chr17:75147519-75147537:-,chr17:75146676-75146684:-	two-quartet	TRUE	GGCCAGAAAGGCTTTCAGGGAGAAGG	JPT1|gene:ENSG00000189159	3′ UTR,CDS
chr17:75267537-75267547:-,chr17:75266963-75266967:-	two-quartet	TRUE	GGAGGAGGAGGTGG	MIF4GD|gene:ENSG00000125457	3′ UTR,CDS
chr18:35689288-35689290:+,chr18:35691011-35691028:+	two-quartet	TRUE	GGATTTGGCAGTGTGGAGG	GALNT1|gene:ENSG00000141429	3′ UTR,CDS
chr18:35689288-35689290:+,chr18:35691011-35691028:+	two-quartet	TRUE	GGATTTGGCAGTGTGGAGG	GALNT1|gene:ENSG00000141429	3′ UTR,CDS
chr18:35702977-35702995:+,chr18:35703508-35703509:+	two-quartet	TRUE	GGTATGGGGGGTAATCAGG	GALNT1|gene:ENSG00000141429	3′ UTR,CDS
chr18:686776-686809:-,chr18:686007-686008:-	bulges	TRUE	GGGGGACCTCAGCCAAGGAGGCGCACAGGGAGGG	ENOSF1|gene:ENSG00000132199	3′ UTR,CDS
chr18:743259-743265:-,chr18:743084-743097:-	two-quartet	TRUE	GGATGGGAACATGGAATGG	YES1|gene:ENSG00000176105	CDS
chr18:11893467-11893483:-,chr18:11889471-11889490:-	bulges	TRUE	GTGGAGCACCCCTGAGGCCTGGGCGGATGATGTGG	MPPE1|gene:ENSG00000154889	CDS
chr18:12353004-12353018:-,chr18:12351412-12351413:-	two-quartet	TRUE	GGTGGAGATGGATGG	AFG3L2|gene:ENSG00000141385	CDS
chr19:727676-727694:+,chr19:731094-731105:+	two-quartet	TRUE	GGAGGACTCGGTGTCCAGGTTGGAGAAGG	PALM|gene:ENSG00000099864	CDS
chr19:1105803-1105809:+,chr19:1106180-1106212:+	long loop	TRUE	GGGAAAGACAGCTTGGGGACTGTGGGGGGCTGCTGGGG	GPX4|gene:ENSG00000167468	CDS
chr19:1271434-1271467:+,chr19:1271550-1271559:+	bulges	TRUE	GGGGCCGAGGACGGGGCCGTGGGTTCTCTAGAGGAGGAGGGG	CIRBP|gene:ENSG00000099622	3′ UTR,CDS
chr19:1421252-1421258:+,chr19:1422347-1422357:+	two-quartet	TRUE	GGAGTGGTCACGGAGG	DAZAP1|gene:ENSG00000071626	CDS
chr19:3196276-3196277:+,chr19:3198816-3198836:+	bulges	TRUE	GGGGCGGCTGACGGGGCTGGG	NCLN|gene:ENSG00000125912	CDS
chr19:3530846-3530857:+,chr19:3531713-3531733:+	two-quartet	TRUE	GGTCTGAGCGGGGGAACCTGGTGGCGGTGGG	FZR1|gene:ENSG00000105325	CDS
chr19:4945944-4945965:+,chr19:4947104-4947113:+	two-quartet	TRUE	GGGGGCTATGAGGATGATGTGGACCATGGG	UHRF1|gene:ENSG00000276043	CDS
chr19:5641636-5641658:+,chr19:5641739-5641743:+	two-quartet	TRUE	GGAAAACTCTGGGGATGGACAGGAGG	SAFB|gene:ENSG00000160633	CDS
chr19:5651066-5651072:+,chr19:5653114-5653122:+	two-quartet	TRUE	GGGAAGGTGGTGGG	SAFB|gene:ENSG00000160633	3′ UTR,CDS
chr19:5667424-5667450:+,chr19:5667819-5667823:+	two-quartet	TRUE	GGACAGGGATCACAAGAGGTGGCAAGGTGG	SAFB|gene:ENSG00000160633	3′ UTR,CDS
chr19:7516222-7516249:+,chr19:7519204-7519205:+	canonical/G3L1-7	TRUE	GGGCCGGGCAGGGGCGAGGGGCGCCGGG	AC008878.1|gene:ENSG00000267952,ZNF358|gene:ENSG00000198816	5' UTR,CDS
chr19:7555346-7555367:+,chr19:7555606-7555609:+	bulges	TRUE	GCTAGGCGGGGGCGGGGCCAGGGG	PNPLA6|gene:ENSG00000032444	CDS
chr19:7638759-7638775:+,chr19:7639018-7639019:+	two-quartet	TRUE	GGATGGGGAGTGGAAGG	AC008763.2|gene:ENSG00000268400,STXBP2|gene:ENSG00000076944	3′ UTR,5' UTR,CDS
chr19:7681010-7681026:+,chr19:7682241-7682252:+	bulges	TRUE	GGAGGCTGCGAGGAGGGGTGGCGGCGG	AC008763.3|gene:ENSG00000269711,TRAPPC5|gene:ENSG00000181029	5' UTR,CDS
chr19:8471407-8471427:+,chr19:8474166-8474177:+	two-quartet	TRUE	GGGAAACATAGGTCCCGCAGGAATGGAGGGG	HNRNPM|gene:ENSG00000099783	3′ UTR,CDS
chr19:8471426-8471427:+,chr19:8474166-8474191:+	two-quartet	TRUE	GGAATGGAGGGGCCCTTTGGTGGTGG	HNRNPM|gene:ENSG00000099783	3′ UTR,CDS
chr19:8471426-8471427:+,chr19:8474166-8474196:+	two-quartet	TRUE	GGAATGGAGGGGCCCTTTGGTGGTGGTATGG	HNRNPM|gene:ENSG00000099783	3′ UTR,CDS
chr19:8474230-8474244:+,chr19:8485602-8485609:+	two-quartet	TRUE	GGGCAGGATAAATGGTGGAGG	HNRNPM|gene:ENSG00000099783	3′ UTR,CDS
chr19:8474230-8474244:+,chr19:8485602-8485615:+	two-quartet	TRUE	GGGCAGGATAAATGGTGGAGGTGGAGG	HNRNPM|gene:ENSG00000099783	3′ UTR,CDS
chr19:10283492-10283494:+,chr19:10283557-10283579:+	canonical/G3L1-7	TRUE	GGGTGGAGGGTGGGGCACCCCGGG	ICAM1|gene:ENSG00000090339	CDS
chr19:10928896-10928916:+,chr19:10929013-10929015:+	bulges	TRUE	GGGAGTGTGGGCGCGGCTGGGG	TIMM29|gene:ENSG00000142444	CDS
chr19:11003390-11003397:+,chr19:11007901-11007911:+	two-quartet	TRUE	GGAAGAGGAGGAGGAGG	SMARCA4|gene:ENSG00000127616	CDS
chr19:11027949-11027950:+,chr19:11030729-11030754:+	two-quartet	TRUE	GGAACCACGAAGGCGGAGGACCGGGG	SMARCA4|gene:ENSG00000127616	3′ UTR,CDS
chr19:12806775-12806800:+,chr19:12807007-12807008:+	bulges	TRUE	GAGGCGGGCAGGGGCCCCGTGCTGGG	RNASEH2A|gene:ENSG00000104889,THSD8|gene:ENSG00000284491	3′ UTR,CDS
chr19:13959454-13959479:+,chr19:13959581-13959590:+	bulges	TRUE	GGAGAGGGGACGGAGCCGGAGGATGAGTTGGAGG	DCAF15|gene:ENSG00000132017	CDS
chr19:14458127-14458140:+,chr19:14458231-14458238:+	two-quartet	TRUE	GGAGCTGGAAAGGGCACGGG	PKN1|gene:ENSG00000123143	CDS
chr19:14458127-14458140:+,chr19:14458231-14458244:+	two-quartet	TRUE	GGAGCTGGAAAGGGCACGGGAACTGG	PKN1|gene:ENSG00000123143	CDS
chr19:14469972-14469988:+,chr19:14470162-14470177:+	bulges	TRUE	GGCCTCTGCAAGGAGGGGATGGGCTATGGGG	PKN1|gene:ENSG00000123143	CDS
chr19:17305948-17305957:+,chr19:17306165-17306169:+	two-quartet	TRUE	GGGTGGCAGGTGG	MRPL34|gene:ENSG00000130312	CDS
chr19:17305948-17305957:+,chr19:17306165-17306169:+	two-quartet	TRUE	GGGTGGCAGGTGG	MRPL34|gene:ENSG00000130312	CDS
chr19:17578081-17578089:+,chr19:17579481-17579496:+	two-quartet	TRUE	GGAAGGAGGTGGTGGACCGGGGG	COLGALT1|gene:ENSG00000130309	CDS
chr19:18162288-18162310:+,chr19:18162407-18162415:+	two-quartet	TRUE	GGTACTGGGGGGACATTTCAAGGGAGGAGG	AC007192.1|gene:ENSG00000268173,PIK3R2|gene:ENSG00000105647	CDS
chr19:18571890-18571909:+,chr19:18572350-18572356:+	bulges	TRUE	GGTGGCGGCGGTCGTGCGGATGGAG	UBA52|gene:ENSG00000221983	5' UTR
chr19:18866165-18866166:+,chr19:18866520-18866530:+	two-quartet	TRUE	GGTGGCGGCGG	UPF1|gene:ENSG00000005007	3′ UTR
chr19:19527765-19527770:+,chr19:19528006-19528013:+	two-quartet	TRUE	GGAAGGTGGGGG	AC011448.1|gene:ENSG00000258674,NDUFA13|gene:ENSG00000186010	3′ UTR,CDS
chr19:34330332-34330347:+,chr19:34333703-34333710:+	two-quartet	TRUE	GGCCAGGCTGGACTGGTGGTGG	GARRE1|gene:ENSG00000166398	CDS
chr19:34381581-34381598:+,chr19:34393247-34393258:+	bulges	TRUE	GAGGCCCATGAGGTCAGTGGGTGGGAGG	GPI|gene:ENSG00000105220	CDS
chr19:34381514-34381519:+,chr19:34393247-34393261:+	bulges	TRUE	GGGATTGGGTGGGAGGACG	GPI|gene:ENSG00000105220	CDS
chr19:35013688-35013691:+,chr19:35014188-35014207:+	two-quartet	TRUE	GGGGCAGAGGAGGACAAGGAGG	GRAMD1A|gene:ENSG00000089351	3′ UTR,CDS
chr19:35622715-35622733:+,chr19:35622875-35622880:+	bulges	TRUE	GGGGATCGTGGGGGACTGGTGGG	HAUS5|gene:ENSG00000249115	3′ UTR,CDS
chr19:35879205-35879217:+,chr19:35879342-35879346:+	two-quartet	TRUE	GGCGTGGTGGAGGTGG	APLP1|gene:ENSG00000105290	3′ UTR,CDS
chr19:35879205-35879217:+,chr19:35879342-35879346:+	two-quartet	TRUE	GGCGTGGTGGAGGTGG	APLP1|gene:ENSG00000105290	3′ UTR,CDS
chr19:38403466-38403486:+,chr19:38403559-38403577:+	bulges	TRUE	GGTGCTGAGCGCCGGCGACGGCCCTGGCGCGGAGGAGG	FAM98C|gene:ENSG00000130244	3′ UTR,CDS
chr19:39445634-39445637:+,chr19:39445803-39445837:+	bulges	TRUE	GAGGGAACCAGCGGGGAAACTGAGGCTCGGGGTGGAG	SUPT5H|gene:ENSG00000196235	5' UTR
chr19:40212957-40212976:+,chr19:40213075-40213092:+	long loop	TRUE	GGGTGGGAGGAGAGGAGAGGCTGAAGGGGCTGGGGG	MAP3K10|gene:ENSG00000130758	3′ UTR,CDS
chr19:40212965-40212976:+,chr19:40213075-40213096:+	two-quartet	TRUE	GGAGAGGAGAGGCTGAAGGGGCTGGGGGAAGG	MAP3K10|gene:ENSG00000130758	3′ UTR,CDS
chr19:40627225-40627249:+,chr19:40627736-40627745:+	bulges	TRUE	GGTGGCCCCTATGGCGAATCTGAGGCGGAGGAG	LTBP4|gene:ENSG00000090006	CDS
chr19:40725438-40725439:+,chr19:40729201-40729230:+	two-quartet	TRUE	GGGAACTTCCAGGCAGGAGAGGATGGTCGG	ITPKC|gene:ENSG00000086544	CDS
chr19:41894305-41894306:+,chr19:41894450-41894472:+	two-quartet	TRUE	GGTGATGGGGAACCGGCGGTCGG	ARHGEF1|gene:ENSG00000076928	3′ UTR,CDS
chr19:45518083-45518094:+,chr19:45521321-45521329:+	two-quartet	TRUE	GGCGTTGGAAGGAGGTGGG	VASP|gene:ENSG00000125753	CDS
chr19:47035331-47035358:+,chr19:47035963-47035967:+	two-quartet	TRUE	GGGAGTCATGGCAGCCATGGTGGTCAGGTGG	NPAS1|gene:ENSG00000130751	5' UTR,CDS
chr19:48472423-48472443:+,chr19:48473297-48473299:+	two-quartet	TRUE	GGGGACTACCTGGGGGAGAGGG	AC008403.1|gene:ENSG00000268465,CYTH2|gene:ENSG00000105443	CDS
chr19:48474925-48474949:+,chr19:48477716-48477719:+,chr19:48478068-48478072:+	long loop	TRUE	GGGAGGGCTGGCTCCTGAAGCTGGGAGGGGG	CYTH2|gene:ENSG00000105443	CDS
chr19:48481892-48481921:+,chr19:48481922-48481927:+	bulges	TRUE	GTGGCAGGTGTTGGGATGTGGGGCCTCATAGGAG	CYTH2|gene:ENSG00000105443	3′ UTR,CDS
chr19:48919262-48919286:+,chr19:48921153-48921162:+	bulges	TRUE	GGGGACACCGGGGAGGGCTGGGAGACAGTGGAG	NUCB1|gene:ENSG00000104805	CDS
chr19:48960886-48960914:+,chr19:48961531-48961532:+	bulges	TRUE	GGGCTGGATCCAAGACCAGGGTGGTTGGG	BAX|gene:ENSG00000087088	3′ UTR,CDS
chr19:48960904-48960914:+,chr19:48961531-48961536:+	two-quartet	TRUE	GGGTGGTTGGGACGG	BAX|gene:ENSG00000087088	3′ UTR,CDS
chr19:621057-621058:-,chr19:620459-620487:-	two-quartet	TRUE	GGGCCGAAAGTGGTGGATGGGCGCGGAGG	POLRMT|gene:ENSG00000099821	CDS
chr19:3970920-3970941:-,chr19:3969815-3969829:-	bulges	TRUE	GGGAGAGAATCTGAGGAGCTGGGTTGCCATTAGGG	DAPK3|gene:ENSG00000167657	5' UTR
chr19:5240198-5240216:-,chr19:5239054-5239063:-	two-quartet	TRUE	GGCGACCATGGCCGGGAGGTGGGAAGG	PTPRS|gene:ENSG00000105426	CDS
chr19:5240198-5240221:-,chr19:5239058-5239063:-	bulges	TRUE	GGGAAGGCGACCATGGCCGGGAGGTGGG	PTPRS|gene:ENSG00000105426	CDS
chr19:5595360-5595372:-,chr19:5594156-5594178:-	bulges	TRUE	GGAGAGGCGGCGGGAGCGCGAGCAGCGGGAGCGG	SAFB2|gene:ENSG00000130254	CDS
chr19:5616421-5616427:-,chr19:5616325-5616335:-	two-quartet	TRUE	GGGCAGGAGGACATGG	SAFB2|gene:ENSG00000130254	CDS
chr19:5621308-5621309:-,chr19:5616464-5616486:-	two-quartet	TRUE	GGACTGAAGATGGAGGAGGAAGG	SAFB2|gene:ENSG00000130254	5' UTR,CDS
chr19:5621308-5621309:-,chr19:5616468-5616486:-	two-quartet	TRUE	GGACTGAAGATGGAGGAGG	SAFB2|gene:ENSG00000130254	5' UTR,CDS
chr19:5622529-5622545:-,chr19:5621392-5621396:-	two-quartet	TRUE	GGAGCGGCTCAAGAAGGCGG	SAFB2|gene:ENSG00000130254	5' UTR,CDS
chr19:5707059-5707069:-,chr19:5705985-5705992:-	two-quartet	TRUE	GGGGCGGGAGGTGGAGG	LONP1|gene:ENSG00000196365	3′ UTR,CDS
chr19:6383310-6383320:-,chr19:6381846-6381850:-	two-quartet	TRUE	GGTGAGGAGGGGGG	GTF2F1|gene:ENSG00000125651	CDS
chr19:6387388-6387414:-,chr19:6383491-6383495:-	bulges	TRUE	GAGGAGGCCGAGGAGGAGTGGGAGAGGAGG	AC011491.2|gene:ENSG00000269444,GTF2F1|gene:ENSG00000125651	CDS,non_coding
chr19:6389443-6389460:-,chr19:6383484-6383495:-	two-quartet	TRUE	GGCAAATCAGGCAGGAAGAGGAACAAGG	AC011491.2|gene:ENSG00000269444,GTF2F1|gene:ENSG00000125651	CDS,non_coding
chr19:6713765-6713766:-,chr19:6713482-6713509:-	two-quartet	TRUE	GGTTCCTCTACGGGAAGAAAGTGGAGGG	C3|gene:ENSG00000125730	CDS
chr19:7624300-7624323:-,chr19:7623873-7623882:-	bulges	TRUE	GGAGCTGGGGCGCGAGGAGGAGGATGATGTGG	XAB2|gene:ENSG00000076924	CDS
chr19:8305030-8305052:-,chr19:8304086-8304088:-	two-quartet	TRUE	GGCAGCGATGAGGAGGAGTGCAGG	CD320|gene:ENSG00000167775	3′ UTR,CDS
chr19:10119653-10119676:-,chr19:10119252-10119255:-	bulges	TRUE	GGTGGAGGAGGAGGGGGAGGACGGCG	EIF3G|gene:ENSG00000130811	CDS
chr19:10141104-10141118:-,chr19:10140902-10140909:-	canonical/G3L1-7	TRUE	GGGCAAGGGAAAAGGGAAGGG	DNMT1|gene:ENSG00000130816	3′ UTR,CDS
chr19:10358002-10358008:-,chr19:10357904-10357918:-	two-quartet	TRUE	GGGAGGAGCGGGTGGAGAGG	TYK2|gene:ENSG00000105397	3′ UTR,CDS
chr19:10358002-10358008:-,chr19:10357909-10357918:-	two-quartet	TRUE	GGGAGGAGCGGGTGG	TYK2|gene:ENSG00000105397	3′ UTR,CDS
chr19:10358002-10358028:-,chr19:10357912-10357918:-	long loop	TRUE	GGGCCTGGGCGCCCTCTCCAGGGAGGAGCGGG	TYK2|gene:ENSG00000105397	3′ UTR,CDS
chr19:10365516-10365553:-,chr19:10365047-10365048:-	bulges	TRUE	GTGGTGGCCAGTAGAGGAGGAGGTGAACAAGGAGGAGG	TYK2|gene:ENSG00000105397	CDS
chr19:10560311-10560332:-,chr19:10559934-10559936:-	two-quartet	TRUE	GGAAATGGAGGAAGAGGAGGGGG	KRI1|gene:ENSG00000129347	CDS
chr19:11176577-11176592:-,chr19:11175984-11175989:-	two-quartet	TRUE	GGAGGAGGAGATCAGGATGG	KANK2|gene:ENSG00000197256	CDS
chr19:12649912-12649931:-,chr19:12649423-12649428:-	two-quartet	TRUE	GGGAGATCCTGGAGAGGAGGCGGG	MAN2B1|gene:ENSG00000104774	CDS
chr19:12650103-12650106:-,chr19:12649994-12650014:-	two-quartet	TRUE	GGGCGACACCTGGGGGAAGGAGG	MAN2B1|gene:ENSG00000104774	CDS
chr19:12711552-12711553:-,chr19:12711439-12711461:-	two-quartet	TRUE	GGGGGATGTGGAGGAGGATGAGG	TNPO2|gene:ENSG00000105576	CDS
chr19:12734335-12734340:-,chr19:12731400-12731421:-	bulges	TRUE	GGGCGGTGGGCAAACGCAGAGGCGGG	TRIR|gene:ENSG00000123144	3′ UTR,CDS
chr19:13115625-13115649:-,chr19:13115465-13115466:-	bulges	TRUE	GCGGCCGTGGGGGAGATCTGTGAGG	TRMT1|gene:ENSG00000104907	3′ UTR,5' UTR,CDS
chr19:15400793-15400805:-,chr19:15400338-15400358:-	two-quartet	TRUE	GGCTCCAGAGTGGACGGAGAGGATGAGGAGGG	AKAP8L|gene:ENSG00000011243	3′ UTR,CDS
chr19:16659645-16659646:-,chr19:16659415-16659447:-	two-quartet	TRUE	GGAAAAAGAAGGACACGCAGGGCTTTGGGGAGG	AC008764.4|gene:ENSG00000268790,SMIM7|gene:ENSG00000214046	CDS
chr19:18309677-18309678:-,chr19:18307526-18307555:-	two-quartet	TRUE	GGTGTGTTTGGTGGCCGGGGCCGAGGTGGG	LSM4|gene:ENSG00000130520	3′ UTR,CDS
chr19:18542887-18542902:-,chr19:18541993-18541995:-	two-quartet	TRUE	GGGAGGAGCAGGCAGGG	FKBP8|gene:ENSG00000105701	5' UTR
chr19:19033436-19033448:-,chr19:19031080-19031082:-	two-quartet	TRUE	GGTGGTCTCGGGGG	SUGP2|gene:ENSG00000064607	5' UTR,CDS
chr19:19121758-19121773:-,chr19:19121657-19121668:-	bulges	TRUE	GGGCTGGGACTGGGCGCTTCCTGTGG	TMEM161A|gene:ENSG00000064545	3′ UTR,CDS
chr19:19320462-19320463:-,chr19:19316576-19316593:-	two-quartet	TRUE	GGAAAGGCTAACCGGTGG	SUGP1|gene:ENSG00000105705	CDS
chr19:29705273-29705279:-,chr19:29702961-29702977:-	canonical/G3L1-7	TRUE	GGGCAGGGGGGGCTGTCGGGGG	C19orf12|gene:ENSG00000131943	3′ UTR,5' UTR,CDS
chr19:36014174-36014190:-,chr19:36013415-36013422:-	two-quartet	TRUE	GGGACGCTGGTGGACGGATTGGG	AC002116.1|gene:ENSG00000248101,ALKBH6|gene:ENSG00000239382	5' UTR,CDS,non_coding
chr19:38307596-38307598:-,chr19:38307484-38307521:-	bulges	TRUE	GGGATGATTGGCGGGGTCCTCATGGGCCTGCTCTTCGGG	YIF1B|gene:ENSG00000167645	CDS
chr19:38949793-38949800:-,chr19:38948655-38948678:-	bulges	TRUE	GGAGAAGAGGGCTTCAGAGGCTGGGAGGTG	AC011455.2|gene:ENSG00000269547,FBXO17|gene:ENSG00000269190	CDS
chr2:3379818-3379839:+,chr2:3387619-3387621:+	two-quartet	TRUE	GGACCTTGGTCACGGCCGCAGGG	TRAPPC12|gene:ENSG00000171853	5' UTR
chr2:15630088-15630110:+,chr2:15630775-15630779:+	two-quartet	TRUE	GGTCAGAAAAGGGCTGCTGGTGGTGG	DDX1|gene:ENSG00000079785	CDS
chr2:27239213-27239232:+,chr2:27239330-27239342:+	bulges	TRUE	GGAGGACACCTATGTGGAGGTGGATCTGGAG	CAD|gene:ENSG00000084774	CDS
chr2:28788808-28788809:+,chr2:28793862-28793876:+	two-quartet	TRUE	GGTGGTGGAAGATGG	PPP1CB|gene:ENSG00000213639,SPDYA|gene:ENSG00000163806	CDS,non_coding
chr2:32436183-32436184:+,chr2:32439507-32439520:+	two-quartet	TRUE	GGTATGGCAGGAGG	BIRC6|gene:ENSG00000115760	CDS
chr2:37089849-37089866:+,chr2:37090680-37090687:+	two-quartet	TRUE	GGCACTTGGCAAGAGTGGGGGTGG	GPATCH11|gene:ENSG00000152133	CDS
chr2:37089849-37089866:+,chr2:37090680-37090687:+	two-quartet	TRUE	GGCACTTGGCAAGAGTGGGGGTGG	GPATCH11|gene:ENSG00000152133	CDS
chr2:38880705-38880706:+,chr2:38882412-38882429:+	two-quartet	TRUE	GGGTGGAAGGTGAAGGGG	MORN2|gene:ENSG00000188010	5' UTR,CDS
chr2:46294097-46294098:+,chr2:46346872-46346897:+	bulges	TRUE	GGAGTAGCTCGGAGAGGAGGAAGGAG	EPAS1|gene:ENSG00000116016	CDS
chr2:47783452-47783470:+,chr2:47798610-47798615:+	two-quartet	TRUE	GGAGGGCTGCGGAGATCGGTAGG	MSH6|gene:ENSG00000116062	3′ UTR,5' UTR,CDS
chr2:53801817-53801842:+,chr2:53809213-53809227:+	bulges	TRUE	GGTGCCTTTTAGGAGAAATAAAGAGGGTGTCGGTTGGTG	ERLEC1|gene:ENSG00000068912	CDS
chr2:65239961-65239962:+,chr2:65246523-65246545:+	two-quartet	TRUE	GGATCTTATGGTTGGTGATGAGG	ACTR2|gene:ENSG00000138071	3′ UTR,5' UTR,CDS
chr2:68161751-68161766:+,chr2:68162264-68162265:+	two-quartet	TRUE	GGCTTTCAGGTGGAGG	PNO1|gene:ENSG00000115946	3′ UTR,CDS
chr2:69811442-69811456:+,chr2:69812652-69812662:+	bulges	TRUE	GGCTGGACGACCAGGGTGGGAGGG	ANXA4|gene:ENSG00000196975	3′ UTR,CDS
chr2:69811455-69811456:+,chr2:69812652-69812669:+	bulges	TRUE	GGGTGGGAGGGATGAAGG	ANXA4|gene:ENSG00000196975	3′ UTR,CDS
chr2:71068316-71068336:+,chr2:71070501-71070507:+	two-quartet	TRUE	GGGCGTTTACAGGCAGGCAGGGGAGG	NAGK|gene:ENSG00000124357	5' UTR,CDS
chr2:71068316-71068336:+,chr2:71070501-71070507:+	two-quartet	TRUE	GGGCGTTTACAGGCAGGCAGGGGAGG	NAGK|gene:ENSG00000124357	5' UTR,CDS
chr2:73249157-73249179:+,chr2:73249818-73249829:+	two-quartet	TRUE	GGATCTGAAGAGGACAATGATGGCCTGTGGAGG	CCT7|gene:ENSG00000135624	CDS
chr2:73249157-73249179:+,chr2:73249818-73249829:+	two-quartet	TRUE	GGATCTGAAGAGGACAATGATGGCCTGTGGAGG	CCT7|gene:ENSG00000135624	CDS
chr2:73251421-73251432:+,chr2:73252639-73252656:+	two-quartet	TRUE	GGCATGCCCAGGGGGGTACATGGTATGG	CCT7|gene:ENSG00000135624	CDS
chr2:74455934-74455936:+,chr2:74456147-74456168:+	bulges	TRUE	GGGAGGGTTAGGGGGTCAGGAGG	INO80B-WBP1|gene:ENSG00000274049,INO80B|gene:ENSG00000115274	3′ UTR,CDS
chr2:74554805-74554814:+,chr2:74555153-74555162:+	two-quartet	TRUE	GGGACCAAGAGGTGGAGG	DOK1|gene:ENSG00000115325	5' UTR,CDS
chr2:86441405-86441444:+,chr2:86442017-86442021:+	bulges	TRUE	GGCGGCTGCCGCCGGTGACTCAGGGAGGCGGGAGGCGGGGGAG	KDM3A|gene:ENSG00000115548	5' UTR
chr2:96799225-96799226:+,chr2:96799551-96799575:+	two-quartet	TRUE	GGGGAAGGTGGAGGTGGAGGCAGGG	CNNM4|gene:ENSG00000158158	CDS
chr2:97646178-97646189:+,chr2:97647066-97647070:+	two-quartet	TRUE	GGCATCTGGAGGTGG	COX5B|gene:ENSG00000135940	CDS
chr2:101859081-101859082:+,chr2:101859642-101859667:+	two-quartet	TRUE	GGAGTGCCGATGGCGGGAGATGGAGG	MAP4K4|gene:ENSG00000071054	CDS
chr2:113890296-113890323:+,chr2:113913171-113913172:+	two-quartet	TRUE	GGCCTGTGTGGTGGACTGTGGCACGGGG	ACTR3|gene:ENSG00000115091	5' UTR,CDS
chr2:118088528-118088541:+,chr2:118096418-118096419:+	two-quartet	TRUE	GGCGGAGGCGGGGG	INSIG2|gene:ENSG00000125629	5' UTR
chr2:137964614-137964628:+,chr2:137970164-137970170:+	two-quartet	TRUE	GGCATAATAGGAAGGATTGG	HNMT|gene:ENSG00000150540	3′ UTR,CDS
chr2:137970204-137970217:+,chr2:138000917-138000918:+	two-quartet	TRUE	GGCGGAGGTGCAGG	HNMT|gene:ENSG00000150540	3′ UTR,CDS
chr2:148645146-148645170:+,chr2:148690213-148690214:+	two-quartet	TRUE	GGGATGGAGAAGGAGGAGGAATCGG	EPC2|gene:ENSG00000135999	5' UTR,CDS
chr2:157299664-157299665:+,chr2:157300675-157300692:+	two-quartet	TRUE	GGTGTGGATGTGTGGTGG	GALNT5|gene:ENSG00000136542	CDS
chr2:161370172-161370177:+,chr2:161371171-161371182:+	two-quartet	TRUE	GGAAGGCCGGAGATGG	PSMD14|gene:ENSG00000115233	CDS
chr2:161370172-161370177:+,chr2:161371171-161371193:+	two-quartet	TRUE	GGAAGGCCGGAGATGGTTGTTGGTTGG	PSMD14|gene:ENSG00000115233	CDS
chr2:169606145-169606146:+,chr2:169607103-169607121:+	two-quartet	TRUE	GGAAATGGACGAGGAGGGG	PPIG|gene:ENSG00000138398	CDS
chr2:170949731-170949742:+,chr2:170950203-170950210:+	two-quartet	TRUE	GGCATGTGCTGGAGGTGG	GORASP2|gene:ENSG00000115806	3′ UTR,CDS
chr2:171922496-171922507:+,chr2:171925536-171925543:+	two-quartet	TRUE	GGAAATGGCGGGATTTGG	HAT1|gene:ENSG00000128708	5' UTR,CDS
chr2:171922496-171922507:+,chr2:171925536-171925551:+	two-quartet	TRUE	GGAAATGGCGGGATTTGGTGCTATGG	HAT1|gene:ENSG00000128708	5' UTR,CDS
chr2:172586387-172586388:+,chr2:172592934-172592951:+	two-quartet	TRUE	GGCTGGTTTTGGTTATGG	PDK1|gene:ENSG00000152256	CDS
chr2:173209823-173209835:+,chr2:173217114-173217115:+	two-quartet	TRUE	GGCGGAGTGGAGG	MAP3K20|gene:ENSG00000091436	CDS
chr2:177216761-177216771:+,chr2:177216859-177216884:+	bulges	TRUE	GGTGGAAGAGGAGGCTATGGTGGTGGAGGTGGTGG	HNRNPA3|gene:ENSG00000170144	CDS
chr2:177216930-177216940:+,chr2:177219036-177219056:+	two-quartet	TRUE	GGAGGTGATGGTAACTATGGTGGTGGTGGG	HNRNPA3|gene:ENSG00000170144	CDS
chr2:177219158-177219159:+,chr2:177219246-177219268:+	two-quartet	TRUE	GGTGGTTATGGATCTGGTGGTGG	HNRNPA3|gene:ENSG00000170144	CDS
chr2:190649972-190649982:+,chr2:190655976-190655993:+	two-quartet	TRUE	GGATATAGAGGACTGAGCAGGGGGAGG	NAB1|gene:ENSG00000138386	5' UTR
chr2:191381547-191381566:+,chr2:191383279-191383280:+	two-quartet	TRUE	GGAGGAGTATATACGGGAGG	MYO1B|gene:ENSG00000128641	CDS
chr2:197500423-197500439:+,chr2:197501073-197501074:+	two-quartet	TRUE	GGCGGAGGGAGTAATGG	HSPE1-MOB4|gene:ENSG00000270757,HSPE1|gene:ENSG00000115541	5' UTR,CDS
chr2:197500423-197500439:+,chr2:197501073-197501078:+	two-quartet	TRUE	GGCGGAGGGAGTAATGGCAGG	HSPE1-MOB4|gene:ENSG00000270757,HSPE1|gene:ENSG00000115541	5' UTR,CDS
chr2:197500423-197500439:+,chr2:197503038-197503043:+	two-quartet	TRUE	GGCGGAGGGAGTAATGGGTGG	HSPE1-MOB4|gene:ENSG00000270757,HSPE1|gene:ENSG00000115541	5' UTR,CDS
chr2:197501217-197501238:+,chr2:197523623-197523624:+	two-quartet	TRUE	GGATCGGGTTCTAAAGGAAAGG	HSPE1-MOB4|gene:ENSG00000270757,HSPE1|gene:ENSG00000115541,MOB4|gene:ENSG00000115540	5' UTR,CDS
chr2:1791872-1791883:-,chr2:1791244-1791262:-	bulges	TRUE	GAGGAATTCAGGAGGATGGTGTATGGTGG	MYT1L|gene:ENSG00000186487	3′ UTR,CDS
chr2:10788696-10788700:-,chr2:10787429-10787439:-	two-quartet	TRUE	GGGGGTGGCTGTGG	PDIA6|gene:ENSG00000143870	CDS
chr2:11224321-11224322:-,chr2:11222148-11222174:-	bulges	TRUE	GGGAGGTACGACTTGGGAGAAATGGGG	ROCK2|gene:ENSG00000134318	5' UTR,CDS
chr2:20203086-20203104:-,chr2:20202932-20202935:-	two-quartet	TRUE	GGAAAGAGGTGCTGGGAGGGG	SDC1|gene:ENSG00000115884	CDS
chr2:27356086-27356098:-,chr2:27343559-27343578:-	bulges	TRUE	GGGATGTATAGGGGGCAGCCATTTTGGGGGG	GTF3C2|gene:ENSG00000115207	5' UTR
chr2:27369875-27369884:-,chr2:27369536-27369549:-	canonical/G3L1-7	TRUE	GGGCCTGGGGCAGTGGGGAGGG	EIF2B4|gene:ENSG00000115211	3′ UTR,CDS
chr2:27369893-27369915:-,chr2:27369875-27369891:-,chr2:27369541-27369545:-	long loop	TRUE	GGGATCCGGGATGAAGGCGGAGTCCCCCTGGGCCTGGGTGGG	EIF2B4|gene:ENSG00000115211	3′ UTR,5' UTR,CDS
chr2:27387088-27387098:-,chr2:27386273-27386279:-	two-quartet	TRUE	GGACATGGAGGGGAGG	PPM1G|gene:ENSG00000115241	CDS
chr2:27453629-27453638:-,chr2:27453501-27453513:-	bulges	TRUE	GGGGGCCAGGGGTGTGGAGGG	IFT172|gene:ENSG00000138002	3′ UTR,CDS
chr2:27466751-27466761:-,chr2:27465850-27465882:-	long loop	TRUE	GGGATTACAGGGTGATGTTATAGGTCTGGAGCGGGGCGGGGG	IFT172|gene:ENSG00000138002	3′ UTR,CDS
chr2:38599897-38599898:-,chr2:38591637-38591648:-	two-quartet	TRUE	GGAGGCAGGTGG	HNRNPLL|gene:ENSG00000143889	CDS
chr2:38750013-38750027:-,chr2:38749703-38749705:-	two-quartet	TRUE	GGACTGGATGGAAAGG	SRSF7|gene:ENSG00000115875	5' UTR,CDS
chr2:55355578-55355594:-,chr2:55349594-55349599:-	two-quartet	TRUE	GGCTTAGGCAGGAATTGGAGG	CCDC88A|gene:ENSG00000115355	3′ UTR,CDS
chr2:70230755-70230776:-,chr2:70229317-70229318:-	two-quartet	TRUE	GGACGGAAGATAATGGGTAAGG	C2orf42|gene:ENSG00000115998,TIA1|gene:ENSG00000116001	5' UTR,CDS,non_coding
chr2:70288067-70288076:-,chr2:70281673-70281684:-	two-quartet	TRUE	GGAATGGTGGTAATACGAGG	SNRPG|gene:ENSG00000143977	3′ UTR,CDS
chr2:74367044-74367045:-,chr2:74366919-74366932:-	two-quartet	TRUE	GGGTGGGCAGGAGG	DCTN1|gene:ENSG00000204843	CDS
chr2:74507357-74507373:-,chr2:74507140-74507147:-	two-quartet	TRUE	GGGAAAGGAGGGTCAGGAGGAGG	PCGF1|gene:ENSG00000115289	CDS
chr2:86033660-86033661:-,chr2:86032349-86032382:-	bulges	TRUE	GGGAGAGCAGGAGGGTGATGAGGAAGAGGAGGGG	POLR1A|gene:ENSG00000068654	CDS
chr2:86033660-86033681:-,chr2:86032368-86032382:-	long loop	TRUE	GGGGAGTTGGGGAGGAGTCGGGGAGAGCAGGAGGG	POLR1A|gene:ENSG00000068654	CDS
chr2:99464921-99464939:-,chr2:99462616-99462622:-	bulges	TRUE	GATGGCTGGGAAACATGGGGTGGG	REV1|gene:ENSG00000135945	CDS
chr2:106096717-106096728:-,chr2:106094140-106094157:-	two-quartet	TRUE	GGGAGCCCGTGGTCCCGCTGGAGGAAGG	UXS1|gene:ENSG00000115652	CDS
chr2:109585720-109585722:-,chr2:109585305-109585321:-	two-quartet	TRUE	GGGGGAAACTGGAATTGG	SEPTIN10|gene:ENSG00000186522	5' UTR,CDS
chr2:111856613-111856625:-,chr2:111850900-111850910:-	two-quartet	TRUE	GGAGTGGTTCGGGTGGGAAAGG	ANAPC1|gene:ENSG00000153107	CDS
chr2:111856613-111856648:-,chr2:111850906-111850910:-	bulges	TRUE	GTGGAAACCTGGTGCTATACACAGGAGTGGTTCGGGTGG	ANAPC1|gene:ENSG00000153107	CDS
chr2:112236561-112236584:-,chr2:112234231-112234236:-	two-quartet	TRUE	GGAACAGCGGCTCACAGGAAGAGGATGG	ZC3H8|gene:ENSG00000144161	CDS
chr2:118013953-118013982:-,chr2:118008655-118008658:-	bulges	TRUE	GGGGGCCGGAGGGCCAGGGTCTCCCGGAGGTG	CCDC93|gene:ENSG00000125633	CDS
chr2:127709692-127709693:-,chr2:127709569-127709582:-	two-quartet	TRUE	GGAGGAAGGAAGGG	WDR33|gene:ENSG00000136709	CDS
chr2:127724886-127724888:-,chr2:127724417-127724443:-	two-quartet	TRUE	GGGGTAGAGAAGGAAGTGGGTGGGATGG	WDR33|gene:ENSG00000136709	CDS
chr2:127724886-127724888:-,chr2:127724421-127724443:-	bulges	TRUE	GGGGTAGAGAAGGAAGTGGGTGGG	WDR33|gene:ENSG00000136709	CDS
chr2:127768188-127768190:-,chr2:127765244-127765269:-	two-quartet	TRUE	GGTGGACTCCAGAAGGAAGACGCTTGG	WDR33|gene:ENSG00000136709	CDS
chr2:127870813-127870831:-,chr2:127869529-127869544:-	bulges	TRUE	GATTACCTGGACTGGGAGGTAGGGGTCCATGGG	AMMECR1L|gene:ENSG00000144233	CDS
chr2:128027091-128027124:-,chr2:128026294-128026298:-	bulges	TRUE	GCGGGCGGTGCGGGCGGCGGGCGGCGGCTACAGGTGG	SAP130|gene:ENSG00000136715	5' UTR,CDS
chr2:130342014-130342025:-,chr2:130341942-130341944:-	two-quartet	TRUE	GGGTGGAGGAGGG	CCDC115|gene:ENSG00000136710	CDS
chr2:135911138-135911151:-,chr2:135907406-135907407:-	two-quartet	TRUE	GGTGGAGGCATTGG	DARS1|gene:ENSG00000115866	CDS
chr2:135933909-135933925:-,chr2:135932837-135932842:-	two-quartet	TRUE	GGCAGAAGGAGAAGAGGAAGG	DARS1|gene:ENSG00000115866	CDS
chr2:144332438-144332479:-,chr2:144235736-144235737:-	bulges	TRUE	GGTGGCCAGGAGGGAGAGACAAGGAGGAGGAGGAGGAGGAGG	GTDC1|gene:ENSG00000121964	5' UTR
chr2:151289592-151289607:-,chr2:151282944-151282954:-	two-quartet	TRUE	GGCGGGCGGACGCGGGGGATCATGG	NMI|gene:ENSG00000123609	5' UTR,CDS
chr2:151289592-151289628:-,chr2:151282953-151282954:-	long loop	TRUE	GGGCCTTGGGGAGCTGCGCTCGGCGGGCGGACGCGGG	NMI|gene:ENSG00000123609	5' UTR
chr2:157760879-157760897:-,chr2:157738558-157738570:-	two-quartet	TRUE	GGCGGATGGTGAGCAATGGTATAGTGGAGG	ACVR1|gene:ENSG00000115170	CDS
chr2:169538012-169538013:-,chr2:169537321-169537340:-	two-quartet	TRUE	GGTATTGGTGGCATGGATGG	FASTKD1|gene:ENSG00000138399	CDS
chr2:178443266-178443274:-,chr2:178441695-178441704:-	two-quartet	TRUE	GGAAACTGGAAAGGGGG	PRKRA|gene:ENSG00000180228	3′ UTR,CDS
chr20:408778-408779:+,chr20:417525-417545:+	two-quartet	TRUE	GGCTGTGGGTGAGCGTGGAGG	RBCK1|gene:ENSG00000125826	5' UTR,CDS
chr20:2653157-2653173:+,chr20:2653278-2653285:+	two-quartet	TRUE	GGGATGTGGGGCCCAGGTGGAGG	NOP56|gene:ENSG00000101361	CDS
chr20:3209542-3209566:+,chr20:3213168-3213169:+	two-quartet	TRUE	GGGATCACCATGGCGGCCTCATTGG	ITPA|gene:ENSG00000125877	5' UTR,CDS
chr20:3889014-3889016:+,chr20:3907925-3907956:+	two-quartet	TRUE	GGTTTTTCCATGGTTTGGACTGGATATCGGTGG	PANK2|gene:ENSG00000125779	3′ UTR,5' UTR,CDS
chr20:8802167-8802173:+,chr20:8881621-8881637:+	two-quartet	TRUE	GGCCAGCTGCAGGTGGAGCTGG	PLCB1|gene:ENSG00000182621	3′ UTR,CDS
chr20:13785283-13785290:+,chr20:13787311-13787316:+	two-quartet	TRUE	GGAGGAGGTTGG	NDUFAF5|gene:ENSG00000101247	CDS
chr20:18527609-18527611:+,chr20:18530679-18530697:+	two-quartet	TRUE	GGAGGCTACATGGTAATGGG	SEC23B|gene:ENSG00000101310	CDS
chr20:32136171-32136173:+,chr20:32141496-32141519:+	two-quartet	TRUE	GGGAGAGGTGCTGAGAGGGGACCGG	TM9SF4|gene:ENSG00000101337	3′ UTR,CDS
chr20:32150700-32150703:+,chr20:32150799-32150811:+	two-quartet	TRUE	GGGGGTGTTTGGCGG	TM9SF4|gene:ENSG00000101337	CDS
chr20:32231055-32231061:+,chr20:32234472-32234482:+	two-quartet	TRUE	GGGAAGGTGAAGGTGG	POFUT1|gene:ENSG00000101346	CDS
chr20:34440342-34440344:+,chr20:34445286-34445300:+	two-quartet	TRUE	GGCTGGGAACGGCGGG	ITCH|gene:ENSG00000078747	CDS
chr20:34516450-34516461:+,chr20:34526267-34526280:+	two-quartet	TRUE	GGTCGGAAATGGCAGAGGTGGAGG	DYNLRB1|gene:ENSG00000125971,ITCH|gene:ENSG00000078747	3′ UTR,5' UTR,CDS
chr20:36461485-36461510:+,chr20:36496704-36496705:+	long loop	TRUE	GGGCCGGGCTGCGTGAGGGAGGAGGG	DLGAP4|gene:ENSG00000080845	5' UTR,CDS
chr20:36606039-36606065:+,chr20:36607714-36607715:+	two-quartet	TRUE	GGAGCGACGCGGCCTGGGAGGATAAGG	RAB5IF|gene:ENSG00000101084,TGIF2-RAB5IF|gene:ENSG00000259399	CDS
chr20:37733052-37733067:+,chr20:37737377-37737383:+	bulges	TRUE	GAGGAAGAGGAAGAGGAGGAG	CTNNBL1|gene:ENSG00000132792	CDS
chr20:37733054-37733067:+,chr20:37737377-37737390:+	two-quartet	TRUE	GGAAGAGGAAGAGGAGGAGCCATTGG	CTNNBL1|gene:ENSG00000132792	CDS
chr20:37746646-37746647:+,chr20:37765196-37765212:+	two-quartet	TRUE	GGTGGATGGGCAGGTGG	CTNNBL1|gene:ENSG00000132792	CDS
chr20:38525517-38525518:+,chr20:38525894-38525908:+	two-quartet	TRUE	GGTGGTCCTGGAAGG	RALGAPB|gene:ENSG00000170471	CDS
chr20:38531213-38531231:+,chr20:38532729-38532737:+	two-quartet	TRUE	GGTTGCCAGATGGAGATGGGTGGTGG	RALGAPB|gene:ENSG00000170471	CDS
chr20:41084550-41084568:+,chr20:41092471-41092476:+	two-quartet	TRUE	GGAACAGAAGTGGAAATGGTGGG	TOP1|gene:ENSG00000198900	CDS
chr20:41168847-41168870:+,chr20:41169078-41169087:+	bulges	TRUE	GTGGAGAAGCAAGAGGGAGGCTGGTGGCGAGG	PLCG1|gene:ENSG00000124181	CDS
chr20:41168861-41168870:+,chr20:41169078-41169100:+	bulges	TRUE	GGGAGGCTGGTGGCGAGGGGACTACGGAGGG	PLCG1|gene:ENSG00000124181	CDS
chr20:41170267-41170269:+,chr20:41172192-41172222:+	two-quartet	TRUE	GGCTCACTGAAGGGAAGATAATGGAACGGAGG	PLCG1|gene:ENSG00000124181	CDS
chr20:44614699-44614707:+,chr20:44618284-44618300:+	two-quartet	TRUE	GGGGGCAGAAGGACAGGTGGAGGG	PKIG|gene:ENSG00000168734	CDS
chr20:47502001-47502019:+,chr20:47583182-47583183:+	two-quartet	TRUE	GGAAAATGGCGGCGGGAGG	NCOA3|gene:ENSG00000124151	5' UTR
chr20:48994597-48994598:+,chr20:48995782-48995806:+	two-quartet	TRUE	GGTAATTTGGTGAGTGGCGGAGTGG	ARFGEF2|gene:ENSG00000124198	CDS
chr20:49224985-49224991:+,chr20:49225112-49225123:+	two-quartet	TRUE	GGACAGGAAGCAGGAGG	DDX27|gene:ENSG00000124228	3′ UTR,CDS
chr20:49812927-49812948:+,chr20:49815007-49815011:+	bulges	TRUE	GGAGAAGATGGCGGAAGAGGAGAGG	SLC9A8|gene:ENSG00000197818	CDS
chr20:50172301-50172330:+,chr20:50172922-50172923:+	two-quartet	TRUE	GGGCTTGGAGCCACAGTGGGGGCTGCCTGG	LINC01273|gene:ENSG00000231742	non_coding
chr20:56399331-56399357:+,chr20:56403467-56403474:+	bulges	TRUE	GGGACGAACACTGGTCAGATACACGGGCGCGGG	CSTF1|gene:ENSG00000101138	3′ UTR,CDS
chr20:2663924-2663934:-,chr20:2663736-2663758:-	bulges	TRUE	GCGGAGCCAGGCCGAGGACGTGAGGGTGGAGG	IDH3B|gene:ENSG00000101365	CDS
chr20:3200000-3200016:-,chr20:3195343-3195353:-	bulges	TRUE	GGAGGAGGAGCAGAAGGAGGAGGAGG	DDRGK1|gene:ENSG00000198171	CDS
chr20:5561464-5561466:-,chr20:5560059-5560076:-	two-quartet	TRUE	GGGATGGAATGTGGGATGG	GPCPD1|gene:ENSG00000125772	3′ UTR,CDS
chr20:17619632-17619645:-,chr20:17618673-17618679:-	two-quartet	TRUE	GGAGGTGGCAGGGCTGAGG	RRBP1|gene:ENSG00000125844	CDS
chr20:23402992-23403009:-,chr20:23394993-23394999:-	two-quartet	TRUE	GGCTAAAAATTGGAGTGGGAAGG	NAPB|gene:ENSG00000125814	5' UTR,CDS
chr20:47310055-47310062:-,chr20:47298863-47298872:-	two-quartet	TRUE	GGAGCAGGATGGACGG	ZMYND8|gene:ENSG00000101040	CDS
chr20:51617489-51617510:-,chr20:51613827-51613832:-	two-quartet	TRUE	GGCGTGGGAGTGGAAGGAAAGGAAGG	ATP9A|gene:ENSG00000054793	CDS
chr20:51617489-51617510:-,chr20:51613831-51613832:-	two-quartet	TRUE	GGCGTGGGAGTGGAAGGAAAGG	ATP9A|gene:ENSG00000054793	CDS
chr21:33559774-33559775:+,chr21:33559876-33559901:+	long loop	TRUE	GGGCCGGGTTAAACGGCAGGGCCGGG	SON|gene:ENSG00000159140	CDS
chr21:37124741-37124742:+,chr21:37126079-37126092:+	two-quartet	TRUE	GGTGGCGGATGAGG	TTC3|gene:ENSG00000182670	CDS
chr21:38821703-38821704:+,chr21:38822673-38822690:+	two-quartet	TRUE	GGTGGCCCGCCGGTGGGG	ETS2|gene:ENSG00000157557	CDS
chr21:38821703-38821704:+,chr21:38822673-38822697:+	two-quartet	TRUE	GGTGGCCCGCCGGTGGGGAAAGAGG	ETS2|gene:ENSG00000157557	CDS
chr21:41241920-41241939:+,chr21:41243375-41243386:+	two-quartet	TRUE	GGATCTGGGACCAACGGAGGTCTTGGGTGG	BACE2|gene:ENSG00000182240	CDS
chr21:17612698-17612725:-,chr21:17609150-17609152:-	two-quartet	TRUE	GGCCGAAGAGCGGCGGCGGCAGCGGCGGG	BTG3|gene:ENSG00000154640	5' UTR
chr21:25891721-25891733:-,chr21:25881770-25881771:-	two-quartet	TRUE	GGTGTGGTGGAGG	APP|gene:ENSG00000142192	CDS
chr21:26170563-26170591:-,chr21:26112145-26112146:-	two-quartet	TRUE	GGCCGCCTGGACGGCTCGGGCGCTGGAGG	APP|gene:ENSG00000142192	5' UTR,CDS
chr21:33535224-33535225:-,chr21:33534725-33534753:-	two-quartet	TRUE	GGGATTGTTGGGAACCTGAGGTCTGCAGG	GART|gene:ENSG00000159131	CDS
chr21:33582164-33582187:-,chr21:33582053-33582055:-	two-quartet	TRUE	GGAACAAGCTTGGGATATGGGGAGG	DONSON|gene:ENSG00000159147	3′ UTR,CDS
chr21:36767217-36767225:-,chr21:36765152-36765172:-	bulges	TRUE	GGGCAAAGGACGGGGAGGGAATGTGTGG	HLCS|gene:ENSG00000159267	CDS
chr21:36767217-36767240:-,chr21:36765161-36765172:-	bulges	TRUE	GGCCCGGCAGACCGAGGGCAAAGGACGGGGAGGG	HLCS|gene:ENSG00000159267	CDS
chr22:19720446-19720454:+,chr22:19720548-19720569:+	bulges	TRUE	GGGCATGGGCTGCGGCCAGTGGATGTGGG	AC000093.1|gene:ENSG00000284874,SEPTIN5|gene:ENSG00000184702	CDS
chr22:19721721-19721736:+,chr22:19721821-19721824:+	two-quartet	TRUE	GGGGGATCGTGGAGGTGG	AC000093.1|gene:ENSG00000284874,SEPTIN5|gene:ENSG00000184702	CDS
chr22:20988093-20988118:+,chr22:20988788-20988789:+	two-quartet	TRUE	GGACGGAGTGGAAAATTGAAGGACGG	AC002470.2|gene:ENSG00000285314,LZTR1|gene:ENSG00000099949	3′ UTR,CDS,non_coding
chr22:21442856-21442857:+,chr22:21444921-21444947:+	bulges	TRUE	GGTGGTGCGCGTGGGCAGGGCGCGGGG	HIC2|gene:ENSG00000169635	CDS
chr22:24568175-24568176:+,chr22:24571915-24571952:+	bulges	TRUE	GTGGCCGCAAGAGGAAGAGGACGTGGAATGGGACGTGG	AP000356.5|gene:ENSG00000286070,SNRPD3|gene:ENSG00000100028	CDS
chr22:25185104-25185119:+,chr22:25190701-25190706:+	two-quartet	TRUE	GGACAAGGATGAGAGGTCGG	KIAA1671|gene:ENSG00000197077	CDS
chr22:25457371-25457401:+,chr22:25459415-25459419:+	bulges	TRUE	GGTGTCATCTGTGTGGGTGCGGAGTGGCATGTGG	CRYBB2P1|gene:ENSG00000100058	non_coding
chr22:29673465-29673486:+,chr22:29674835-29674837:+	two-quartet	TRUE	GGCTGAGGAGTCAGAGAGGAGGG	NF2|gene:ENSG00000186575	3′ UTR,CDS
chr22:31262232-31262239:+,chr22:31262594-31262601:+	two-quartet	TRUE	GGAGGAGGTGGAGG	LIMK2|gene:ENSG00000182541	CDS
chr22:31400718-31400743:+,chr22:31403028-31403029:+	two-quartet	TRUE	GGTGGTGGTGGAGGTCCAGGAGAAGG	DRG1|gene:ENSG00000185721	CDS
chr22:37688352-37688360:+,chr22:37688849-37688855:+	two-quartet	TRUE	GGCTCTGGAGGAGG	NOL12|gene:ENSG00000273899,Z83844.1|gene:ENSG00000100101	CDS
chr22:38065120-38065130:+,chr22:38067703-38067710:+	two-quartet	TRUE	GGAGGTGAAGGGGGAGG	PICK1|gene:ENSG00000100151	3′ UTR,CDS
chr22:38065120-38065130:+,chr22:38067703-38067710:+	two-quartet	TRUE	GGAGGTGAAGGGGGAGG	PICK1|gene:ENSG00000100151	3′ UTR,CDS
chr22:38726149-38726150:+,chr22:38726257-38726281:+	bulges	TRUE	GGGTGTGGGGACAGTGGTTTCGGGG	GTPBP1|gene:ENSG00000100226	CDS
chr22:17739348-17739359:-,chr22:17738223-17738229:-	two-quartet	TRUE	GGTCGGAGGAGGACCGG	BID|gene:ENSG00000015475	3′ UTR,CDS
chr22:17739348-17739359:-,chr22:17738228-17738229:-	two-quartet	TRUE	GGTCGGAGGAGG	BID|gene:ENSG00000015475	3′ UTR,CDS
chr22:17774380-17774392:-,chr22:17750173-17750174:-	two-quartet	TRUE	GGCTGGAGGGTGG	BID|gene:ENSG00000015475	5' UTR,CDS
chr22:19142537-19142545:-,chr22:19140004-19140024:-	bulges	TRUE	GGAGGATGGAGAGGCTGGAGAGGAGGAG	ESS2|gene:ENSG00000100056	CDS
chr22:19142537-19142564:-,chr22:19140023-19140024:-	two-quartet	TRUE	GGCCCCGCGGCCGAGGCCTGGAGGATGG	ESS2|gene:ENSG00000100056	CDS
chr22:19142537-19142545:-,chr22:19139995-19140024:-	bulges	TRUE	GGAGGATGGAGAGGCTGGAGAGGAGGAGGAGAAGGAG	ESS2|gene:ENSG00000100056	CDS
chr22:19177119-19177140:-,chr22:19176939-19176950:-	long loop	TRUE	GGGAGATTGTGCGGGAACAAGGGCTGAAGGGG	SLC25A1|gene:ENSG00000100075	CDS
chr22:19178579-19178593:-,chr22:19178224-19178240:-	bulges	TRUE	GGCGATCCTGGCAGGCGGCCTGGCGGGTGG	SLC25A1|gene:ENSG00000100075	5' UTR,CDS
chr22:19410715-19410725:-,chr22:19408587-19408593:-	two-quartet	TRUE	GGAGGACAAGGGCAGG	C22orf39|gene:ENSG00000242259,HIRA|gene:ENSG00000100084	CDS
chr22:20765584-20765606:-,chr22:20765235-20765236:-	two-quartet	TRUE	GGATTCGCTGTGGAGGGCTCAGG	PI4KA|gene:ENSG00000241973	CDS
chr22:21629542-21629547:-,chr22:21629397-21629407:-	two-quartet	TRUE	GGAGGGTGCGGGAGG	YDJC|gene:ENSG00000161179	CDS
chr22:21967602-21967612:-,chr22:21965357-21965375:-	two-quartet	TRUE	GGAAGCCCAGGTGGAGGCCACAAGCAGG	TOP3B|gene:ENSG00000100038	3′ UTR,CDS
chr22:21972611-21972612:-,chr22:21971937-21971951:-	two-quartet	TRUE	GGTGGAGGGCAGAGG	TOP3B|gene:ENSG00000100038	CDS
chr22:22550766-22550781:-,chr22:22550327-22550334:-	two-quartet	TRUE	GGAGGTTCGCCCCAGGAGGTGG	PRAME|gene:ENSG00000185686	CDS
chr22:28703504-28703510:-,chr22:28699925-28699937:-	two-quartet	TRUE	GGAATTGATGGAAGGGGG	CHEK2|gene:ENSG00000183765	3′ UTR,CDS
chr22:28797076-28797092:-,chr22:28796189-28796192:-	two-quartet	TRUE	GGAGGCGGAAGCCAAGGGG	XBP1|gene:ENSG00000100219	CDS
chr22:28800297-28800315:-,chr22:28799152-28799153:-	two-quartet	TRUE	GGAGAAGGCGCTGAGGAGG	XBP1|gene:ENSG00000100219	CDS
chr22:29268088-29268122:-,chr22:29267571-29267577:-	bulges	TRUE	GGGCCAAAATAGCATCTAAGGGGCCAGAGCGGGGAAGGGG	RHBDD3|gene:ENSG00000100263	5' UTR
chr22:29544459-29544476:-,chr22:29543541-29543542:-	two-quartet	TRUE	GGGGTGGCAAGGATGTGG	THOC5|gene:ENSG00000100296	3′ UTR,CDS
chr22:29740649-29740657:-,chr22:29738438-29738441:-	two-quartet	TRUE	GGTGGAGGAGG	ZMAT5|gene:ENSG00000100319	CDS
chr22:29793576-29793589:-,chr22:29793489-29793490:-	two-quartet	TRUE	GGTGGTGGAGGAGG	ASCC2|gene:ENSG00000100325	3′ UTR,CDS
chr22:29793576-29793589:-,chr22:29793489-29793490:-	two-quartet	TRUE	GGTGGTGGAGGAGG	ASCC2|gene:ENSG00000100325	3′ UTR,CDS
chr22:30293650-30293669:-,chr22:30292844-30292851:-	two-quartet	TRUE	GGCCTTTCTGGTCCAGGAGGTGGTGG	AC004997.1|gene:ENSG00000248751,TBC1D10A|gene:ENSG00000099992	3′ UTR,CDS
chr22:30938064-30938072:-,chr22:30937946-30937969:-	bulges	TRUE	GGGGGCATGGCATGTGGCGGGGTTGTTGGGG	MORC2|gene:ENSG00000133422	CDS
chr22:30938064-30938072:-,chr22:30937955-30937969:-	two-quartet	TRUE	GGGGGCATGGCATGTGGCGGGG	MORC2|gene:ENSG00000133422	CDS
chr22:36288726-36288727:-,chr22:36288377-36288413:-	bulges	TRUE	GGTGCGGGAGATGGAGGCAGAGCTGGAGGACGAGAGG	MYH9|gene:ENSG00000100345	CDS
chr22:36300850-36300851:-,chr22:36300237-36300264:-	bulges	TRUE	GGAGCTTGAGGAGCAGCTGGAGGAGGAG	MYH9|gene:ENSG00000100345	CDS
chr22:38487872-38487909:-,chr22:38486436-38486440:-	bulges	TRUE	GTGGACCACAGAGGAGGCGGCGGAGGCGGGGGTAAGGGTGG	DDX17|gene:ENSG00000100201	CDS
chr22:38505950-38505957:-,chr22:38501256-38501280:-	bulges	TRUE	GTGGAGGATTTGGAGCAAGAGGTGGTGGTGG	DDX17|gene:ENSG00000100201	CDS
chr22:38505950-38505957:-,chr22:38501260-38501280:-	bulges	TRUE	GTGGAGGATTTGGAGCAAGAGGTGGTG	DDX17|gene:ENSG00000100201	CDS
chr22:38570042-38570065:-,chr22:38569388-38569390:-	canonical/G3L1-7	TRUE	GGGAGACTGTGGGTACGAGGGGGGG	DMC1|gene:ENSG00000100206	5' UTR
chr22:39225694-39225723:-,chr22:39225311-39225313:-	bulges	TRUE	GGGGCATCGGCAGGAGAGTGTGTGGGCAGGG	PDGFB|gene:ENSG00000100311	3′ UTR,CDS
chr3:4645717-4645728:+,chr3:4652122-4652126:+	two-quartet	TRUE	GGGAGGTGGAGGTGG	ITPR1|gene:ENSG00000150995	CDS
chr3:4645717-4645728:+,chr3:4652122-4652126:+	two-quartet	TRUE	GGGAGGTGGAGGTGG	ITPR1|gene:ENSG00000150995	CDS
chr3:4681401-4681418:+,chr3:4683385-4683390:+	two-quartet	TRUE	GGCATCTTTGGAGGAAGTGAGG	ITPR1|gene:ENSG00000150995	CDS
chr3:4733201-4733220:+,chr3:4735163-4735170:+	two-quartet	TRUE	GGCAAGCCCGGGGGAGGAGGGGGAGG	ITPR1|gene:ENSG00000150995	3′ UTR,CDS
chr3:14131663-14131674:+,chr3:14132545-14132570:+	bulges	TRUE	GAGGAGTCCAGGGAGTACACCGAGGATGGGCAGGTG	TMEM43|gene:ENSG00000170876	3′ UTR,CDS
chr3:14477321-14477342:+,chr3:14478465-14478470:+	two-quartet	TRUE	GGGCTGACGATGGTGACGGAGGGTGG	SLC6A6|gene:ENSG00000131389	3′ UTR,CDS
chr3:14477321-14477342:+,chr3:14478465-14478470:+	two-quartet	TRUE	GGGCTGACGATGGTGACGGAGGGTGG	SLC6A6|gene:ENSG00000131389	3′ UTR,CDS
chr3:37008879-37008905:+,chr3:37011819-37011820:+	two-quartet	TRUE	GGGAAAATTTTGGAAGTTGTTGGCAGG	MLH1|gene:ENSG00000076242	3′ UTR,5' UTR,CDS
chr3:37999411-37999439:+,chr3:38001455-38001456:+	two-quartet	TRUE	GGTGGACGACGGCTCTGGGAAGGTGGAGG	VILL|gene:ENSG00000136059	3′ UTR,CDS
chr3:39068844-39068859:+,chr3:39069642-39069658:+	bulges	TRUE	GGGTCCACTGAAAAGGTGTTACGGGTATGGG	WDR48|gene:ENSG00000114742	3′ UTR,CDS
chr3:40311567-40311571:+,chr3:40311969-40311988:+	two-quartet	TRUE	GGAGGTTGGCATTGTAAAGGAGG	EIF1B|gene:ENSG00000114784	CDS
chr3:41225200-41225207:+,chr3:41225333-41225340:+	two-quartet	TRUE	GGACCAGGTGGTGG	CTNNB1|gene:ENSG00000168036	CDS
chr3:44780920-44780922:+,chr3:44794216-44794237:+	two-quartet	TRUE	GGGTGTTGTCTGGAGGATGGAGG	KIF15|gene:ENSG00000163808	3′ UTR,5' UTR,CDS
chr3:44780920-44780922:+,chr3:44794216-44794237:+	two-quartet	TRUE	GGGTGTTGTCTGGAGGATGGAGG	KIF15|gene:ENSG00000163808	3′ UTR,5' UTR,CDS
chr3:44989230-44989241:+,chr3:44989549-44989572:+	bulges	TRUE	GGGTCAAGCTGGGTCACACAGACATCTTGGTGGG	EXOSC7|gene:ENSG00000075914	CDS
chr3:49002589-49002596:+,chr3:49006686-49006696:+	two-quartet	TRUE	GGTGACGGTTGGGTGGG	P4HTM|gene:ENSG00000178467	CDS
chr3:49007502-49007531:+,chr3:49011634-49011635:+	two-quartet	TRUE	GGAGTGCGTGGGGGACCGGCTGTTGGCGGG	WDR6|gene:ENSG00000178252	3′ UTR,5' UTR,CDS
chr3:49679643-49679644:+,chr3:49680540-49680560:+	two-quartet	TRUE	GGAGGGTCAGGTGGGAGCTGG	APEH|gene:ENSG00000164062	3′ UTR,CDS
chr3:49698133-49698137:+,chr3:49698439-49698446:+	two-quartet	TRUE	GGAGGAGGGGG	RNF123|gene:ENSG00000164068	CDS
chr3:49698133-49698137:+,chr3:49698439-49698450:+	two-quartet	TRUE	GGAGGAGGGGGTTGG	RNF123|gene:ENSG00000164068	CDS
chr3:50227168-50227193:+,chr3:50252099-50252108:+	long loop	TRUE	GGGTGTCACTGGGGACGTTCTGAGGGTGCTGGGG	GNAI2|gene:ENSG00000114353	5' UTR,CDS
chr3:50227178-50227193:+,chr3:50252099-50252116:+	long loop	TRUE	GGGGACGTTCTGAGGGTGCTGGGGAGTCAGGG	GNAI2|gene:ENSG00000114353	5' UTR,CDS
chr3:50257690-50257714:+,chr3:50258367-50258369:+	canonical/G3L1-7	TRUE	GGGGCAGCGGGGCCTGGCGGGATGGG	GNAI2|gene:ENSG00000114353	3′ UTR
chr3:50271176-50271181:+,chr3:50271360-50271366:+	two-quartet	TRUE	GGTGGGGGAGG	SEMA3B|gene:ENSG00000012171	CDS
chr3:50569547-50569574:+,chr3:50570930-50570932:+	bulges	TRUE	GGGTGGGTGGGGCAGCCTTTCAGGCAGGG	HEMK1|gene:ENSG00000114735	5' UTR
chr3:50569260-50569273:+,chr3:50570930-50570935:+	two-quartet	TRUE	GGAAGACCGGCAGGGTGG	HEMK1|gene:ENSG00000114735	5' UTR
chr3:51975197-51975204:+,chr3:51978258-51978269:+	two-quartet	TRUE	GGGCCCGGGTGGAGGTGG	ABHD14A-ACY1|gene:ENSG00000114786,ABHD14A|gene:ENSG00000248487	5' UTR,CDS
chr3:52248685-52248700:+,chr3:52248955-52248961:+	two-quartet	TRUE	GGACAGGGTAGGCAGGCTCGG	PPM1M|gene:ENSG00000164088	CDS
chr3:58097976-58097977:+,chr3:58098710-58098743:+	bulges	TRUE	GGAGCTGGTGTGGGTGACATTGGTGTGGAGGTGG	FLNB|gene:ENSG00000136068	CDS
chr3:58118976-58118989:+,chr3:58121240-58121246:+	two-quartet	TRUE	GGGCTGGAAAACAGGGTGG	FLNB|gene:ENSG00000136068	CDS
chr3:58118976-58118989:+,chr3:58121240-58121254:+	two-quartet	TRUE	GGGCTGGAAAACAGGGTGGAAGTTGGG	FLNB|gene:ENSG00000136068	CDS
chr3:58146035-58146049:+,chr3:58146819-58146828:+	two-quartet	TRUE	GGATGCAGGAGAAGGTGGTCTGG	FLNB|gene:ENSG00000136068	CDS
chr3:58256704-58256705:+,chr3:58267188-58267201:+	two-quartet	TRUE	GGTACTGGCGGAGG	ABHD6|gene:ENSG00000163686	3′ UTR,CDS
chr3:66221114-66221127:+,chr3:66236543-66236553:+	two-quartet	TRUE	GGCAGCGCTGGTGGCTGGTGGGG	SLC25A26|gene:ENSG00000144741	5' UTR,CDS
chr3:66221112-66221127:+,chr3:66236543-66236562:+	bulges	TRUE	GTGGCAGCGCTGGTGGCTGGTGGGGTAGCAGGTG	SLC25A26|gene:ENSG00000144741	5' UTR,CDS
chr3:101574266-101574279:+,chr3:101579841-101579852:+	two-quartet	TRUE	GGAGCCGCCGGAGTAATGGAGGGG	PCNP|gene:ENSG00000081154	3′ UTR,5' UTR,CDS
chr3:122681062-122681070:+,chr3:122685184-122685202:+	two-quartet	TRUE	GGAGGACGTTCGGCAGAAGGTTCTGG	PARP14|gene:ENSG00000173193	CDS
chr3:126730607-126730630:+,chr3:126733077-126733078:+	two-quartet	TRUE	GGGATGAAGGAGGGTGTCAAGAGG	CHCHD6|gene:ENSG00000159685	CDS
chr3:127668583-127668597:+,chr3:127669140-127669146:+	two-quartet	TRUE	GGTGGGCGAGCAGGGGGTGG	PODXL2|gene:ENSG00000114631	CDS
chr3:128798068-128798069:+,chr3:128813326-128813339:+	two-quartet	TRUE	GGAAACGGAGGTGG	RAB7A|gene:ENSG00000075785	3′ UTR,CDS
chr3:128897709-128897710:+,chr3:128899286-128899311:+	two-quartet	TRUE	GGTCTGGATTACTAATGGAGGACTGG	ACAD9|gene:ENSG00000177646	3′ UTR,CDS
chr3:129265761-129265792:+,chr3:129267023-129267026:+	bulges	TRUE	GTGGTCTTGGAGCATGAGGAGGTCCGGGCAGGTG	COPG1|gene:ENSG00000181789	CDS
chr3:129278897-129278905:+,chr3:129279709-129279723:+	two-quartet	TRUE	GGGGCGAGGTTGCGAGGGGCGG	HMCES|gene:ENSG00000183624	5' UTR
chr3:130894318-130894337:+,chr3:130894589-130894612:+	long loop	TRUE	GGGCTGTCCGGGGCTTTGGATGCTGCTGCTAGGGGTGGTGGG	ATP2C1|gene:ENSG00000017260	5' UTR
chr3:134495353-134495364:+,chr3:134507108-134507111:+	two-quartet	TRUE	GGGCATGGTGGGGG	CEP63|gene:ENSG00000182923	CDS
chr3:140942090-140942095:+,chr3:140956526-140956535:+	two-quartet	TRUE	GGAGGATGTGGTGG	SLC25A36|gene:ENSG00000114120	5' UTR,CDS
chr3:140942090-140942095:+,chr3:140956526-140956544:+	two-quartet	TRUE	GGAGGATGTGGTGGTACAGTGGG	SLC25A36|gene:ENSG00000114120	5' UTR,CDS
chr3:160411975-160411977:+,chr3:160412325-160412353:+	two-quartet	TRUE	GGTTAAACAGGGTAAAGATGGTGGAAAAGG	SMC4|gene:ENSG00000113810	3′ UTR,CDS
chr3:9784027-9784028:-,chr3:9780532-9780549:-	two-quartet	TRUE	GGCTGGCAAAGGAGGAGG	TADA3|gene:ENSG00000171148	CDS
chr3:11826717-11826718:-,chr3:11817315-11817337:-	two-quartet	TRUE	GGTGACTTTCGGATGGTGGTTGG	TAMM41|gene:ENSG00000144559	3′ UTR,CDS
chr3:13325794-13325818:-,chr3:13323425-13323432:-	two-quartet	TRUE	GGGCACCTGAGGACCTACAAGGAGGTGGTGG	NUP210|gene:ENSG00000132182	CDS
chr3:14119144-14119155:-,chr3:14116518-14116524:-	two-quartet	TRUE	GGAAGGCACATGGAAGG	CHCHD4|gene:ENSG00000163528	CDS
chr3:15053290-15053302:-,chr3:15052607-15052633:-	bulges	TRUE	GGGTGTTGAGAGGGAAACCCTCAGGGAAGAGGAGGAGG	MRPS25|gene:ENSG00000131368	3′ UTR,CDS
chr3:15053290-15053302:-,chr3:15052611-15052633:-	bulges	TRUE	GGGTGTTGAGAGGGAAACCCTCAGGGAAGAGGAG	MRPS25|gene:ENSG00000131368	3′ UTR,CDS
chr3:39100746-39100762:-,chr3:39100497-39100503:-	bulges	TRUE	GGGGTGGAGAGGGCAGTCTGGG	GORASP1|gene:ENSG00000114745	3′ UTR,CDS
chr3:40309322-40309335:-,chr3:40301387-40301396:-	two-quartet	TRUE	GGCCCCGGGTAATATTGGGTGG	EIF1B-AS1|gene:ENSG00000280739	non_coding
chr3:46925455-46925472:-,chr3:46923662-46923668:-	two-quartet	TRUE	GGCCAAACCGGTTGCAGTGGAGG	CCDC12|gene:ENSG00000160799	CDS
chr3:47745907-47745913:-,chr3:47738103-47738110:-	two-quartet	TRUE	GGGATGGCGGAGG	SMARCC1|gene:ENSG00000173473	CDS
chr3:48407026-48407048:-,chr3:48406897-48406898:-	two-quartet	TRUE	GGTACAAGCGGATGGTGGAAAGG	PLXNB1|gene:ENSG00000164050	CDS
chr3:48473009-48473034:-,chr3:48469842-48469843:-	two-quartet	TRUE	GGGTGAAGGCAGAGGCTAACATGGGG	SHISA5|gene:ENSG00000164054	3′ UTR,5' UTR,CDS
chr3:48567837-48567864:-,chr3:48567762-48567763:-	two-quartet	TRUE	GGCCTTGATGGAGAGAAGGGAGACAAGG	COL7A1|gene:ENSG00000114270	CDS
chr3:48568498-48568507:-,chr3:48568150-48568170:-	two-quartet	TRUE	GGTGACCCGGGATCCCCAGGAAAGGATGG	COL7A1|gene:ENSG00000114270	CDS
chr3:48569879-48569898:-,chr3:48569748-48569760:-	canonical/G3L1-7	TRUE	GGGAGAGCGTGGGGAGAAGGGTGATGTTGGG	COL7A1|gene:ENSG00000114270	CDS
chr3:48575338-48575356:-,chr3:48575231-48575242:-	two-quartet	TRUE	GGAAGGCCAGGAGAGAGGGGAGAACGGGG	COL7A1|gene:ENSG00000114270	CDS
chr3:48580881-48580883:-,chr3:48580623-48580652:-	bulges	TRUE	GGGGGGCACCTGGAGTTCGGGGGCCTGTGGG	COL7A1|gene:ENSG00000114270	CDS
chr3:48600062-48600079:-,chr3:48599703-48599710:-	two-quartet	TRUE	GGGAAAGCCGGATTGCGGAGGTGG	UQCRC1|gene:ENSG00000010256	3′ UTR,CDS
chr3:49103630-49103644:-,chr3:49103382-49103409:-	bulges	TRUE	GGGGCTGCTGATGGGAGAGGCTCGGGCTGTGCTGAAGTGGG	QARS1|gene:ENSG00000172053	3′ UTR,5' UTR,CDS
chr3:49117656-49117670:-,chr3:49117566-49117570:-	two-quartet	TRUE	GGTGCGGTTTGCAGGTGG	USP19|gene:ENSG00000172046	CDS
chr3:49302383-49302398:-,chr3:49300684-49300691:-	two-quartet	TRUE	GGGCGGCCAGATGCGGTGGTGG	USP4|gene:ENSG00000114316	CDS
chr3:49375433-49375449:-,chr3:49368547-49368548:-	two-quartet	TRUE	GGTGGATGGAAAGCAGG	RHOA|gene:ENSG00000067560	CDS
chr3:50291846-50291876:-,chr3:50290678-50290679:-	two-quartet	TRUE	GGAAGTTGGCGGGAGTCCTGGCCTGCTCCGG	IFRD2|gene:ENSG00000214706	CDS
chr3:51412378-51412399:-,chr3:51403376-51403395:-	bulges	TRUE	GAGGATGAAGAGGAGGACCAGGAAGAGGAAGAACAGGAGG	DCAF1|gene:ENSG00000145041	CDS
chr3:51412378-51412405:-,chr3:51403388-51403395:-	bulges	TRUE	GAGGATGAGGATGAAGAGGAGGACCAGGAAGAGG	DCAF1|gene:ENSG00000145041	CDS
chr3:52404452-52404460:-,chr3:52403872-52403894:-	bulges	TRUE	GCCCTTAGGTATAAGGGGAAGGGAACAGGG	BAP1|gene:ENSG00000163930	CDS
chr3:52407173-52407174:-,chr3:52406881-52406907:-	two-quartet	TRUE	GGGCCCTGGGGGGAGGACGAGGAGTGG	BAP1|gene:ENSG00000163930	3′ UTR,CDS
chr3:52409713-52409726:-,chr3:52409585-52409608:-	bulges	TRUE	GTGGAAGATTTCGGTGTCAAGGGGGTGCAAGTGGAG	BAP1|gene:ENSG00000163930	5' UTR,CDS
chr3:53225750-53225762:-,chr3:53225591-53225609:-	two-quartet	TRUE	GGCCTAGGGCGGCCAGTGCAGGTTCTGGGG	TKT|gene:ENSG00000163931	3′ UTR,CDS
chr3:53233155-53233172:-,chr3:53231535-53231550:-	bulges	TRUE	GGGCCGAGGGATCACGGGGGTAGAAGATAAGG	TKT|gene:ENSG00000163931	3′ UTR,CDS
chr3:53233155-53233172:-,chr3:53231547-53231550:-	two-quartet	TRUE	GGGCCGAGGGATCACGGGGG	TKT|gene:ENSG00000163931	3′ UTR,CDS
chr3:69080333-69080339:-,chr3:69077892-69077918:-	two-quartet	TRUE	GGAGCCAATGGCTGTTGATGGTGGGTGTGGGG	UBA3|gene:ENSG00000144744	CDS
chr3:98522848-98522869:-,chr3:98521693-98521703:-	bulges	TRUE	GGCGGAGCAGGAGGATGGGCGTATGCAGGTG	AC021660.3|gene:ENSG00000285635,CLDND1|gene:ENSG00000080822	5' UTR,CDS,non_coding
chr3:98592948-98592973:-,chr3:98591145-98591155:-	bulges	TRUE	GTGGACCGGTGGGAGAGGAAGGAAGGAGGTGGCGG	CPOX|gene:ENSG00000080819	CDS
chr3:120742461-120742478:-,chr3:120730779-120730787:-	two-quartet	TRUE	GGTGTTGGGAGACTCAGGTGTTGGG	RABL3|gene:ENSG00000144840	CDS
chr3:121664925-121664927:-,chr3:121664593-121664614:-	two-quartet	TRUE	GGACCCGGAGTGGCGTTGGATGG	GOLGB1|gene:ENSG00000173230	3′ UTR,CDS
chr3:123584401-123584402:-,chr3:123582303-123582329:-	two-quartet	TRUE	GGTGGCTGGTTATAGCGGTTGGTCTGG	HACD2|gene:ENSG00000206527	5' UTR,CDS
chr3:125331157-125331161:-,chr3:125323433-125323444:-	two-quartet	TRUE	GGAGGAATCGGATGG	ZNF148|gene:ENSG00000163848	5' UTR
chr3:127590409-127590419:-,chr3:127580146-127580163:-	bulges	TRUE	GGGCTGTCAGGGCTGGCTGCTGGCGGG	TPRA1|gene:ENSG00000163870	5' UTR
chr3:139373212-139373217:-,chr3:139371808-139371833:-	two-quartet	TRUE	GGGCGGTTTGTGGTGGTGTGTGGTGATGGG	COPB2|gene:ENSG00000184432	CDS
chr4:1312156-1312161:+,chr4:1315396-1315403:+	two-quartet	TRUE	GGAAGGCGGTGG	MAEA|gene:ENSG00000090316	3′ UTR,CDS
chr4:1731299-1731301:+,chr4:1735272-1735296:+	two-quartet	TRUE	GGTTCTAGGCACGGGCGCGGAGGTGG	TACC3|gene:ENSG00000013810	CDS
chr4:17583637-17583642:+,chr4:17584971-17584990:+	two-quartet	TRUE	GGAAGTGGGGATCAGGAGGCCTGG	LAP3|gene:ENSG00000002549	3′ UTR,CDS
chr4:26858322-26858347:+,chr4:26858612-26858613:+	two-quartet	TRUE	GGTATAGGCTGGCTGTAGGAGTCGGG	STIM2|gene:ENSG00000109689	5' UTR
chr4:48831244-48831253:+,chr4:48832619-48832637:+	long loop	TRUE	GGGAGGTGGGAAAGATGAATGGGAGGG	OCIAD1|gene:ENSG00000109180	5' UTR,CDS
chr4:55359469-55359488:+,chr4:55364073-55364079:+	bulges	TRUE	GGGGCGGCACAGTTCCAGGGAGGGG	SRD5A3|gene:ENSG00000128039	CDS
chr4:56995393-56995409:+,chr4:56999616-56999618:+	two-quartet	TRUE	GGCAAGAGGAGGACAGGG	POLR2B|gene:ENSG00000047315	CDS
chr4:75774776-75774796:+,chr4:75782679-75782680:+	two-quartet	TRUE	GGAGGGGAACAGTGATGGAGG	USO1|gene:ENSG00000138768	CDS
chr4:87449232-87449253:+,chr4:87451588-87451598:+	two-quartet	TRUE	GGAGAATGGGCAATCCCAGGGGGGATGGTGG	NUDT9|gene:ENSG00000170502	CDS
chr4:94237008-94237018:+,chr4:94240905-94240919:+	two-quartet	TRUE	GGTGATGCAGGTGGTGGGCCCAGG	SMARCAD1|gene:ENSG00000163104	3′ UTR,CDS
chr4:99057817-99057818:+,chr4:99061153-99061165:+	two-quartet	TRUE	GGCGGATGGCAGG	METAP1|gene:ENSG00000164024	CDS
chr4:102577020-102577039:+,chr4:102578880-102578886:+	bulges	TRUE	GGGGACCGGCAGCTGGGAGATCGGG	NFKB1|gene:ENSG00000109320	5' UTR,CDS
chr4:109822484-109822488:+,chr4:109823964-109823998:+	bulges	TRUE	GGCGGTGGTTTTAGAGGTGGAAGAGGAGGTGGAGGTGG	GAR1|gene:ENSG00000109534	CDS
chr4:109823993-109824033:+,chr4:109824417-109824418:+	bulges	TRUE	GGTGGGGGCTTCAGAGGAGGAAGAGGTGGTGGTTTCAGAGG	GAR1|gene:ENSG00000109534	CDS
chr4:109824006-109824033:+,chr4:109824417-109824424:+	bulges	TRUE	GAGGAGGAAGAGGTGGTGGTTTCAGAGGGAGAGG	GAR1|gene:ENSG00000109534	CDS
chr4:122343594-122343610:+,chr4:122344381-122344383:+	two-quartet	TRUE	GGATCAGGAGGATTAGGG	KIAA1109|gene:ENSG00000138688	CDS
chr4:890531-890546:-,chr4:888956-888970:-	bulges	TRUE	GTGGCTACAGTGGAGGCCTGGCGCTGGCG	GAK|gene:ENSG00000178950	CDS
chr4:1822987-1822997:-,chr4:1822308-1822312:-	two-quartet	TRUE	GGAGGTGGCGAAGG	LETM1|gene:ENSG00000168924	CDS
chr4:3514751-3514778:-,chr4:3513035-3513036:-	two-quartet	TRUE	GGGCGGACCAAGGAGCTGGGCTACACGG	LRPAP1|gene:ENSG00000163956	CDS
chr4:6709230-6709244:-,chr4:6708642-6708643:-	two-quartet	TRUE	GGAGGAGATCGGTGG	MRFAP1L1|gene:ENSG00000178988	3′ UTR
chr4:73124912-73124937:-,chr4:73121752-73121759:-	two-quartet	TRUE	GGCTTGTTCTGGGGGAAGACAGGAGGTGGTGG	ANKRD17|gene:ENSG00000132466	CDS
chr4:76148307-76148309:-,chr4:76144453-76144473:-	bulges	TRUE	GGGTGGGTTTGGAGGATTTGGG	NUP54|gene:ENSG00000138750	3′ UTR,CDS
chr4:76145554-76145558:-,chr4:76144460-76144473:-	two-quartet	TRUE	GGAGGTGGGTTTGGAGG	NUP54|gene:ENSG00000138750	3′ UTR,CDS
chr4:82356795-82356808:-,chr4:82356682-82356683:-	two-quartet	TRUE	GGAAGAGGTGGTGG	HNRNPD|gene:ENSG00000138668	3′ UTR,CDS
chr4:82358658-82358683:-,chr4:82357440-82357444:-	bulges	TRUE	GGAGTACTTTGGTGGTTTTGGTGAGGTGG	HNRNPD|gene:ENSG00000138668	3′ UTR,CDS
chr4:82374297-82374313:-,chr4:82359638-82359639:-	two-quartet	TRUE	GGAGTGGTGGGGAGGGG	HNRNPD|gene:ENSG00000138668	5' UTR,CDS
chr4:82373624-82373660:-,chr4:82373485-82373486:-	bulges	TRUE	GGCGGGGACGGGGCGGCGGCAGCGGCAACGGCGGCGG	HNRNPD|gene:ENSG00000138668	CDS
chr4:82373624-82373646:-,chr4:82373483-82373486:-	two-quartet	TRUE	GGCGGCAGCGGCAACGGCGGCGGGG	HNRNPD|gene:ENSG00000138668	CDS
chr4:82374118-82374123:-,chr4:82373714-82373737:-	two-quartet	TRUE	GGAAGTTTCGGTTCGCGGCAGCGGCGGG	HNRNPD|gene:ENSG00000138668	5' UTR
chr4:99950247-99950250:-,chr4:99949718-99949740:-	two-quartet	TRUE	GGAGCTGGCGGTAAGGCTGGAAAGG	H2AZ1|gene:ENSG00000164032	5' UTR,CDS
chr4:109302168-109302171:-,chr4:109302050-109302075:-	bulges	TRUE	GGGGATTATTTGAGGTGTAGAGGGTGGG	COL25A1|gene:ENSG00000188517	5' UTR
chr5:14481596-14481618:+,chr5:14482581-14482584:+	two-quartet	TRUE	GGGGCGGCTGCAAGGATTCGACGGG	TRIO|gene:ENSG00000038382	CDS
chr5:31532450-31532473:+,chr5:31534271-31534272:+	two-quartet	TRUE	GGGTGGTGGAGGATCATCAGGAGG	C5orf22|gene:ENSG00000082213	CDS
chr5:33441125-33441143:+,chr5:33445323-33445336:+	bulges	TRUE	GGAGGCGAGGAGAAGCCGATTGGTGCTGGTG	TARS1|gene:ENSG00000113407	5' UTR,CDS
chr5:55345174-55345196:+,chr5:55347012-55347013:+	two-quartet	TRUE	GGGCGGAAAGGAGGAACAAAAGG	MTREX|gene:ENSG00000039123	3′ UTR,CDS
chr5:57230965-57230969:+,chr5:57231097-57231111:+	two-quartet	TRUE	GGAGGTAACTTTGGAAGG	GPBP1|gene:ENSG00000062194	5' UTR,CDS
chr5:75355211-75355214:+,chr5:75355364-75355375:+	two-quartet	TRUE	GGTCTTGGTGGAGG	HMGCR|gene:ENSG00000113161	CDS
chr5:77344930-77344931:+,chr5:77351064-77351077:+	two-quartet	TRUE	GGAGTGGCAGGGGG	AC022414.1|gene:ENSG00000284762,PDE8B|gene:ENSG00000113231	CDS
chr5:90725655-90725656:+,chr5:90728668-90728688:+	two-quartet	TRUE	GGTCTTCAGGTGGAATGGAGG	ADGRV1|gene:ENSG00000164199	CDS
chr5:103019826-103019843:+,chr5:103028886-103028893:+	two-quartet	TRUE	GGTCCAGGAAATCAAAGGAAAGGG	PAM|gene:ENSG00000145730	3′ UTR,CDS
chr5:103019832-103019843:+,chr5:103028886-103028902:+	two-quartet	TRUE	GGAAATCAAAGGAAAGGGAAGTGGAGG	PAM|gene:ENSG00000145730	3′ UTR,CDS
chr5:103019832-103019843:+,chr5:103028886-103028902:+	two-quartet	TRUE	GGAAATCAAAGGAAAGGGAAGTGGAGG	PAM|gene:ENSG00000145730	3′ UTR,CDS
chr5:113556124-113556134:+,chr5:113561079-113561086:+	two-quartet	TRUE	GGAAAGGCAGGGCAGGG	YTHDC2|gene:ENSG00000047188	3′ UTR,CDS
chr5:119489259-119489283:+,chr5:119492099-119492106:+	bulges	TRUE	GAGGAGAATGGTGGCTTGTTTGAGGTTGGAG	HSD17B4|gene:ENSG00000133835	3′ UTR,5' UTR,CDS
chr5:119489271-119489283:+,chr5:119492099-119492114:+	two-quartet	TRUE	GGCTTGTTTGAGGTTGGAGCAGGATGG	HSD17B4|gene:ENSG00000133835	3′ UTR,5' UTR,CDS
chr5:119489271-119489283:+,chr5:119492099-119492119:+	two-quartet	TRUE	GGCTTGTTTGAGGTTGGAGCAGGATGGATTGG	HSD17B4|gene:ENSG00000133835	3′ UTR,5' UTR,CDS
chr5:126445609-126445611:+,chr5:126465425-126465451:+	two-quartet	TRUE	GGCTCAGAGGCTGAGAATGGTGTGGAGG	GRAMD2B|gene:ENSG00000155324	5' UTR,CDS
chr5:127526765-127526778:+,chr5:127530293-127530305:+	bulges	TRUE	GGGTTTTATTAAGGGTGTGGCTGGG	PRRC1|gene:ENSG00000164244	CDS
chr5:140175267-140175285:+,chr5:140194445-140194446:+	two-quartet	TRUE	GGTTCGTGGAGAGGAGAGG	CYSTM1|gene:ENSG00000120306	5' UTR
chr5:142132336-142132342:+,chr5:142135729-142135751:+	bulges	TRUE	GGGAGAGATGAGGATTTTGTGGGTCGGG	NDFIP1|gene:ENSG00000131507	CDS
chr5:149358145-149358156:+,chr5:149362636-149362653:+	bulges	TRUE	GGGCAAAATCGCGGTGGTTGGGGCTGGG	PCYOX1L|gene:ENSG00000145882	5' UTR,CDS
chr5:154038992-154039011:+,chr5:154052919-154052934:+	two-quartet	TRUE	GGAGCTAGACGGCGGTCGGGTGGAAAGTGGTTGG	MFAP3|gene:ENSG00000037749	5' UTR,CDS
chr5:1063843-1063862:-,chr5:1060450-1060451:-	two-quartet	TRUE	GGTGGAGGTGGTGGAGATGG	SLC12A7|gene:ENSG00000113504	CDS
chr5:6632883-6632907:-,chr5:6632742-6632756:-	bulges	TRUE	GGTGGTGGAAAGCGCGGCGAGGCGGGCTGGGAAGGAGG	NSUN2|gene:ENSG00000037474	CDS
chr5:6632883-6632901:-,chr5:6632749-6632756:-	two-quartet	TRUE	GGAAAGCGCGGCGAGGCGGGCTGGG	NSUN2|gene:ENSG00000037474	CDS
chr5:10249857-10249871:-,chr5:10239355-10239356:-	two-quartet	TRUE	GGAGGGAGGAGGAGG	ATPSCKMT|gene:ENSG00000150756	5' UTR,CDS
chr5:37363887-37363903:-,chr5:37358148-37358151:-	two-quartet	TRUE	GGAACTATGAGGATGGAGG	NUP155|gene:ENSG00000113569	3′ UTR,CDS
chr5:40755823-40755828:-,chr5:40746994-40747019:-	two-quartet	TRUE	GGCAGAATGGCTTCCTTTGGGTGGAAGAGG	TTC33|gene:ENSG00000113638	5' UTR,CDS
chr5:41840450-41840459:-,chr5:41762175-41762200:-	bulges	TRUE	GTGGTAGAGGGGAAGATGGTGAAAGGAATGGGAG	OXCT1|gene:ENSG00000083720	CDS
chr5:41862641-41862663:-,chr5:41861403-41861404:-	two-quartet	TRUE	GGTGCCACGGTTTTGGTTGGTGG	OXCT1|gene:ENSG00000083720	CDS
chr5:78360213-78360234:-,chr5:78359984-78359985:-	two-quartet	TRUE	GGGAAGTGGTGGCATTTTGTGG	SCAMP1-AS1|gene:ENSG00000245556	non_coding
chr5:123029304-123029310:-,chr5:123028848-123028868:-	two-quartet	TRUE	GGAGAGAAAGGATATGGATATAAAGG	PPIC|gene:ENSG00000168938	CDS
chr5:126549928-126549941:-,chr5:126546395-126546399:-	two-quartet	TRUE	GGAGGTGCCTTTGGAGG	ALDH7A1|gene:ENSG00000164904	3′ UTR,CDS
chr5:126568258-126568284:-,chr5:126561123-126561124:-	two-quartet	TRUE	GGGCCTGATGGTGCAGGAGAGGTTTGG	ALDH7A1|gene:ENSG00000164904	3′ UTR,CDS
chr5:126595006-126595030:-,chr5:126593403-126593404:-	two-quartet	TRUE	GGAAGCTGGGGAGGCCGGGGAGAGG	ALDH7A1|gene:ENSG00000164904	3′ UTR,CDS
chr5:132761799-132761814:-,chr5:132761623-132761626:-	two-quartet	TRUE	GGGGAGTGGTGCAGGTGG	SEPTIN8|gene:ENSG00000164402	CDS
chr5:138157641-138157647:-,chr5:138157259-138157267:-	two-quartet	TRUE	GGACAGGATGGAGG	BRD8|gene:ENSG00000112983	3′ UTR,CDS
chr5:138164086-138164087:-,chr5:138163319-138163344:-	two-quartet	TRUE	GGATGCCCCAGGTGAGGATGAGGAGG	BRD8|gene:ENSG00000112983	3′ UTR,CDS
chr5:138508668-138508687:-,chr5:138508386-138508387:-	two-quartet	TRUE	GGATTTGGTGGAATTGGAGG	ETF1|gene:ENSG00000120705	CDS
chr5:138508668-138508687:-,chr5:138508376-138508387:-	two-quartet	TRUE	GGATTTGGTGGAATTGGAGGTATCTTGCGG	ETF1|gene:ENSG00000120705	CDS
chr5:138543096-138543111:-,chr5:138542925-138542936:-	two-quartet	TRUE	GGACTGGGCCCTTAGGGAGGAGGAGG	ETF1|gene:ENSG00000120705	5' UTR
chr5:139042619-139042629:-,chr5:139026976-139026992:-	two-quartet	TRUE	GGAAGACAAGGCAAGGCAGGCTGAGG	SIL1|gene:ENSG00000120725	CDS
chr5:139478269-139478291:-,chr5:139477510-139477515:-	bulges	TRUE	GCTTCTGGAGAACGGGCAGCGGGCGGG	STING1|gene:ENSG00000184584	3′ UTR,CDS
chr5:140562099-140562124:-,chr5:140561699-140561701:-	long loop	TRUE	GGGGCGTGGGGAGCTCCAAGGGCCGGG	APBB3|gene:ENSG00000113108	3′ UTR,CDS
chr5:140691301-140691315:-,chr5:140690928-140690944:-	two-quartet	TRUE	GGACAGCCGGGATGATCGAGGAGGAGGTGG	HARS1|gene:ENSG00000170445	5' UTR,CDS
chr5:146151861-146151864:-,chr5:146149673-146149699:-	two-quartet	TRUE	GGTATCATGTTGGTGGATGGATTTAAAGG	LARS1|gene:ENSG00000133706	CDS
chr5:146151861-146151864:-,chr5:146149682-146149699:-	two-quartet	TRUE	GGTATCATGTTGGTGGATGG	LARS1|gene:ENSG00000133706	CDS
chr5:146157402-146157418:-,chr5:146153979-146153980:-	two-quartet	TRUE	GGAATTAATGGGGGAGG	LARS1|gene:ENSG00000133706	CDS
chr5:146182487-146182507:-,chr5:146177664-146177665:-	two-quartet	TRUE	GGCTGGGCGGTGCAATGGCGG	LARS1|gene:ENSG00000133706	5' UTR,CDS
chr5:149529603-149529604:-,chr5:149525157-149525171:-	two-quartet	TRUE	GGTGGTATGGTCAGG	CSNK1A1|gene:ENSG00000113712	3′ UTR,5' UTR,CDS
chr6:3000065-3000085:+,chr6:3002049-3002057:+	two-quartet	TRUE	GGGAGTGCGCTGGTCGGAAGGGGGATGG	NQO2|gene:ENSG00000124588	5' UTR
chr6:3068654-3068661:+,chr6:3076763-3076785:+	long loop	TRUE	GGGCGCGGGTACAGCTCTGCCGGGGGGGG	RIPK1|gene:ENSG00000137275	5' UTR
chr6:4037563-4037570:+,chr6:4040771-4040787:+	two-quartet	TRUE	GGAGAAGGGACAGAGGTCGGAGG	PRPF4B|gene:ENSG00000112739	CDS
chr6:7590385-7590413:+,chr6:7593733-7593734:+	two-quartet	TRUE	GGATCCCGGGGAAGAGGAGGCGGCGGAGG	SNRNP48|gene:ENSG00000168566	CDS
chr6:10961394-10961404:+,chr6:10961499-10961511:+	two-quartet	TRUE	GGAGGTTCTGGAATTCTGGGGG	SYCP2L|gene:ENSG00000153157	3′ UTR,CDS
chr6:30491652-30491653:+,chr6:30492403-30492417:+	two-quartet	TRUE	GGTGGAAAAGGAGGG	HLA-E|gene:ENSG00000204592	CDS
chr6:30721880-30721898:+,chr6:30722536-30722548:+	bulges	TRUE	GGGAGATGTGGGGCCGAGTTCTGGGAGGTG	TUBB|gene:ENSG00000196230	5' UTR,CDS
chr6:30916225-30916249:+,chr6:30916877-30916888:+	bulges	TRUE	GGAGGTGTGGCAGTGGAAGGAGGCGAAAGGTGGAG	AL669830.2|gene:ENSG00000288473,VARS2|gene:ENSG00000137411	CDS,non_coding
chr6:31968459-31968461:+,chr6:31968900-31968928:+	long loop	TRUE	GGGCGGGCACTGTGAAGCTGGCAGGGCGGG	SKIV2L|gene:ENSG00000204351	3′ UTR,CDS
chr6:32154375-32154394:+,chr6:32154586-32154591:+	bulges	TRUE	GTTGGAGGCGGGACTTCGGGCGGG	PPT2-EGFL8|gene:ENSG00000258388,PPT2|gene:ENSG00000221988	5' UTR,CDS
chr6:32162612-32162622:+,chr6:32162806-32162829:+	two-quartet	TRUE	GGAGCAACTGGTTTATCTGCGGGATTCTTTTGG	PPT2-EGFL8|gene:ENSG00000258388,PPT2|gene:ENSG00000221988	3′ UTR,CDS
chr6:32180117-32180126:+,chr6:32180228-32180241:+	two-quartet	TRUE	GGGGTACAGGTGTGGATCTGGG	RNF5|gene:ENSG00000204308	CDS
chr6:32856203-32856205:+,chr6:32857262-32857273:+	two-quartet	TRUE	GGCGAGGCGGTGG	PSMB9|gene:ENSG00000240065	CDS
chr6:33412421-33412422:+,chr6:33412507-33412526:+	two-quartet	TRUE	GGTGGACAGTGCTAGGGAGG	PHF1|gene:ENSG00000112511	3′ UTR,CDS
chr6:33658811-33658828:+,chr6:33659020-33659033:+	two-quartet	TRUE	GGAGCAACGGGGACAACGTGGTCGTGGGGG	ITPR3|gene:ENSG00000096433	CDS
chr6:33659530-33659549:+,chr6:33662527-33662542:+	bulges	TRUE	GGAGGAGGTGTTGAAAGGGGGAGACGTGGTGCGG	ITPR3|gene:ENSG00000096433	CDS
chr6:34243517-34243518:+,chr6:34244830-34244850:+	two-quartet	TRUE	GGAGAAGGAGGAAGAGGAGGG	HMGA1|gene:ENSG00000137309	CDS
chr6:35309803-35309810:+,chr6:35310458-35310471:+	two-quartet	TRUE	GGACAAGGTGGAGGAGGGGG	DEF6|gene:ENSG00000023892	CDS
chr6:35457593-35457600:+,chr6:35457915-35457934:+	two-quartet	TRUE	GGAGGAGGGGTTAGAGGGATTGGAGG	FANCE|gene:ENSG00000112039	CDS
chr6:37458809-37458810:+,chr6:37459565-37459584:+	two-quartet	TRUE	GGTGAGGGTGGGATTGATGG	CMTR1|gene:ENSG00000137200	CDS
chr6:37458809-37458810:+,chr6:37459565-37459592:+	bulges	TRUE	GGTGAGGGTGGGATTGATGGAGATGGAG	CMTR1|gene:ENSG00000137200	CDS
chr6:37459674-37459684:+,chr6:37461548-37461570:+	two-quartet	TRUE	GGCTGATGGGGGTTTCTCGGTGGAGGGGCAGG	CMTR1|gene:ENSG00000137200	CDS
chr6:43071369-43071374:+,chr6:43071851-43071872:+	two-quartet	TRUE	GGATGAGCCGGCACCATGAGGGTGGG	KLC4|gene:ENSG00000137171	3′ UTR,CDS
chr6:43206223-43206235:+,chr6:43206320-43206333:+	bulges	TRUE	GAGGAAGAGGAGGAGGAAGAGGAGG	CUL9|gene:ENSG00000112659	CDS
chr6:43478230-43478232:+,chr6:43497880-43497914:+	bulges	TRUE	GGGAGCTGTGGCTAAAGGAAGTGGAGGGGCCGTGGG	TJAP1|gene:ENSG00000137221	5' UTR
chr6:44000695-44000700:+,chr6:44000973-44000990:+	two-quartet	TRUE	GGAGGTTGTTGAGGAAGGAGGG	C6orf223|gene:ENSG00000181577	5' UTR,CDS
chr6:47544705-47544706:+,chr6:47554645-47554668:+	two-quartet	TRUE	GGTAGAAGAAGGCTGGTGGAGTGG	CD2AP|gene:ENSG00000198087	CDS
chr6:47577102-47577103:+,chr6:47579384-47579415:+	bulges	TRUE	GGAGACTGGAGAAGCTGGCTGGTGGAGGGGCG	CD2AP|gene:ENSG00000198087	CDS
chr6:52677156-52677172:+,chr6:52681812-52681816:+	two-quartet	TRUE	GGATATAAGCGGAGAGGTGG	TMEM14A|gene:ENSG00000096092	CDS
chr6:73466593-73466606:+,chr6:73473364-73473371:+	two-quartet	TRUE	GGGGTTGTTTTGGTGGATGG	MTO1|gene:ENSG00000135297	3′ UTR,CDS
chr6:96540654-96540655:+,chr6:96542893-96542924:+	bulges	TRUE	GAGGGCAGTGGAAGCATGAGAGGAGGAGGTGG	UFL1|gene:ENSG00000014123	CDS
chr6:110958805-110958826:+,chr6:110959171-110959181:+	two-quartet	TRUE	GGAGAAGACGAGGAAGAGGAGGAGCAGTTGG	GTF3C6|gene:ENSG00000155115	CDS
chr6:110962504-110962505:+,chr6:110967509-110967523:+	two-quartet	TRUE	GGTGGGGTGGAATGG	GTF3C6|gene:ENSG00000155115	CDS
chr6:116590942-116590950:+,chr6:116592979-116592997:+	two-quartet	TRUE	GGAGGATGCTGGAAACAACGTGGAGG	RWDD1|gene:ENSG00000111832	CDS
chr6:125882545-125882551:+,chr6:125885158-125885172:+	two-quartet	TRUE	GGAAAGGGTGTGGTTGGCGG	NCOA7|gene:ENSG00000111912	CDS
chr6:125882545-125882551:+,chr6:125885158-125885172:+	two-quartet	TRUE	GGAAAGGGTGTGGTTGGCGG	NCOA7|gene:ENSG00000111912	CDS
chr6:125928236-125928247:+,chr6:125928635-125928638:+	two-quartet	TRUE	GGTGGTGGAGGGGG	NCOA7|gene:ENSG00000111912	CDS
chr6:125928236-125928247:+,chr6:125928635-125928638:+	two-quartet	TRUE	GGTGGTGGAGGGGG	NCOA7|gene:ENSG00000111912	CDS
chr6:3751275-3751298:-,chr6:3738147-3738148:-	two-quartet	TRUE	GGCGCAGGGGCCGCTGCGGCAAGG	PXDC1|gene:ENSG00000168994	CDS
chr6:7889494-7889503:-,chr6:7888823-7888848:-	bulges	TRUE	GGGAAAAAGGTGGATCAGTACAAGGGAAAGCGGG	BLOC1S5-TXNDC5|gene:ENSG00000259040,TXNDC5|gene:ENSG00000239264	3′ UTR,CDS
chr6:15637743-15637749:-,chr6:15627456-15627475:-	two-quartet	TRUE	GGAGAGCTGGTGGATAGCGAGGTGG	DTNBP1|gene:ENSG00000047579	3′ UTR,CDS
chr6:17661652-17661662:-,chr6:17649299-17649300:-	two-quartet	TRUE	GGAGGAGGAGG	NUP153|gene:ENSG00000124789	CDS
chr6:30554763-30554767:-,chr6:30554625-30554646:-	two-quartet	TRUE	GGAGACATGGAGGCAGCTGTGGCGG	GNL1|gene:ENSG00000204590	CDS
chr6:31158170-31158206:-,chr6:31157086-31157089:-	bulges	TRUE	GGGGGTGTGGCCAAAGCGCAGTAGGGGGCTCTCGCGGGG	CCHCR1|gene:ENSG00000204536	3′ UTR,5' UTR,CDS
chr6:31269965-31269980:-,chr6:31269521-31269525:-	two-quartet	TRUE	GGAGGAAGAGCTCAGGTGG	HLA-B|gene:ENSG00000234745,HLA-C|gene:ENSG00000204525	3′ UTR,CDS
chr6:31355106-31355121:-,chr6:31354661-31354665:-	two-quartet	TRUE	GGAGGAAGAGTTCAGGTGG	HLA-B|gene:ENSG00000234745	CDS
chr6:31688040-31688041:-,chr6:31687873-31687900:-	two-quartet	TRUE	GGTATCCCCGGGTGATGGCAGAGGAGGG	ABHD16A|gene:ENSG00000204427,AL662899.1|gene:ENSG00000204422	3′ UTR,CDS
chr6:31785568-31785584:-,chr6:31785314-31785327:-	two-quartet	TRUE	GGAAGTGGAAGGAGGAGAAAGGTGACCGG	VARS1|gene:ENSG00000204394	CDS
chr6:31806518-31806525:-,chr6:31806093-31806121:-	bulges	TRUE	GGAGACGTCCCTTGTGGGCAAGGATGTGGTCGTGG	LSM2|gene:ENSG00000204392	CDS
chr6:31886774-31886775:-,chr6:31886671-31886682:-	two-quartet	TRUE	GGAGGAGGACGG	EHMT2|gene:ENSG00000204371	CDS
chr6:31971928-31971956:-,chr6:31971146-31971147:-	bulges	TRUE	GCGGAGGTGGAAGTTGGGGAGCTTTGAGG	DXO|gene:ENSG00000204348	5' UTR,CDS
chr6:32185323-32185327:-,chr6:32184821-32184835:-	two-quartet	TRUE	GGAGGCATGGGCCGGGGG	AL662884.1|gene:ENSG00000273333,PBX2|gene:ENSG00000204304	3′ UTR,non_coding
chr6:33264007-33264019:-,chr6:33263869-33263879:-	two-quartet	TRUE	GGACAGCTGCAGGTGGAGGTGG	VPS52|gene:ENSG00000223501	3′ UTR,CDS
chr6:33417480-33417501:-,chr6:33417299-33417310:-	two-quartet	TRUE	GGTCGCCAAGGAGATCGCCAGGGCCGTGGTGG	CUTA|gene:ENSG00000112514	3′ UTR,CDS
chr6:34248978-34248997:-,chr6:34247862-34247864:-	bulges	TRUE	GGGGCTGCAGCGGCGGGAGGG	SMIM29|gene:ENSG00000186577	5' UTR
chr6:36871717-36871724:-,chr6:36856644-36856654:-	two-quartet	TRUE	GGGACAGGTCGAGGTGG	PPIL1|gene:ENSG00000137168	CDS
chr6:41909268-41909283:-,chr6:41907283-41907287:-	two-quartet	TRUE	GGCATCTCTGTGGAGGTGG	MED20|gene:ENSG00000124641	CDS
chr6:42217801-42217815:-,chr6:42214335-42214344:-	two-quartet	TRUE	GGCGCCTCTGGCAGGGATTGGGG	MRPS10|gene:ENSG00000048544	CDS
chr6:42964789-42964797:-,chr6:42964465-42964471:-	two-quartet	TRUE	GGAGGAAGGGCTGG	PEX6|gene:ENSG00000124587	3′ UTR,CDS
chr6:42966781-42966783:-,chr6:42966645-42966657:-	two-quartet	TRUE	GGTTTGGCAGGTGG	PEX6|gene:ENSG00000124587	CDS
chr6:43043447-43043467:-,chr6:43043176-43043180:-	two-quartet	TRUE	GGTGGCCACTCCTCGGCCCAAAGG	CUL7|gene:ENSG00000044090	CDS
chr6:43226326-43226346:-,chr6:43226134-43226143:-	bulges	TRUE	GTGGCTGCAGCAGGCGGACGTGGTCGTGG	DNPH1|gene:ENSG00000112667	CDS
chr6:43229050-43229054:-,chr6:43226376-43226395:-	bulges	TRUE	GGGTGGGAAGAGGCTGCTGGGGG	DNPH1|gene:ENSG00000112667	CDS
chr6:43687667-43687680:-,chr6:43681100-43681120:-	bulges	TRUE	GGGTTCAGGGAAGTGGTGGAGACCCAAGAAGGG	MRPS18A|gene:ENSG00000096080	CDS
chr6:43687667-43687680:-,chr6:43681114-43681120:-	two-quartet	TRUE	GGGTTCAGGGAAGTGGTGG	MRPS18A|gene:ENSG00000096080	CDS
chr6:44257399-44257408:-,chr6:44256861-44256878:-	two-quartet	TRUE	GGACGCCAGATGGTGGGCAGTGGTGG	SLC35B2|gene:ENSG00000157593	5' UTR,CDS
chr6:53287861-53287863:-,chr6:53276233-53276256:-	two-quartet	TRUE	GGTTAGTAACAGGAGTATGGGAAGG	ELOVL5|gene:ENSG00000012660	CDS
chr6:55760456-55760473:-,chr6:55759109-55759115:-	two-quartet	TRUE	GGGATCTGGGATGGCAGGACTGG	BMP5|gene:ENSG00000112175	CDS
chr6:56506442-56506455:-,chr6:56504094-56504098:-	two-quartet	TRUE	GGATGGACTGCAGGCGG	DST|gene:ENSG00000151914	CDS
chr6:56624529-56624548:-,chr6:56620697-56620715:-	bulges	TRUE	GAGGCTGGAAGAGGAGGAGATTAAAAGGTGTAAGGAG	DST|gene:ENSG00000151914	CDS
chr7:861453-861464:+,chr7:865951-865955:+	two-quartet	TRUE	GGAATCTGGTGGTGG	SUN1|gene:ENSG00000164828	CDS
chr7:892406-892418:+,chr7:893739-893743:+	two-quartet	TRUE	GGCTGTGGACGGTGGG	GET4|gene:ENSG00000239857,SUN1|gene:ENSG00000164828	3′ UTR,CDS
chr7:2244711-2244726:+,chr7:2249856-2249858:+	two-quartet	TRUE	GGATGGGGCTAGGAGGG	NUDT1|gene:ENSG00000106268	CDS
chr7:11028802-11028818:+,chr7:11035639-11035640:+	two-quartet	TRUE	GGCAGCGGCGGAAGAGG	PHF14|gene:ENSG00000106443	3′ UTR,CDS
chr7:16777112-16777122:+,chr7:16777797-16777821:+	two-quartet	TRUE	GGAGCAACAGGGTCAGCTTCTGGAGGTTGGTTGG	TSPAN13|gene:ENSG00000106537	CDS
chr7:30828721-30828737:+,chr7:30836657-30836669:+	bulges	TRUE	GGTGCCCTGCGGCTCGAGGATGTGGAGG	INMT-MINDY4|gene:ENSG00000254959,MINDY4|gene:ENSG00000106125	3′ UTR,CDS
chr7:32988629-32988652:+,chr7:32996162-32996164:+	two-quartet	TRUE	GGGGTATGGAGAGGAAGGAAGAGGG	FKBP9|gene:ENSG00000122642	CDS
chr7:33000237-33000260:+,chr7:33002675-33002679:+	two-quartet	TRUE	GGGCTATGGGGAAGCTGGCGTGGATGG	FKBP9|gene:ENSG00000122642	CDS
chr7:43583431-43583449:+,chr7:43595900-43595904:+	canonical/G3L1-7	TRUE	GGGCCGGGAGCTGGGCAGGGGG	STK17A|gene:ENSG00000164543	CDS
chr7:44050266-44050280:+,chr7:44051829-44051844:+	two-quartet	TRUE	GGCTGGCACAGGGGAGGGTGGCCTGGAGG	DBNL|gene:ENSG00000136279	3′ UTR,CDS
chr7:44050278-44050280:+,chr7:44051829-44051855:+	bulges	TRUE	GGAGGGTGGCCTGGAGGAGATGGTGGAG	DBNL|gene:ENSG00000136279	3′ UTR,CDS
chr7:44057974-44057992:+,chr7:44058128-44058138:+	two-quartet	TRUE	GGTCACACTGAGGCTCGGAAGGAGGAGG	DBNL|gene:ENSG00000136279	3′ UTR,CDS
chr7:44697767-44697782:+,chr7:44698191-44698193:+	two-quartet	TRUE	GGCATGGAGGGCATGGG	OGDH|gene:ENSG00000105953	CDS
chr7:73697670-73697694:+,chr7:73697831-73697833:+	two-quartet	TRUE	GGAGCGGCACAGGCGCCAGGGCAGGG	BUD23|gene:ENSG00000071462	3′ UTR,CDS
chr7:74518319-74518322:+,chr7:74519408-74519430:+	bulges	TRUE	GAGGCCACTTGAGGATGGCGGGCGG	GTF2IRD1|gene:ENSG00000006704	CDS
chr7:75981167-75981172:+,chr7:75981516-75981527:+	two-quartet	TRUE	GGGAACTTGGAGGAGG	POR|gene:ENSG00000127948	CDS
chr7:75985828-75985849:+,chr7:75985922-75985935:+	bulges	TRUE	GGGCCTGGCTGCGACAGCAGGGCAAGGAGGTGGG	POR|gene:ENSG00000127948	3′ UTR,CDS
chr7:92093304-92093316:+,chr7:92095022-92095027:+	two-quartet	TRUE	GGAGGCTTTCAGGTTGG	AKAP9|gene:ENSG00000127914	CDS
chr7:98282452-98282453:+,chr7:98291110-98291127:+	two-quartet	TRUE	GGGTTGGGGTGCTGGAGG	BRI3|gene:ENSG00000164713	CDS
chr7:100870715-100870743:+,chr7:100871542-100871554:+	bulges	TRUE	GAGGGCATATTGCGAGGGCTGCTACGTGGCCACCCTGGAG	TRIP6|gene:ENSG00000087077	3′ UTR,CDS
chr7:107918055-107918061:+,chr7:107919009-107919025:+	two-quartet	TRUE	GGACCAGGTGCTGGAGAAATGG	DLD|gene:ENSG00000091140	3′ UTR,CDS
chr7:112468104-112468115:+,chr7:112472218-112472225:+	two-quartet	TRUE	GGGCAGTGGAGGAACGGG	AC005192.1|gene:ENSG00000288640,IFRD1|gene:ENSG00000006652	3′ UTR,CDS
chr7:127588553-127588565:+,chr7:127589082-127589101:+	two-quartet	TRUE	GGATTCTCATGGTTGGCTTGGATGCGGCTGG	ARF5|gene:ENSG00000004059	CDS
chr7:128008116-128008144:+,chr7:128074501-128074510:+	bulges	TRUE	GGTGATGTGATGGAGGCAGACAGAAGAGGTGGAGGTG	SND1|gene:ENSG00000197157	CDS
chr7:127991040-127991056:+,chr7:128074501-128074513:+	bulges	TRUE	GGTGCTGCAGCGAGAGGTGGAGGTGGAG	SND1|gene:ENSG00000197157	CDS
chr7:127991040-127991056:+,chr7:128074501-128074516:+	bulges	TRUE	GGTGCTGCAGCGAGAGGTGGAGGTGGAGGTG	SND1|gene:ENSG00000197157	CDS
chr7:127991040-127991056:+,chr7:128074501-128074519:+	bulges	TRUE	GGTGCTGCAGCGAGAGGTGGAGGTGGAGGTGGAG	SND1|gene:ENSG00000197157	CDS
chr7:127929328-127929329:+,chr7:128074501-128074526:+	two-quartet	TRUE	GGTGGAGGTGGAGGTGGAGAGCATGG	SND1|gene:ENSG00000197157	CDS
chr7:1138188-1138215:-,chr7:1127381-1127386:-	bulges	TRUE	GGGCGACGTGGGCGCAGGTGGGCGCAGGATGG	C7orf50|gene:ENSG00000146540	5' UTR,CDS
chr7:26193250-26193251:-,chr7:26192549-26192577:-	two-quartet	TRUE	GGAAACTATGGTCCAGGAGGCAGTGGAGG	HNRNPA2B1|gene:ENSG00000122566	3′ UTR,CDS
chr7:26193250-26193277:-,chr7:26192576-26192577:-	two-quartet	TRUE	GGAACATGGGGGGACCATATGGTGGAGG	HNRNPA2B1|gene:ENSG00000122566	3′ UTR,CDS
chr7:26193250-26193257:-,chr7:26192558-26192577:-	two-quartet	TRUE	GGTGGAGGAAACTATGGTCCAGGAGG	HNRNPA2B1|gene:ENSG00000122566	3′ UTR,CDS
chr7:26193574-26193581:-,chr7:26193357-26193373:-	two-quartet	TRUE	GGAGGAGGAAATTATGGAAGTGG	HNRNPA2B1|gene:ENSG00000122566	CDS
chr7:26193574-26193581:-,chr7:26193363-26193373:-	two-quartet	TRUE	GGAGGAGGAAATTATGG	HNRNPA2B1|gene:ENSG00000122566	CDS
chr7:26195846-26195868:-,chr7:26193690-26193694:-	two-quartet	TRUE	GGGTATGGAGGAGGACCTGGAGGTGG	HNRNPA2B1|gene:ENSG00000122566	CDS
chr7:26196556-26196571:-,chr7:26196480-26196481:-	two-quartet	TRUE	GGAGTGGAAGAGGAGG	HNRNPA2B1|gene:ENSG00000122566	CDS
chr7:27542966-27542987:-,chr7:27538413-27538417:-	two-quartet	TRUE	GGAGCTGTTGGGACTGGGCAGGCGG	HIBADH|gene:ENSG00000106049	3′ UTR,CDS
chr7:30022664-30022687:-,chr7:30019122-30019123:-	two-quartet	TRUE	GGGCTATGGAAAAGAAGGAAAAGG	FKBP14|gene:ENSG00000106080	3′ UTR,CDS
chr7:45110744-45110762:-,chr7:45109280-45109287:-	two-quartet	TRUE	GGCAGAAATGAGGCCTAGGGTTTGG	TBRG4|gene:ENSG00000136270	5' UTR
chr7:45111642-45111677:-,chr7:45109285-45109287:-	bulges	TRUE	GGCGGCGGATGGAGGTCAGCGGTGGTGCTCGCTGCGG	TBRG4|gene:ENSG00000136270	5' UTR
chr7:45111663-45111689:-,chr7:45109285-45109287:-	bulges	TRUE	GGGGACAGTTAGGGCGGCGGATGGAGGG	TBRG4|gene:ENSG00000136270	5' UTR
chr7:54759037-54759060:-,chr7:54757593-54757594:-	two-quartet	TRUE	GGGCGGCCGTCGCGGGGCGGGCGG	SEC61G|gene:ENSG00000132432	5' UTR
chr7:66995294-66995313:-,chr7:66995289-66995293:-,chr7:66994339-66994342:-	two-quartet	TRUE	GGTCGTCGGCTGGCGGAGCGCGTGGG	SBDS|gene:ENSG00000126524	CDS
chr7:99408535-99408539:-,chr7:99404940-99404953:-	two-quartet	TRUE	GGAGGAAGAAAGGGAGG	PDAP1|gene:ENSG00000106244	CDS
chr7:100824202-100824215:-,chr7:100823924-100823931:-	two-quartet	TRUE	GGTGGACGGGCAGTGGGAGG	EPHB4|gene:ENSG00000196411	CDS
chr7:101208852-101208879:-,chr7:101207723-101207724:-	two-quartet	TRUE	GGCCAGTGGTCAGGCGGCCGGCATGAGG	PLOD3|gene:ENSG00000106397	CDS
chr8:1858803-1858816:+,chr8:1859896-1859911:+	bulges	TRUE	GGTGTTTCTTCAGGAGGTGAGGATGGAG	ARHGEF10|gene:ENSG00000104728,KBTBD11-OT1|gene:ENSG00000283239	3′ UTR,5' UTR,CDS
chr8:19820502-19820518:+,chr8:19822438-19822443:+	two-quartet	TRUE	GGTGGTGCAGCATGGGGTTGG	INTS10|gene:ENSG00000104613	3′ UTR,CDS
chr8:19948321-19948340:+,chr8:19951768-19951776:+	two-quartet	TRUE	GGTGATCCATGGCTGGACGGTAACAGG	LPL|gene:ENSG00000175445	CDS
chr8:19951940-19951948:+,chr8:19953309-19953313:+	two-quartet	TRUE	GGATGGAGGAGG	LPL|gene:ENSG00000175445	CDS
chr8:20210438-20210439:+,chr8:20210568-20210590:+	two-quartet	TRUE	GGTCGGGTATTCAATGGATCGGG	ATP6V1B2|gene:ENSG00000147416	3′ UTR,CDS
chr8:26291990-26292007:+,chr8:26293665-26293678:+	bulges	TRUE	GGAGGCAAGTGGTCACGGAGCTGGAGGAGG	PPP2R2A|gene:ENSG00000221914	5' UTR,CDS
chr8:38950989-38950990:+,chr8:38952165-38952189:+	bulges	TRUE	GAACGGTGGGGATGGGCAGGAAGGG	PLEKHA2|gene:ENSG00000169499	CDS
chr8:41490599-41490617:+,chr8:41490832-41490841:+	bulges	TRUE	GGAGGGCAGAGGAGGCGGCGCGGGGTG	GOLGA7|gene:ENSG00000147533	5' UTR
chr8:41618963-41618977:+,chr8:41620892-41620912:+	bulges	TRUE	GTGGACCTGCTGTGGGATGGGGGCCTGAAGAGGG	GPAT4|gene:ENSG00000158669	CDS
chr8:42391912-42391928:+,chr8:42393844-42393845:+	two-quartet	TRUE	GGCCCTCGGGGTGGAGG	VDAC3|gene:ENSG00000078668	5' UTR
chr8:42391912-42391928:+,chr8:42393844-42393852:+	two-quartet	TRUE	GGCCCTCGGGGTGGAGGTCTTTGG	VDAC3|gene:ENSG00000078668	5' UTR
chr8:54137404-54137433:+,chr8:54142662-54142664:+	two-quartet	TRUE	GGGATTATGGTGTCCAGCTGGTTGAGGAGGG	MRPL15|gene:ENSG00000137547	CDS
chr8:106745851-106745862:+,chr8:106750805-106750808:+	two-quartet	TRUE	GGTGGTGGAGGAGG	OXR1|gene:ENSG00000164830	3′ UTR,CDS
chr8:106745851-106745862:+,chr8:106750805-106750808:+	two-quartet	TRUE	GGTGGTGGAGGAGG	OXR1|gene:ENSG00000164830	3′ UTR,CDS
chr8:124547090-124547113:+,chr8:124549760-124549761:+	two-quartet	TRUE	GGAGGGAAAGCTGGGAACGAGAGG	NDUFB9|gene:ENSG00000147684	CDS
chr8:10834665-10834684:-,chr8:10832974-10832984:-	bulges	TRUE	GGGGTGGTCTAAAGGAAAGGGTTTAGGGG	PINX1|gene:ENSG00000254093,PINX1|gene:ENSG00000258724	CDS
chr8:11861360-11861376:-,chr8:11853475-11853479:-	two-quartet	TRUE	GGCCAACCTGGTTCAGGTGG	CTSB|gene:ENSG00000164733	5' UTR
chr8:22140606-22140616:-,chr8:22140239-22140248:-	two-quartet	TRUE	GGGGGTTTGGGTGCGGTGG	REEP4|gene:ENSG00000168476	CDS
chr8:23029609-23029610:-,chr8:23028575-23028602:-	two-quartet	TRUE	GGTGTCCCAGAGGGATGGTCAAGGTCGG	TNFRSF10B|gene:ENSG00000120889	3′ UTR,CDS
chr8:30082846-30082875:-,chr8:30070055-30070059:-	bulges	TRUE	GGGCCCTGCCCTGGGCTGGAACGACCCTGTGGG	SARAF|gene:ENSG00000133872	3′ UTR,5' UTR,CDS
chr8:54100907-54100928:-,chr8:54065802-54065813:-	bulges	TRUE	GCATGGATTGGGAGATACTGGGCACGGATGGG	LYPLA1|gene:ENSG00000120992	5' UTR,CDS
chr8:60281047-60281073:-,chr8:60279867-60279880:-	bulges	TRUE	GGGTGTGGAGTGGGGCTACGAGGAAGGTGTTGAGTGGGG	CA8|gene:ENSG00000178538	CDS
chr8:66925436-66925469:-,chr8:66922724-66922725:-	two-quartet	TRUE	GGAGACTGCGGGCCCGTAGCTGGGCTCTGCGAGG	SNHG6|gene:ENSG00000245910	non_coding
chr8:67238342-67238356:-,chr8:67232938-67232945:-	two-quartet	TRUE	GGGTTTAGGGCTAGTTGGAGG	ARFGEF1|gene:ENSG00000066777	CDS
chr8:79766202-79766235:-,chr8:79765770-79765771:-	two-quartet	TRUE	GGTTAAGTAAAGGAAACCTAACGGGAGACCAAGG	HEY1|gene:ENSG00000164683	3′ UTR,CDS
chr8:89943252-89943272:-,chr8:89937074-89937075:-	two-quartet	TRUE	GGCTAAGGCAGGAAATGGAGG	NBN|gene:ENSG00000104320	3′ UTR,CDS
chr8:102261914-102261926:-,chr8:102261258-102261259:-	two-quartet	TRUE	GGTGGAGGACAGG	UBR5|gene:ENSG00000104517	CDS
chr8:103401515-103401519:-,chr8:103400528-103400546:-	two-quartet	TRUE	GGAGGAAAGAAGGCGTCGGTGG	AC012213.5|gene:ENSG00000285982,SLC25A32|gene:ENSG00000164933	3′ UTR,CDS
chr9:334368-334384:+,chr9:336581-336596:+	bulges	TRUE	GTGGACTCTGTGGTTGGGAGAAGCTCAGTGG	DOCK8|gene:ENSG00000107099	3′ UTR,CDS
chr9:32418494-32418511:+,chr9:32419037-32419047:+	two-quartet	TRUE	GGGCATTCTTGGTTGGGGTGTCGGTGG	ACO1|gene:ENSG00000122729	CDS
chr9:32427434-32427436:+,chr9:32429418-32429439:+	two-quartet	TRUE	GGGTTTGACGTGGTGGGCTATGG	ACO1|gene:ENSG00000122729	CDS
chr9:34658675-34658683:+,chr9:34659758-34659783:+	two-quartet	TRUE	GGTCCACGGTGGAGCCAGCTGGACTGGAGGAGG	IL11RA|gene:ENSG00000137070	3′ UTR,CDS
chr9:35236579-35236586:+,chr9:35237702-35237715:+	two-quartet	TRUE	GGATGAGGAAGGGCCTGGGG	UNC13B|gene:ENSG00000198722	5' UTR,CDS
chr9:35676385-35676389:+,chr9:35677789-35677799:+	two-quartet	TRUE	GGAGGAGGGCCCGG	CA9|gene:ENSG00000107159	CDS
chr9:37422823-37422833:+,chr9:37428483-37428493:+	two-quartet	TRUE	GGGCGGCAGATGGTGGCTGG	GRHPR|gene:ENSG00000137106	CDS
chr9:69246773-69246790:+,chr9:69248011-69248024:+	two-quartet	TRUE	GGGTCTCTGAAGGAAAGATGGAAGGGATGG	AL358113.1|gene:ENSG00000285130,TJP2|gene:ENSG00000119139	3′ UTR,CDS
chr9:72231168-72231181:+,chr9:72241151-72241164:+	two-quartet	TRUE	GGGCTGGGTACAGACGTGGCTGGTGG	GDA|gene:ENSG00000119125	CDS
chr9:72231168-72231181:+,chr9:72241151-72241164:+	two-quartet	TRUE	GGGCTGGGTACAGACGTGGCTGGTGG	GDA|gene:ENSG00000119125	CDS
chr9:98012458-98012472:+,chr9:98015363-98015369:+	two-quartet	TRUE	GGATGAGGATGAAGAGGAGG	ANP32B|gene:ENSG00000136938	CDS
chr9:98012456-98012472:+,chr9:98015363-98015379:+	bulges	TRUE	GAGGATGAGGATGAAGAGGAGGAAGAAGGTGG	ANP32B|gene:ENSG00000136938	CDS
chr9:98012462-98012472:+,chr9:98015363-98015387:+	bulges	TRUE	GAGGATGAAGAGGAGGAAGAAGGTGGGAAAGGTG	ANP32B|gene:ENSG00000136938	CDS
chr9:98835364-98835366:+,chr9:98836971-98836990:+	two-quartet	TRUE	GGATCTGGCAGTGTGGTGGGG	GALNT12|gene:ENSG00000119514	CDS
chr9:98835364-98835366:+,chr9:98836971-98836996:+	two-quartet	TRUE	GGATCTGGCAGTGTGGTGGGGTTCTGG	GALNT12|gene:ENSG00000119514	CDS
chr9:99025933-99025966:+,chr9:99034548-99034550:+	bulges	TRUE	GCCACCGGCCTTCCCGGGATGAAAGGGGAGAAGGG	COL15A1|gene:ENSG00000204291	CDS
chr9:99036194-99036205:+,chr9:99036312-99036334:+	bulges	TRUE	GGGGACCCAAGGGAGAAAGGGGGATGGATGGAG	COL15A1|gene:ENSG00000204291	CDS
chr9:99907072-99907098:+,chr9:99915177-99915178:+	two-quartet	TRUE	GGGGGCGTTTGGTGTGTGTGGCCCAGG	STX17|gene:ENSG00000136874	5' UTR
chr9:104094436-104094448:+,chr9:104098445-104098459:+	two-quartet	TRUE	GGAGCTTTTGGGGTGGTTATTGGTGG	SMC2|gene:ENSG00000136824	5' UTR,CDS
chr9:112380178-112380180:+,chr9:112403994-112404006:+	two-quartet	TRUE	GGGAGGCTGGCAGG	HSDL2|gene:ENSG00000119471	CDS
chr9:113290568-113290588:+,chr9:113290699-113290702:+	two-quartet	TRUE	GGCTCTTTGGCTGGCACTGGGGG	PRPF4|gene:ENSG00000136875	CDS
chr9:121326766-121326792:+,chr9:121327307-121327308:+	bulges	TRUE	GGGGGCAGGGGATGGTGAATGACGGGG	GSN|gene:ENSG00000148180	3′ UTR,CDS
chr9:122386726-122386732:+,chr9:122390197-122390212:+	two-quartet	TRUE	GGCCGGATCGGTGGGGGCAGG	PTGS1|gene:ENSG00000095303	3′ UTR,CDS
chr9:127651639-127651652:+,chr9:127653714-127653727:+	two-quartet	TRUE	GGGGGAATGGAAGGTGCTGGTGGTGG	STXBP1|gene:ENSG00000136854	5' UTR,CDS
chr9:127804394-127804413:+,chr9:127804498-127804499:+	two-quartet	TRUE	GGCACGGAGTGGGCTGCAGG	FPGS|gene:ENSG00000136877	CDS
chr9:127804394-127804413:+,chr9:127804498-127804505:+	two-quartet	TRUE	GGCACGGAGTGGGCTGCAGGTGGAGG	FPGS|gene:ENSG00000136877	CDS
chr9:127804404-127804413:+,chr9:127804498-127804516:+	two-quartet	TRUE	GGGCTGCAGGTGGAGGACTTGGACCGG	FPGS|gene:ENSG00000136877	CDS
chr9:127807074-127807087:+,chr9:127807420-127807445:+	bulges	TRUE	GGAGGAGACCAAGGTGGACCTGGCAGTGGTGGAGGTGG	FPGS|gene:ENSG00000136877	CDS
chr9:127807086-127807087:+,chr9:127807420-127807455:+	bulges	TRUE	GGTGGACCTGGCAGTGGTGGAGGTGGGCATTGGCGG	FPGS|gene:ENSG00000136877	CDS
chr9:128371398-128371415:+,chr9:128378035-128378043:+	bulges	TRUE	GTGGAGGTGGAGTTCGGAGGTGGTG	URM1|gene:ENSG00000167118	CDS
chr9:128371398-128371415:+,chr9:128378035-128378048:+	bulges	TRUE	GTGGAGGTGGAGTTCGGAGGTGGTGCGGAG	URM1|gene:ENSG00000167118	CDS
chr9:128378090-128378106:+,chr9:128387815-128387818:+	two-quartet	TRUE	GGACAGGAGGAACCCTGGG	URM1|gene:ENSG00000167118	CDS
chr9:128455309-128455336:+,chr9:128459566-128459567:+	two-quartet	TRUE	GGAAGGCCGAGGCGGGTGGATCATGAGG	ODF2|gene:ENSG00000136811	5' UTR,CDS
chr9:128498567-128498575:+,chr9:128499000-128499004:+	two-quartet	TRUE	GGAGGCAGGTGG	ODF2|gene:ENSG00000136811	CDS
chr9:128584821-128584843:+,chr9:128585747-128585748:+	two-quartet	TRUE	GGGAATGCCATGGTGGAGGAAGG	SPTAN1|gene:ENSG00000197694	CDS
chr9:128624461-128624487:+,chr9:128625102-128625105:+	bulges	TRUE	GGCGGACGTGGTGGAGTCCTGGATCGGTG	SPTAN1|gene:ENSG00000197694	3′ UTR,CDS
chr9:128694027-128694042:+,chr9:128694640-128694644:+	two-quartet	TRUE	GGGGAGGAAGGAGAGGAGG	SET|gene:ENSG00000119335	CDS
chr9:128694029-128694042:+,chr9:128694640-128694653:+	bulges	TRUE	GGAGGAAGGAGAGGAGGATGAAGGAG	SET|gene:ENSG00000119335	CDS
chr9:131228320-131228331:+,chr9:131230629-131230636:+	two-quartet	TRUE	GGAGGATTCGGGTTTGGG	NUP214|gene:ENSG00000126883	CDS
chr9:131230747-131230769:+,chr9:131232283-131232285:+	two-quartet	TRUE	GGTTTTGGATCAGGCACAGGAGGG	NUP214|gene:ENSG00000126883	3′ UTR,CDS
chr9:131503053-131503073:+,chr9:131506402-131506415:+	bulges	TRUE	GTGGACTCGGAGAAACGCGGGTTATTTAGGAGG	POMT1|gene:ENSG00000130714	5' UTR,CDS
chr9:26919309-26919310:-,chr9:26917154-26917165:-	two-quartet	TRUE	GGTGGTGGTCGG	PLAA|gene:ENSG00000137055	CDS
chr9:33468957-33468958:-,chr9:33468851-33468872:-	canonical/G3L1-7	TRUE	GGGCCAGGGTGGGTTTACTGGG	NOL6|gene:ENSG00000165271	CDS
chr9:33468957-33468971:-,chr9:33468860-33468872:-	long loop	TRUE	GGGAGCTGGACAAGGGCCAGGGTGGG	NOL6|gene:ENSG00000165271	CDS
chr9:33986759-33986762:-,chr9:33973212-33973237:-	bulges	TRUE	GAGGATTTGGACGTGGCAGAGGGAGAGG	UBAP2|gene:ENSG00000137073	CDS
chr9:35101425-35101426:-,chr9:35101261-35101279:-	two-quartet	TRUE	GGTGGAGGCAGAGCGGCGG	STOML2|gene:ENSG00000165283	CDS
chr9:35698807-35698820:-,chr9:35698674-35698679:-	two-quartet	TRUE	GGCCCAAGGGAAGGTGGG	TLN1|gene:ENSG00000137076	CDS
chr9:35744614-35744615:-,chr9:35744384-35744412:-	two-quartet	TRUE	GGTTGTCCCTTGGGTGGCATCGGGGGAGG	GBA2|gene:ENSG00000070610	CDS
chr9:38015373-38015379:-,chr9:37974822-37974837:-	two-quartet	TRUE	GGCTGGAATTTCAGAGGCAGG	AL138752.2|gene:ENSG00000255872,SHB|gene:ENSG00000107338	3′ UTR,CDS
chr9:41133504-41133523:-,chr9:41132350-41132357:-	two-quartet	TRUE	GGAGGTCATAAGGCTGAAGGGATTGG	CBWD6|gene:ENSG00000215126	3′ UTR,CDS
chr9:74984906-74984921:-,chr9:74983864-74983868:-	two-quartet	TRUE	GGATTCAAGGTAGAGGTGG	CARNMT1|gene:ENSG00000156017	CDS
chr9:92045998-92046000:-,chr9:92038339-92038365:-	two-quartet	TRUE	GGCATTTCTGGATTAAAAGTGGTGGGGG	SPTLC1|gene:ENSG00000090054	3′ UTR,CDS
chr9:92253361-92253362:-,chr9:92251866-92251885:-	two-quartet	TRUE	GGGTGAAAATGGGATGGAGG	IARS1|gene:ENSG00000196305	3′ UTR,CDS
chr9:92268173-92268177:-,chr9:92265528-92265553:-	two-quartet	TRUE	GGAGGTGGTATGCATTGGGTCAGTGGCGG	IARS1|gene:ENSG00000196305	3′ UTR,CDS
chr9:97633242-97633258:-,chr9:97627608-97627612:-	two-quartet	TRUE	GGATCAGGACTGGCGGGAGG	TSTD2|gene:ENSG00000136925	5' UTR
chr9:98130954-98130964:-,chr9:98129882-98129890:-	two-quartet	TRUE	GGTGGGGAAGGGAGATGG	CORO2A|gene:ENSG00000106789	CDS
chr9:98746059-98746074:-,chr9:98745665-98745675:-	two-quartet	TRUE	GGTGAGGGAGATGAGGTGGACATGG	ANKS6|gene:ENSG00000165138	CDS
chr9:100346693-100346700:-,chr9:100346300-100346315:-	two-quartet	TRUE	GGCTACGGTATCTGGTTGGAGG	TEX10|gene:ENSG00000136891	5' UTR,CDS
chr9:109119334-109119336:-,chr9:109108550-109108570:-	two-quartet	TRUE	GGATCTGGACGTTGGTGGTTGG	TMEM245|gene:ENSG00000106771	CDS
chr9:111371620-111371641:-,chr9:111370761-111370765:-	two-quartet	TRUE	GGAAGAACGTGGGCAGGAAAGGAGG	ECPAS|gene:ENSG00000136813	CDS
chr9:113376728-113376745:-,chr9:113375523-113375526:-	two-quartet	TRUE	GGAGGTGGGGAGAAAAGTGG	HDHD3|gene:ENSG00000119431	5' UTR
chr9:120409126-120409145:-,chr9:120408455-120408468:-	bulges	TRUE	GCGGCCAGGAGCTGAGCAGGGTGCAGGAGGAG	CDK5RAP2|gene:ENSG00000136861	3′ UTR,CDS
chr9:124384597-124384611:-,chr9:124356908-124356915:-	two-quartet	TRUE	GGCCAGACATGGAGGAGGAGG	PSMB7|gene:ENSG00000136930	CDS
chr9:124414841-124414856:-,chr9:124414000-124414005:-	two-quartet	TRUE	GGGGTGGTCTATAAGGATGG	PSMB7|gene:ENSG00000136930	CDS
chrX:7276067-7276087:+,chrX:7325338-7325342:+	two-quartet	TRUE	GGAAATGGACTGGAGTGTGGGAGG	STS|gene:ENSG00000101846	CDS
chrX:11117413-11117415:+,chrX:11118500-11118514:+	two-quartet	TRUE	GGGTGGAAGTGGAAGG	HCCS|gene:ENSG00000004961	CDS
chrX:11117413-11117415:+,chrX:11118500-11118520:+	two-quartet	TRUE	GGGTGGAAGTGGAAGGATGAGG	HCCS|gene:ENSG00000004961	CDS
chrX:19353163-19353173:+,chrX:19354490-19354508:+	bulges	TRUE	GGGAGCGCAGGTGCCCCTGGGCGCTGGG	PDHA1|gene:ENSG00000131828	CDS
chrX:24066080-24066092:+,chrX:24067963-24067973:+	two-quartet	TRUE	GGAGTATTAAAGGTGGGCCAGG	EIF2S3|gene:ENSG00000130741	CDS
chrX:24068095-24068108:+,chrX:24071557-24071564:+	two-quartet	TRUE	GGCGGTCTTATTGGAGTTGG	EIF2S3|gene:ENSG00000130741	CDS
chrX:24737738-24737741:+,chrX:24739374-24739385:+	two-quartet	TRUE	GGGGGCCGGAGTGG	POLA1|gene:ENSG00000101868	CDS
chrX:24737738-24737741:+,chrX:24739374-24739391:+	two-quartet	TRUE	GGGGGCCGGAGTGGATTTGG	POLA1|gene:ENSG00000101868	CDS
chrX:40581088-40581102:+,chrX:40588985-40588986:+	two-quartet	TRUE	GGCGTTGGTGGCGGG	ATP6AP2|gene:ENSG00000182220	5' UTR,CDS
chrX:40581088-40581102:+,chrX:40588985-40588996:+	two-quartet	TRUE	GGCGTTGGTGGCGGGTGTTTTGGGG	ATP6AP2|gene:ENSG00000182220	5' UTR,CDS
chrX:41343803-41343822:+,chrX:41344029-41344041:+	two-quartet	TRUE	GGCTTTGAGGGCCATGAAGGAAAATGGAAGG	DDX3X|gene:ENSG00000215301	3′ UTR,CDS
chrX:41347438-41347451:+,chrX:41347639-41347643:+	two-quartet	TRUE	GGATTTGGTGGAGGTGG	DDX3X|gene:ENSG00000215301	3′ UTR,CDS
chrX:41347436-41347451:+,chrX:41347639-41347652:+	bulges	TRUE	GAGGATTTGGTGGAGGTGGCTATGGAGG	DDX3X|gene:ENSG00000215301	3′ UTR,CDS
chrX:48576418-48576419:+,chrX:48576507-48576523:+	two-quartet	TRUE	GGTGGTGGGGACCAGGG	RBM3|gene:ENSG00000102317	CDS
chrX:48576416-48576419:+,chrX:48576507-48576530:+	bulges	TRUE	GAGGTGGTGGGGACCAGGGCTATGGG	RBM3|gene:ENSG00000102317	CDS
chrX:55718396-55718419:+,chrX:55719313-55719318:+	bulges	TRUE	GGGGAACCGGAAGGATCGCTTGGGTGGG	RRAGB|gene:ENSG00000083750	5' UTR,CDS
chrX:55729324-55729360:+,chrX:55731363-55731364:+	bulges	TRUE	GGGAAACCTGGTATTGAACCTGTGGGATTGTGGTGGG	RRAGB|gene:ENSG00000083750	CDS
chrX:57331794-57331807:+,chrX:57341270-57341274:+	two-quartet	TRUE	GGTGGAAGTTCTGGTGG	FAAH2|gene:ENSG00000165591	CDS
chrX:65731157-65731190:+,chrX:65731837-65731841:+	bulges	TRUE	GGTGTGGCATGAGGAACACCGTGGCATGCTCAGGGAG	MSN|gene:ENSG00000147065	CDS
chrX:70290566-70290578:+,chrX:70290690-70290701:+	two-quartet	TRUE	GGAGAGCCTCAGGTGGTGGTTGG	KIF4A|gene:ENSG00000090889	CDS
chrX:71283713-71283721:+,chrX:71284396-71284415:+	two-quartet	TRUE	GGTAGAGGAGAAGTCGAGGTTAGAGGG	NONO|gene:ENSG00000147140	5' UTR
chrX:71283717-71283721:+,chrX:71284396-71284425:+	bulges	TRUE	GAGGAGAAGTCGAGGTTAGAGGGAACTGGGAGG	NONO|gene:ENSG00000147140	5' UTR
chrX:71283717-71283721:+,chrX:71284396-71284425:+	bulges	TRUE	GAGGAGAAGTCGAGGTTAGAGGGAACTGGGAGG	NONO|gene:ENSG00000147140	5' UTR
chrX:71297452-71297461:+,chrX:71297835-71297843:+	two-quartet	TRUE	GGAGCTCAGGCAGGAGG	NONO|gene:ENSG00000147140	CDS
chrX:71298484-71298508:+,chrX:71298706-71298707:+	two-quartet	TRUE	GGATGGGTCAGATGGCTATGGGAGG	NONO|gene:ENSG00000147140	CDS
chrX:72181806-72181828:+,chrX:72186460-72186464:+	two-quartet	TRUE	GGTTCTGGAAAAGCGGGGAAAGGGGG	PIN4|gene:ENSG00000102309	3′ UTR,5' UTR,CDS
chrX:100832887-100832909:+,chrX:100833179-100833183:+	two-quartet	TRUE	GGTCCACCCTTGGATGGCAGAGGTGG	CSTF2|gene:ENSG00000101811	CDS
chrX:100832887-100832909:+,chrX:100833179-100833188:+	two-quartet	TRUE	GGTCCACCCTTGGATGGCAGAGGTGGAAGGG	CSTF2|gene:ENSG00000101811	CDS
chrX:103586290-103586291:+,chrX:103586648-103586665:+	two-quartet	TRUE	GGACAGGAAAAGGAGGGG	TCEAL4|gene:ENSG00000133142	5' UTR,CDS
chrX:108131350-108131358:+,chrX:108134056-108134068:+	bulges	TRUE	GGGAAGGGACTGGAGCTGGG	ATG4A|gene:ENSG00000101844	3′ UTR,CDS
chrX:108539785-108539805:+,chrX:108559063-108559075:+	bulges	TRUE	GTGGCATAAAAGGGGAAAAGGGAGAGAGAGGG	COL4A5|gene:ENSG00000188153	CDS
chrX:108665568-108665587:+,chrX:108666495-108666505:+	two-quartet	TRUE	GGAGAACCTGGTCCTGTAGGTGGTGGAGG	COL4A5|gene:ENSG00000188153	CDS
chrX:119871993-119872013:+,chrX:119873303-119873304:+	two-quartet	TRUE	GGTTCACTAACGGGGGCAAGG	NDUFA1|gene:ENSG00000125356	CDS
chrX:119871993-119872013:+,chrX:119873303-119873313:+	two-quartet	TRUE	GGTTCACTAACGGGGGCAAGGAAAAAAGGG	NDUFA1|gene:ENSG00000125356	CDS
chrX:7912027-7912043:-,chrX:7902124-7902141:-	two-quartet	TRUE	GGAATACAAAGGGCAGAAGTGGGTGGACGGAGG	PNPLA4|gene:ENSG00000006757	CDS
chrX:16862954-16862959:-,chrX:16858833-16858849:-	two-quartet	TRUE	GGGTGAATTTGGTGGCTTTGG	RBBP7|gene:ENSG00000102054	CDS
chrX:19706880-19706895:-,chrX:19695723-19695741:-	bulges	TRUE	GAGGTGGTAGGAGAGGTAGAGGAAGGATGGTGG	SH3KBP1|gene:ENSG00000147010	CDS
chrX:43797124-43797130:-,chrX:43795868-43795888:-	two-quartet	TRUE	GGACAGGAGAGGAAATTTGTGGGCGG	MAOB|gene:ENSG00000069535	CDS
chrX:43797124-43797133:-,chrX:43795882-43795888:-	two-quartet	TRUE	GGAGGACAGGAGAGG	MAOB|gene:ENSG00000069535	CDS
chrX:48981794-48981795:-,chrX:48981678-48981691:-	two-quartet	TRUE	GGGCAAGGAGGAGG	GRIPAP1|gene:ENSG00000068400	CDS
chrX:49079789-49079818:-,chrX:49078109-49078112:-	two-quartet	TRUE	GGCCCGGGTCAGGGACACGCGGAGGTCAGAGG	AC231657.3|gene:ENSG00000288053,WDR45|gene:ENSG00000196998	5' UTR,CDS
chrX:49113852-49113871:-,chrX:49113750-49113755:-	bulges	TRUE	GGGCCCACAGACTGGAAGGGTGGG	GPKOW|gene:ENSG00000068394	CDS
chrX:53279563-53279575:-,chrX:53267044-53267064:-	two-quartet	TRUE	GGCAGAGAGCAGGGAAGAGGAGGAGGAGGAGG	IQSEC2|gene:ENSG00000124313	CDS
chrX:53434177-53434195:-,chrX:53433873-53433886:-	two-quartet	TRUE	GGCCGTTGGGCTCAAGAGGGCCTGGTGGCGG	HSD17B10|gene:ENSG00000072506	CDS
chrX:65533609-65533626:-,chrX:65532629-65532630:-	two-quartet	TRUE	GGCATGGCATTGGTCAGG	LAS1L|gene:ENSG00000001497	CDS
chrX:72464558-72464566:-,chrX:72462094-72462102:-	two-quartet	TRUE	GGGAGGAGACAGGAGG	AL133500.1|gene:ENSG00000285547,HDAC8|gene:ENSG00000147099	3′ UTR,CDS
chrX:72626970-72626990:-,chrX:72623273-72623275:-	two-quartet	TRUE	GGGTATTTTGGTGGGGCAAGGG	PHKA1|gene:ENSG00000067177	CDS
chrX:75069290-75069317:-,chrX:75069135-75069136:-	two-quartet	TRUE	GGCCATTGTAGGAGGTAGTGGGTCAGGG	ABCB7|gene:ENSG00000131269	3′ UTR,CDS
chrX:77684938-77684939:-,chrX:77684575-77684593:-	two-quartet	TRUE	GGTGGTGTGCGGAAGGTGG	ATRX|gene:ENSG00000085224	3′ UTR,CDS
chrX:101051250-101051271:-,chrX:101042308-101042312:-	two-quartet	TRUE	GGGATCCTTGGCCCTGCGCAGGTGG	TRMT2B-AS1|gene:ENSG00000225839,TRMT2B|gene:ENSG00000188917	5' UTR,non_coding
chrX:103678498-103678517:-,chrX:103677044-103677051:-	two-quartet	TRUE	GGGAAAGAAGGAAGATTGTTGGTTGG	MORF4L2|gene:ENSG00000123562	5' UTR
chrX:109663269-109663287:-,chrX:109659422-109659431:-	two-quartet	TRUE	GGATGAAAATGGACAAAGGAACTTGGG	ACSL4|gene:ENSG00000068366	CDS
chrX:119542504-119542523:-,chrX:119541416-119541420:-	two-quartet	TRUE	GGAAGAGGAGATTGAGGCTAGGG	CXorf56|gene:ENSG00000018610	CDS
chrX:120545443-120545444:-,chrX:120544617-120544643:-	bulges	TRUE	GGGACATGGGACTGGAGTTATTTAGGG	CUL4B|gene:ENSG00000158290	3′ UTR,CDS
chrX:130136642-130136651:-,chrX:130133450-130133455:-	two-quartet	TRUE	GGCAGGAAGGCAGG	AIFM1|gene:ENSG00000156709	3′ UTR,CDS
chrX:130147751-130147774:-,chrX:130147622-130147623:-	canonical/G3L1-7	TRUE	GGGCTCGGGATCCTGGGGCCAGGG	AIFM1|gene:ENSG00000156709	3′ UTR,CDS

## Sheet: Mouse
rG4_intervals	rG4_structural_class	Splicing	rg4_sequence	Gene_names	coding_regions
chr1:12848446-12848454:+,chr1:12858811-12858834:+	two-quartet	TRUE	GGACATTGAGGACAGTTATGGGATGGATGGG	Sulf1|ENSMUSG00000016918	CDS
chr1:36691678-36691689:+,chr1:36692210-36692214:+	two-quartet	TRUE	GGCTTCTGGAGGTGG	Cox5b|ENSMUSG00000061518	CDS
chr1:37115772-37115789:+,chr1:37123950-37123955:+	two-quartet	TRUE	GGATTAGAGGCATCAAGGTTGG	Vwa3b|ENSMUSG00000050122	CDS
chr1:39999973-39999974:+,chr1:40000530-40000555:+	two-quartet	TRUE	GGAGTGCCGATGGCGGGAGATGGAGG	Map4k4|ENSMUSG00000026074	CDS
chr1:52868940-52868958:+,chr1:52885102-52885104:+	two-quartet	TRUE	GGAATCACAATGGGTGGGGG	Hibch|ENSMUSG00000041426	CDS
chr1:55089193-55089215:+,chr1:55090712-55090717:+	two-quartet	TRUE	GGGGTCAGGAGGGAAAGGAAAGAGTGG	Hspe1|ENSMUSG00000073676	CDS
chr1:65273088-65273107:+,chr1:65273642-65273643:+	two-quartet	TRUE	GGAATTTTAGGAGGACAAGG	Pikfyve|ENSMUSG00000025949	CDS
chr1:75211405-75211414:+,chr1:75211924-75211927:+	two-quartet	TRUE	GGGGGAAGGTGG	Stk16|ENSMUSG00000026201	CDS
chr1:75236528-75236537:+,chr1:75236851-75236863:+	two-quartet	TRUE	GGGCAGCGGCCTGGAGGAGGG	Dnajb2|ENSMUSG00000026203	5' UTR
chr1:78699821-78699830:+,chr1:78701268-78701272:+	two-quartet	TRUE	GGGAGGAAGGTGG	Acsl3|ENSMUSG00000032883	CDS
chr1:85907137-85907158:+,chr1:85907546-85907548:+	two-quartet	TRUE	GGCGCCGGTCTACCCGGAGGCGG	Itm2c|ENSMUSG00000026223	CDS
chr1:86529532-86529552:+,chr1:86529730-86529742:+	bulges	TRUE	GGAGGAGGAAGAAGGTGACGGTGAGGAGGAGG	Ptma|ENSMUSG00000026238	CDS
chr1:86529545-86529552:+,chr1:86529730-86529760:+	bulges	TRUE	GGTGACGGTGAGGAGGAGGATGGAGATGAAGATGAGG	Ptma|ENSMUSG00000026238	CDS
chr1:90603617-90603627:+,chr1:90604374-90604385:+	two-quartet	TRUE	GGAACTCGAGGCTCCTGGAGG	Cops8|ENSMUSG00000034432	5' UTR,CDS
chr1:91253824-91253827:+,chr1:91254259-91254274:+	two-quartet	TRUE	GGGAAGAAAGGTGGCAGG	Ube2f|ENSMUSG00000034343	5' UTR
chr1:91284001-91284009:+,chr1:91285304-91285317:+	two-quartet	TRUE	GGGACAAGGAGGATTTTCGGG	Ube2f|ENSMUSG00000034343	CDS
chr1:93694200-93694223:+,chr1:93695036-93695040:+	two-quartet	TRUE	GGCTTCGGAGGCGTGGTGGATGGACGG	Bok|ENSMUSG00000026278	CDS
chr1:93773853-93773868:+,chr1:93775132-93775143:+	two-quartet	TRUE	GGCACTTAGGTCGAGATTGGAGGTGG	Atg4b|ENSMUSG00000026280	CDS
chr1:93773861-93773868:+,chr1:93775132-93775152:+	two-quartet	TRUE	GGTCGAGATTGGAGGTGGACTCAGCGG	Atg4b|ENSMUSG00000026280	CDS
chr1:106281550-106281559:+,chr1:106286990-106286997:+	two-quartet	TRUE	GGTGGAAAAGTGGAGG	Phlpp1|ENSMUSG00000044340	CDS
chr1:134602601-134602608:+,chr1:134604441-134604462:+	two-quartet	TRUE	GGAAGAGGAATACCTGGATAGTGGCTGG	Kdm5b|ENSMUSG00000042207	CDS
chr1:134616058-134616068:+,chr1:134616188-134616206:+	two-quartet	TRUE	GGCAAACAAGGTATCGATCTGGTGGAGG	Kdm5b|ENSMUSG00000042207	CDS
chr1:134630744-134630753:+,chr1:134631236-134631246:+	two-quartet	TRUE	GGAGATGAGGTGGACTGGG	Kdm5b|ENSMUSG00000042207	3′ UTR,CDS
chr1:135831592-135831611:+,chr1:135831873-135831882:+	two-quartet	TRUE	GGGAGACCACGGTTCTCAGGAGGTACGG	Lad1|ENSMUSG00000041782	CDS
chr1:136160194-136160207:+,chr1:136160303-136160307:+	two-quartet	TRUE	GGAGGAAACCAAGGAGG	Kif21b|ENSMUSG00000041642	CDS
chr1:143739737-143739758:+,chr1:143741647-143741653:+	bulges	TRUE	GGCTGGAGCTGCGGGCTCGGGAATGGG	Glrx2|ENSMUSG00000018196	5' UTR,CDS
chr1:38108403-38108421:-,chr1:38107688-38107694:-	bulges	TRUE	GATGGCTGGGAAAAATGGGGCGGG	Rev1|ENSMUSG00000026082	CDS
chr1:43753716-43753727:-,chr1:43750345-43750362:-	two-quartet	TRUE	GGGAACCTGTGGTTCCATTGGAGGAAGG	Uxs1|ENSMUSG00000057363	3′ UTR,CDS
chr1:53851572-53851583:-,chr1:53840861-53840866:-	two-quartet	TRUE	GGGGAGGAAGGGTTGG	Hecw2|ENSMUSG00000042807	CDS
chr1:58440842-58440843:-,chr1:58438395-58438411:-	two-quartet	TRUE	GGTACTGGAAGAGGAGG	Ppil3|ENSMUSG00000026035	CDS
chr1:75254584-75254596:-,chr1:75254134-75254141:-	two-quartet	TRUE	GGGGTGGGACAGAGGGAGG	Ptprn|ENSMUSG00000026204	CDS
chr1:84750357-84750358:-,chr1:84749338-84749349:-	two-quartet	TRUE	GGTGGATGGTGG	Trip12|ENSMUSG00000026219	3′ UTR,CDS
chr1:86350811-86350815:-,chr1:86350662-86350696:-	bulges	TRUE	GGAGGTAGAGGAGGCTTCCGAGGCGGCAGAGGAGGAGG	Ncl|ENSMUSG00000026234	CDS
chr1:86350811-86350815:-,chr1:86350666-86350696:-	bulges	TRUE	GGAGGTAGAGGAGGCTTCCGAGGCGGCAGAGGAG	Ncl|ENSMUSG00000026234	CDS
chr1:86350811-86350824:-,chr1:86350674-86350696:-	bulges	TRUE	GGAGGCTTTGGAGGTAGAGGAGGCTTCCGAGGCGG	Ncl|ENSMUSG00000026234	CDS
chr1:86350811-86350839:-,chr1:86350695-86350696:-	bulges	TRUE	GGAGGAAGAGGCCGGGGAGGCTTTGGAGG	Ncl|ENSMUSG00000026234	CDS
chr1:86350811-86350815:-,chr1:86350662-86350696:-	bulges	TRUE	GGAGGTAGAGGAGGCTTCCGAGGCGGCAGAGGAGGAGG	Ncl|ENSMUSG00000026234	CDS
chr1:92641879-92641906:-,chr1:92639751-92639759:-	bulges	TRUE	GCGGGGCCCTATGTGGACCTGGATGAGGCTGGAGG	Cops9|ENSMUSG00000073616	3′ UTR,CDS
chr1:93408688-93408695:-,chr1:93408481-93408497:-	two-quartet	TRUE	GGAATATCTGGCAGATGTGGTGG	Hdlbp|ENSMUSG00000034088	CDS
chr1:93716631-93716632:-,chr1:93714979-93715001:-	two-quartet	TRUE	GGGATTGTGGAAGTGGAGGAGGG	Thap4|ENSMUSG00000026279	3′ UTR,CDS
chr1:128366697-128366710:-,chr1:128364319-128364325:-	two-quartet	TRUE	GGTGGTGGCATTGGGCTGG	Dars|ENSMUSG00000026356	CDS
chr1:128389118-128389131:-,chr1:128387171-128387176:-	two-quartet	TRUE	GGAAGGAGAAGAGGACGG	Dars|ENSMUSG00000026356	CDS
chr1:131138065-131138083:-,chr1:131136359-131136371:-	two-quartet	TRUE	GGAGGTAACGGCGCCCGGGTTGGGGGATGG	Dyrk3|ENSMUSG00000016526	5' UTR,CDS
chr1:131138065-131138083:-,chr1:131136363-131136371:-	two-quartet	TRUE	GGAGGTAACGGCGCCCGGGTTGGGGG	Dyrk3|ENSMUSG00000016526	5' UTR,CDS
chr1:151394608-151394626:-,chr1:151391573-151391574:-	two-quartet	TRUE	GGAAATCTTTGGATGGAGG	Swt1|ENSMUSG00000052748	CDS
chr1:153487532-153487554:-,chr1:153483871-153483872:-	two-quartet	TRUE	GGGCACGGAAAAGCGGAGGAGGG	Dhx9|ENSMUSG00000042699	5' UTR
chr1:156457945-156457968:-,chr1:156446691-156446692:-	two-quartet	TRUE	GGCTGTTGGCAGCAGAGGCGGAGG	Soat1|ENSMUSG00000026600	CDS
chr2:26325480-26325492:+,chr2:26326213-26326225:+	bulges	TRUE	GCTGGCTGATAGGGTGGGAGAGGG	Gpsm1|ENSMUSG00000026930	CDS
chr2:26392660-26392675:+,chr2:26392905-26392909:+	two-quartet	TRUE	GGGGGGATCATCAAGGTGG	Pmpca|ENSMUSG00000026926	CDS
chr2:26393561-26393580:+,chr2:26395024-26395028:+	two-quartet	TRUE	GGGCAGGACGGTGGATTTGGTGG	Pmpca|ENSMUSG00000026926	CDS
chr2:27992019-27992047:+,chr2:27995705-27995708:+	bulges	TRUE	GGGCGCCAACGGAGAGAAGGGTGGCAGGGGG	Col5a1|ENSMUSG00000026837	CDS
chr2:29827423-29827435:+,chr2:29832691-29832697:+	two-quartet	TRUE	GGTGGAGTTCGGAGGTGG	Urm1|ENSMUSG00000069020	CDS
chr2:29827423-29827435:+,chr2:29832691-29832697:+	two-quartet	TRUE	GGTGGAGTTCGGAGGTGG	Urm1|ENSMUSG00000069020	CDS
chr2:29938597-29938605:+,chr2:29939134-29939159:+	bulges	TRUE	GAGGAACAGAGGGCCTGAGGCAATGGCAGGAGG	Gle1|ENSMUSG00000019715	CDS
chr2:29996524-29996546:+,chr2:29996736-29996737:+	two-quartet	TRUE	GGAAATGCCATGGTGGAGGAAGG	Sptan1|ENSMUSG00000057738	CDS
chr2:29999259-29999260:+,chr2:29999913-29999929:+	two-quartet	TRUE	GGATTGGTGGAAAGTGG	Sptan1|ENSMUSG00000057738	CDS
chr2:30016060-30016071:+,chr2:30017197-30017213:+	two-quartet	TRUE	GGCTCTCTGAGGTGGAGGCTCTCCTGG	Sptan1|ENSMUSG00000057738	CDS
chr2:30437657-30437669:+,chr2:30438228-30438247:+	two-quartet	TRUE	GGTGTTTGATAGGTATCTTGAGGTTATGCGG	Ptpa|ENSMUSG00000039515	CDS
chr2:31592476-31592496:+,chr2:31595259-31595265:+	two-quartet	TRUE	GGGGCCTTGGTACATCAAAGGGGAGG	Fubp3|ENSMUSG00000026843	3′ UTR,CDS
chr2:31670843-31670861:+,chr2:31672471-31672493:+	bulges	TRUE	GGACACAGGCTTCATGCGGGGCCATGGGACATACATGGGG	Exosc2|ENSMUSG00000039356	CDS
chr2:31673512-31673514:+,chr2:31674514-31674532:+	two-quartet	TRUE	GGATACAATGGAGAGGTCGG	Exosc2|ENSMUSG00000039356	3′ UTR,CDS
chr2:31674774-31674784:+,chr2:31675838-31675857:+	two-quartet	TRUE	GGGAGAGCTGAGGAGAAGGTCTGCGGAGG	Exosc2|ENSMUSG00000039356	3′ UTR,CDS
chr2:32047563-32047574:+,chr2:32051008-32051015:+	two-quartet	TRUE	GGCGGATTCGGGTTCGGG	Nup214|ENSMUSG00000001855	CDS
chr2:32194979-32194996:+,chr2:32199000-32199001:+	two-quartet	TRUE	GGATGATGGGTGGGCAGG	Prrc2b|ENSMUSG00000039262	CDS
chr2:32240522-32240533:+,chr2:32240664-32240677:+	two-quartet	TRUE	GGCCTTAGGAGGTTGGTTAGGGGG	Pomt1|ENSMUSG00000039254	CDS
chr2:49451934-49451958:+,chr2:49488688-49488689:+	two-quartet	TRUE	GGGATGGAGAAGGAGGAGGAATCGG	Epc2|ENSMUSG00000069495	CDS
chr2:59318640-59318644:+,chr2:59322501-59322518:+	two-quartet	TRUE	GGAGGTGTACAGGCTAGGGGG	Pkp4|ENSMUSG00000026991	3′ UTR,CDS
chr2:61763902-61763907:+,chr2:61764848-61764870:+	two-quartet	TRUE	GGAAGGCCCGAGATGGTTGTTGGTTGG	Psmd14|ENSMUSG00000026914	CDS
chr2:62664434-62664459:+,chr2:62672276-62672281:+	two-quartet	TRUE	GGCCTACCCGGGATACGGAGGGGCGTTTGG	Gca|ENSMUSG00000026893	CDS
chr2:62672444-62672450:+,chr2:62679155-62679177:+	two-quartet	TRUE	GGTCAGGATGGTGAGGTGGATGCTGAGG	Gca|ENSMUSG00000026893	CDS
chr2:69723341-69723363:+,chr2:69731745-69731748:+	bulges	TRUE	GGAGACGGAGCGCTGCGGCGTGGAG	Ppig|ENSMUSG00000042133	5' UTR
chr2:69870559-69870580:+,chr2:69870677-69870684:+	two-quartet	TRUE	GGAAGTCAAAAGGAGGGCATGCAGGTGG	Ssb|ENSMUSG00000068882	3′ UTR,CDS
chr2:69970234-69970241:+,chr2:69971059-69971073:+	two-quartet	TRUE	GGAAGAGGTATCAATGGGTGG	Ubr3|ENSMUSG00000044308	CDS
chr2:71389276-71389304:+,chr2:71389902-71389910:+	bulges	TRUE	GCGGGCGCTCGGAGCTCGGAAATGGCGGCCTTGGAG	Hat1|ENSMUSG00000027018	5' UTR,CDS
chr2:71389286-71389304:+,chr2:71389902-71389923:+	bulges	TRUE	GGAGCTCGGAAATGGCGGCCTTGGAGAAATTTCTGGTGG	Hat1|ENSMUSG00000027018	5' UTR,CDS
chr2:75662746-75662756:+,chr2:75662844-75662865:+	bulges	TRUE	GGTGGAAGAGGTGGCTATGGTGGTGGAGGTG	Hnrnpa3|ENSMUSG00000059005	CDS
chr2:75662746-75662756:+,chr2:75662844-75662869:+	bulges	TRUE	GGTGGAAGAGGTGGCTATGGTGGTGGAGGTGGTGG	Hnrnpa3|ENSMUSG00000059005	CDS
chr2:75663695-75663714:+,chr2:75665027-75665028:+	two-quartet	TRUE	GGAGGAAATTTTGGTGGAGG	Hnrnpa3|ENSMUSG00000059005	CDS
chr2:75663707-75663714:+,chr2:75665027-75665046:+	two-quartet	TRUE	GGTGGAGGTAACTATGGTGGTGGTGG	Hnrnpa3|ENSMUSG00000059005	CDS
chr2:75663707-75663714:+,chr2:75665027-75665046:+	two-quartet	TRUE	GGTGGAGGTAACTATGGTGGTGGTGG	Hnrnpa3|ENSMUSG00000059005	CDS
chr2:75665146-75665150:+,chr2:75665233-75665243:+	two-quartet	TRUE	GGTGGTGGCTATGG	Hnrnpa3|ENSMUSG00000059005	CDS
chr2:75665149-75665150:+,chr2:75665233-75665255:+	two-quartet	TRUE	GGTGGCTATGGATCTGGAGGTGG	Hnrnpa3|ENSMUSG00000059005	CDS
chr2:83661278-83661293:+,chr2:83661432-83661448:+	two-quartet	TRUE	GGGAAAGCACTGGTGATCAGTGGTCGTGAGG	Zc3h15|ENSMUSG00000027091	CDS
chr2:90679882-90679883:+,chr2:90683921-90683953:+	two-quartet	TRUE	GGAAGACTTCTGGGGATACATTGGAGCTGGTGG	Nup160|ENSMUSG00000051329	CDS
chr2:91275146-91275166:+,chr2:91275275-91275276:+	two-quartet	TRUE	GGATGGAGCTCATGGAGGAGG	Arfgap2|ENSMUSG00000027255	CDS
chr2:140170926-140170933:+,chr2:140172026-140172031:+	two-quartet	TRUE	GGAGGAGGTTGG	Ndufaf5|ENSMUSG00000027384	CDS
chr2:151500763-151500789:+,chr2:151502454-151502457:+	bulges	TRUE	GAGGAGGAGGAAGAGGAGGGACAGAGGAG	Nsfl1c|ENSMUSG00000027455	CDS
chr2:152250599-152250611:+,chr2:152254209-152254210:+	two-quartet	TRUE	GGTGGAATGGGGG	Csnk2a1|ENSMUSG00000074698	CDS
chr2:153195389-153195392:+,chr2:153195489-153195501:+	two-quartet	TRUE	GGGGGTATTTGGTGG	Tm9sf4|ENSMUSG00000068040	CDS
chr2:153203900-153203901:+,chr2:153204534-153204555:+	two-quartet	TRUE	GGATTACCGCTGGTGGTGGAGG	Tm9sf4|ENSMUSG00000068040	CDS
chr2:3501047-3501050:-,chr2:3499299-3499311:-	two-quartet	TRUE	GGGGGAGGCGGCTGG	Hspa14|ENSMUSG00000109865	CDS
chr2:3501047-3501050:-,chr2:3499303-3499311:-	two-quartet	TRUE	GGGGGAGGCGG	Hspa14|ENSMUSG00000109865	CDS
chr2:5803946-5803957:-,chr2:5798477-5798489:-	two-quartet	TRUE	GGGACAGTAGGGGGAAGGTGTGG	Cdc123|ENSMUSG00000039128	CDS
chr2:14055730-14055736:-,chr2:14045247-14045255:-	two-quartet	TRUE	GGCCGGGTGGTTGG	Hacd1|ENSMUSG00000063275	CDS
chr2:26924952-26924953:-,chr2:26924510-26924531:-	two-quartet	TRUE	GGAACCTGGCTTTAGGAGGAGG	Surf4|ENSMUSG00000014867	3′ UTR,CDS
chr2:27277215-27277223:-,chr2:27275064-27275074:-	two-quartet	TRUE	GGTGGGAAGGGCGGCTGG	Vav2|ENSMUSG00000009621	CDS
chr2:32692592-32692611:-,chr2:32692497-32692504:-	two-quartet	TRUE	GGCACGGAGTGGACTGCAGGTGGAGG	Fpgs|ENSMUSG00000009566	CDS
chr2:38613431-38613445:-,chr2:38590844-38590848:-	two-quartet	TRUE	GGCCAGATATGGAGGAGG	Psmb7|ENSMUSG00000026750	CDS
chr2:38643357-38643373:-,chr2:38642270-38642275:-	two-quartet	TRUE	GGGGGTGGTGTATAAGGATGG	Psmb7|ENSMUSG00000026750	CDS
chr2:38643357-38643373:-,chr2:38642274-38642275:-	two-quartet	TRUE	GGGGGTGGTGTATAAGG	Psmb7|ENSMUSG00000026750	CDS
chr2:44927141-44927179:-,chr2:44860325-44860326:-	bulges	TRUE	GTGGAGGAGGAGGAGGAGAGGAGGAGGAGGAGGAGGAGG	Gtdc1|ENSMUSG00000036890	5' UTR
chr2:50296642-50296672:-,chr2:50296307-50296309:-	two-quartet	TRUE	GGCCGGGGCGCGGAGGCCGCGCGGTGACTGGG	Mmadhc|ENSMUSG00000026766	5' UTR
chr2:60763235-60763262:-,chr2:60762314-60762319:-	two-quartet	TRUE	GGGCGGCCATGGCCCAGAGATGGAGAGGCTGG	Rbms1|ENSMUSG00000026970	CDS
chr2:69439771-69439797:-,chr2:69438469-69438470:-	two-quartet	TRUE	GGATTAGCCGTGGACTGGGTTGGAAGG	Lrp2|ENSMUSG00000027070	CDS
chr2:69439771-69439797:-,chr2:69438469-69438470:-	two-quartet	TRUE	GGATTAGCCGTGGACTGGGTTGGAAGG	Lrp2|ENSMUSG00000027070	CDS
chr2:72946545-72946556:-,chr2:72940736-72940739:-	two-quartet	TRUE	GGTGGTGGGAGAGG	Sp3|ENSMUSG00000027109	CDS
chr2:76639199-76639207:-,chr2:76636880-76636889:-	two-quartet	TRUE	GGAAACTGGAAAGGGGG	Prkra|ENSMUSG00000002731	CDS
chr2:77917055-77917086:-,chr2:77915577-77915578:-	bulges	TRUE	GAGGAGGAGGAAGGAGAAGACGAGGAAGGAGG	Cwc22|ENSMUSG00000027014	CDS
chr2:90898636-90898650:-,chr2:90898486-90898503:-	two-quartet	TRUE	GGTATGAGAGGGAGGTCTGGGACATGTTTGG	Ndufs3|ENSMUSG00000005510	CDS
chr2:90904583-90904614:-,chr2:90904480-90904488:-	long loop	TRUE	GGGCTCTTGGGGGCCGCTTCCGTAGGCAGGGGGGCTGGG	Ndufs3|ENSMUSG00000005510	CDS
chr2:91234107-91234110:-,chr2:91218875-91218889:-	two-quartet	TRUE	GGGATTGGAGCTGGAGG	Ddb2|ENSMUSG00000002109	CDS
chr2:91939752-91939774:-,chr2:91939655-91939664:-	two-quartet	TRUE	GGCTTGCGGGGGTGATGGCACGGTTGGCTGG	Dgkz|ENSMUSG00000040479	3′ UTR,CDS
chr2:93811896-93811897:-,chr2:93806120-93806141:-	two-quartet	TRUE	GGGCACTGCTGGCTGGTGGCGG	Ext2|ENSMUSG00000027198	CDS
chr2:105398969-105398981:-,chr2:105394861-105394872:-	two-quartet	TRUE	GGAGAGGCTGGGGAAAATTGTGG	Rcn1|ENSMUSG00000005973	CDS
chr2:114108103-114108122:-,chr2:114105957-114105974:-	bulges	TRUE	GGGCTGTGGGTCATCTGAGGGATGTGCGTCGCTTGG	Aqr|ENSMUSG00000040383	CDS
chr2:125098796-125098800:-,chr2:125098497-125098518:-	two-quartet	TRUE	GGAGGAGTTGGGTTTGGTGGTCTGG	Myef2|ENSMUSG00000027201	CDS
chr2:125098796-125098803:-,chr2:125098502-125098518:-	two-quartet	TRUE	GGAGGAGGAGTTGGGTTTGGTGG	Myef2|ENSMUSG00000027201	CDS
chr2:126837334-126837349:-,chr2:126835577-126835590:-	two-quartet	TRUE	GGACAACAGTGGCTGGTTGGATCCTTGG	Trpm7|ENSMUSG00000027365	CDS
chr2:127124830-127124852:-,chr2:127123722-127123726:-	two-quartet	TRUE	GGAAGCCGATGGGAAGTGTGCGGTGG	Ncaph|ENSMUSG00000034906	3′ UTR,CDS
chr2:128628496-128628508:-,chr2:128627206-128627207:-	two-quartet	TRUE	GGGAGGAGGAAGG	Anapc1|ENSMUSG00000014355	CDS
chr2:128669649-128669674:-,chr2:128669055-128669059:-	bulges	TRUE	GGTGCTGTACACAGGAGTGGTGCGGGTGG	Anapc1|ENSMUSG00000014355	CDS
chr2:130661736-130661737:-,chr2:130658670-130658711:-	bulges	TRUE	GGAGGAGGAAGAGAGGAAGGCTCAGGAGGAGCAGGCCCGGCG	Ddrgk1|ENSMUSG00000068290	CDS
chr2:144257099-144257108:-,chr2:144255597-144255604:-	two-quartet	TRUE	GGAGTTAAGGAGGTGG	Snx5|ENSMUSG00000027423	CDS
chr3:37424619-37424635:+,chr3:37426088-37426089:+	two-quartet	TRUE	GGATGGAAAGCAGGAGG	Spata5|ENSMUSG00000027722	CDS
chr3:37436759-37436765:+,chr3:37439100-37439119:+	two-quartet	TRUE	GGCTCAGAAGGAAGTGAAGGACGGG	Spata5|ENSMUSG00000027722	CDS
chr3:40800275-40800283:+,chr3:40800999-40801013:+	two-quartet	TRUE	GGATCGAGGACTTTAAGGTTGG	Plk4|ENSMUSG00000025758	CDS
chr3:67587961-67587985:+,chr3:67589830-67589839:+	two-quartet	TRUE	GGAGCTTGGGAGGTTTGTGTTTGGGATTGGTGG	Mfsd1|ENSMUSG00000027775	CDS
chr3:83055636-83055654:+,chr3:83056770-83056774:+	two-quartet	TRUE	GGCGGCGACATGGTGGAGGAGG	Plrg1|ENSMUSG00000027998	5' UTR,CDS
chr3:83055636-83055654:+,chr3:83056770-83056774:+	two-quartet	TRUE	GGCGGCGACATGGTGGAGGAGG	Plrg1|ENSMUSG00000027998	5' UTR,CDS
chr3:85645047-85645048:+,chr3:85652280-85652308:+	bulges	TRUE	GGTGTTTGAGGAGCTGTGGAAGGGGGAGG	Gatb|ENSMUSG00000028085	CDS
chr3:87527306-87527316:+,chr3:87527869-87527871:+	two-quartet	TRUE	GGAGGTGGAGGG	Etv3|ENSMUSG00000003382	CDS
chr3:88051280-88051289:+,chr3:88051672-88051693:+	bulges	TRUE	GGACTCAAGGCAAGGGCCTGGGCCGGAGGG	Gpatch4|ENSMUSG00000028069	CDS
chr3:88051918-88051937:+,chr3:88052031-88052036:+	two-quartet	TRUE	GGTAGTGGACTCGGGGAAGGATGG	Gpatch4|ENSMUSG00000028069	CDS
chr3:88051918-88051937:+,chr3:88052031-88052036:+	two-quartet	TRUE	GGTAGTGGACTCGGGGAAGGATGG	Gpatch4|ENSMUSG00000028069	CDS
chr3:88358396-88358408:+,chr3:88358652-88358673:+	bulges	TRUE	GGAGGAACAGAGGCAGAGGAGGAGGCTCGGCGG	Smg5|ENSMUSG00000001415	CDS
chr3:88358396-88358408:+,chr3:88358652-88358673:+	bulges	TRUE	GGAGGAACAGAGGCAGAGGAGGAGGCTCGGCGG	Smg5|ENSMUSG00000001415	CDS
chr3:88577185-88577196:+,chr3:88579879-88579903:+	bulges	TRUE	GGAGAAGCAAGATGAGGCTGCTGGCGGTTGTGGTG	Ssr2|ENSMUSG00000041355	5' UTR,CDS
chr3:89181262-89181276:+,chr3:89181925-89181933:+	bulges	TRUE	GGGTGGGGCTTCAGCGGCTGGG	Scamp3|ENSMUSG00000028049	CDS
chr3:89180887-89180888:+,chr3:89181925-89181954:+	bulges	TRUE	GCGGCTGGGTGACTGCTCTGGTGGTGGTGG	Scamp3|ENSMUSG00000028049	CDS
chr3:89422338-89422345:+,chr3:89422925-89422944:+	two-quartet	TRUE	GGTTCGGTACATGGGCTGTGTGGAGG	Shc1|ENSMUSG00000042626	5' UTR,CDS
chr3:89750732-89750755:+,chr3:89750928-89750935:+	two-quartet	TRUE	GGCACCAGAGGCACTGTGGATGGACCAGGG	Adar|ENSMUSG00000027951	CDS
chr3:90476242-90476245:+,chr3:90477004-90477034:+	bulges	TRUE	GAGGGGTGACAGAGGACGTGGTCGTGGTGGGCG	Ilf2|ENSMUSG00000001016	CDS
chr3:90477029-90477064:+,chr3:90477319-90477320:+	bulges	TRUE	GGGCGCTTTGGTTCCAGAGGAGGGCCTGGTGGAGGG	Ilf2|ENSMUSG00000001016	CDS
chr3:90477047-90477064:+,chr3:90477319-90477326:+	two-quartet	TRUE	GGAGGGCCTGGTGGAGGGTTCAGG	Ilf2|ENSMUSG00000001016	CDS
chr3:95944339-95944361:+,chr3:95945179-95945182:+	two-quartet	TRUE	GGGGAGGAGGAGGAAGAAGAGGAGG	Anp32e|ENSMUSG00000015749	3′ UTR,CDS
chr3:95944341-95944361:+,chr3:95945179-95945188:+	bulges	TRUE	GGAGGAGGAGGAAGAAGAGGAGGAAGAGG	Anp32e|ENSMUSG00000015749	3′ UTR,CDS
chr3:95944344-95944361:+,chr3:95945179-95945200:+	bulges	TRUE	GGAGGAGGAAGAAGAGGAGGAAGAGGGTCTTCGGGGAG	Anp32e|ENSMUSG00000015749	3′ UTR,CDS
chr3:96150957-96150974:+,chr3:96151337-96151344:+	bulges	TRUE	GGAGCCAGTGGTGGTGGAGTGGAG	Otud7b|ENSMUSG00000038495	CDS
chr3:96631545-96631568:+,chr3:96631688-96631694:+	two-quartet	TRUE	GGACCACCAAAGGGCAAGAGGAGAGGAGG	Rbm8a|ENSMUSG00000038374	3′ UTR,CDS
chr3:103052923-103052931:+,chr3:103054654-103054657:+	two-quartet	TRUE	GGAGGAGGGGG	Csde1|ENSMUSG00000068823	3′ UTR,CDS
chr3:103171841-103171865:+,chr3:103171947-103171954:+	bulges	TRUE	GAGGCACCCGGCGTGCGGGAAGCGGCGGCGG	Bcas2|ENSMUSG00000005687	CDS
chr3:103171855-103171865:+,chr3:103171947-103171968:+	bulges	TRUE	GCGGGAAGCGGCGGCGGCCCTGGTGGAGGAG	Bcas2|ENSMUSG00000005687	CDS
chr3:103171855-103171865:+,chr3:103171947-103171971:+	bulges	TRUE	GCGGGAAGCGGCGGCGGCCCTGGTGGAGGAGGAG	Bcas2|ENSMUSG00000005687	CDS
chr3:88484926-88484944:-,chr3:88484836-88484837:-	two-quartet	TRUE	GGAGGGCGAGGAGGAGAGG	Lmna|ENSMUSG00000028063	CDS
chr3:90038369-90038370:-,chr3:90034674-90034700:-	two-quartet	TRUE	GGTAGTTCTGGTAGGCGAGGAGGAAGG	Ubap2l|ENSMUSG00000042520	CDS
chr3:90038369-90038370:-,chr3:90034678-90034700:-	two-quartet	TRUE	GGTAGTTCTGGTAGGCGAGGAGG	Ubap2l|ENSMUSG00000042520	CDS
chr3:90432803-90432807:-,chr3:90424075-90424087:-	two-quartet	TRUE	GGAGAGGTTGGAAAGG	Ints3|ENSMUSG00000027933	CDS
chr3:90502115-90502122:-,chr3:90500085-90500107:-	two-quartet	TRUE	GGTAGAGGTCGGGGTATGATAGGTCGGGG	Chtop|ENSMUSG00000001017	CDS
chr3:94622687-94622721:-,chr3:94622144-94622145:-	two-quartet	TRUE	GGAGCTACAGAGGCGCTTGCTGGGGATGGAGGCGG	Tuft1|ENSMUSG00000005968	CDS
chr3:100957863-100957876:-,chr3:100956292-100956305:-	two-quartet	TRUE	GGAGGGATCCTGGCGGATGATATGGG	Ttf2|ENSMUSG00000033222	CDS
chr3:100957863-100957876:-,chr3:100956302-100956305:-	two-quartet	TRUE	GGAGGGATCCTGGCGG	Ttf2|ENSMUSG00000033222	CDS
chr3:101576918-101576933:-,chr3:101576575-101576584:-	two-quartet	TRUE	GGCGGCGCCCTGGCGGCTGGGTGG	Atp1a1|ENSMUSG00000033161	CDS
chr3:101604402-101604412:-,chr3:101595103-101595108:-	two-quartet	TRUE	GGGGAAGGGGGTTGG	Atp1a1|ENSMUSG00000033161	CDS
chr3:107669092-107669098:-,chr3:107668717-107668737:-	two-quartet	TRUE	GGCCTGCATGGATGGGTTCAGGGTGG	Ahcyl1|ENSMUSG00000027893	3′ UTR,CDS
chr3:107669891-107669913:-,chr3:107669176-107669181:-	two-quartet	TRUE	GGTGGTGTGTGGCTATGGTGAGGTAGG	Ahcyl1|ENSMUSG00000027893	3′ UTR,CDS
chr4:3583488-3583489:+,chr4:3585030-3585054:+	two-quartet	TRUE	GGAGACCAAGGTACAGAAGAGGAGG	Tgs1|ENSMUSG00000028233	CDS
chr4:8852796-8852807:+,chr4:8853173-8853176:+	two-quartet	TRUE	GGTGGTGACGGTGG	Chd7|ENSMUSG00000041235	CDS
chr4:32757888-32757906:+,chr4:32758355-32758356:+	two-quartet	TRUE	GGACCAGGGGTGGATGAGG	Mdn1|ENSMUSG00000058006	CDS
chr4:40176008-40176025:+,chr4:40176495-40176502:+	bulges	TRUE	GGGAGTTCTTGGTTGGGGTGTGGG	Aco1|ENSMUSG00000028405	CDS
chr4:40176008-40176025:+,chr4:40176495-40176505:+	two-quartet	TRUE	GGGAGTTCTTGGTTGGGGTGTGGGTGG	Aco1|ENSMUSG00000028405	CDS
chr4:40960970-40960971:+,chr4:40964594-40964610:+	two-quartet	TRUE	GGATGGCGTGCTGGTGG	Chmp5|ENSMUSG00000028419	CDS
chr4:43957762-43957773:+,chr4:43970499-43970522:+	two-quartet	TRUE	GGGCAAATCAGGAAAGGATGTGGCCGATAGGTGG	Glipr2|ENSMUSG00000028480	CDS
chr4:44981504-44981506:+,chr4:44982878-44982897:+	two-quartet	TRUE	GGCTGTGAGGTGGAACAGTGG	Grhpr|ENSMUSG00000035637	5' UTR,CDS
chr4:46471457-46471467:+,chr4:46472086-46472110:+	bulges	TRUE	GAGGATGAAGAGGAGGAAGAAAGTGGGAAGGGTG	Anp32b|ENSMUSG00000028333	CDS
chr4:62422280-62422300:+,chr4:62422414-62422417:+	two-quartet	TRUE	GGCTCTTTGGCTGGCACTGGGGG	Prpf4|ENSMUSG00000066148	CDS
chr4:62422280-62422300:+,chr4:62422414-62422422:+	two-quartet	TRUE	GGCTCTTTGGCTGGCACTGGGGGACTGG	Prpf4|ENSMUSG00000066148	CDS
chr4:62494837-62494857:+,chr4:62495997-62496009:+	two-quartet	TRUE	GGTTCTCGGGTCTCTCTCAGGCGTGGAGGAGG	Bspry|ENSMUSG00000028392	CDS
chr4:89137517-89137524:+,chr4:89148188-89148205:+	two-quartet	TRUE	GGTGAAGATTGGAATAATTGGTGG	Mtap|ENSMUSG00000062937	CDS
chr4:89137517-89137524:+,chr4:89148188-89148211:+	two-quartet	TRUE	GGTGAAGATTGGAATAATTGGTGGAACAGG	Mtap|ENSMUSG00000062937	CDS
chr4:106561396-106561397:+,chr4:106564400-106564416:+	two-quartet	TRUE	GGTCCGGGAATGGAAGG	Dhcr24|ENSMUSG00000034926	CDS
chr4:106561396-106561397:+,chr4:106564400-106564423:+	two-quartet	TRUE	GGTCCGGGAATGGAAGGAACAGGG	Dhcr24|ENSMUSG00000034926	CDS
chr4:108177114-108177123:+,chr4:108178370-108178374:+	two-quartet	TRUE	GGAATGGAGGTGG	Echdc2|ENSMUSG00000028601	3′ UTR,CDS
chr4:108328213-108328220:+,chr4:108332210-108332228:+	two-quartet	TRUE	GGAGCAGGTTGCTATCGGCTGGTGG	Coa7|ENSMUSG00000048351	CDS
chr4:108631921-108631925:+,chr4:108633170-108633181:+	two-quartet	TRUE	GGAGGTTTTGGATGG	Cc2d1b|ENSMUSG00000028582	CDS
chr4:108834834-108834856:+,chr4:108845950-108845957:+	two-quartet	TRUE	GGACGCACTGGGCTTGGAAAGGGTTTTGG	Txndc12|ENSMUSG00000028567	CDS
chr4:115010141-115010147:+,chr4:115011793-115011805:+	two-quartet	TRUE	GGGAATCTGGCTGGCTGG	Stil|ENSMUSG00000028718	3′ UTR,CDS
chr4:116507623-116507650:+,chr4:116510521-116510522:+	canonical/G3L1-7	TRUE	GGGCGCCGGCGGGAAGGGACGCGGCGGG	Ipp|ENSMUSG00000028696	5' UTR
chr4:116529789-116529808:+,chr4:116530412-116530421:+	bulges	TRUE	GGGGCAATCTATGCTTTGGGTGGGTGGG	Ipp|ENSMUSG00000028696	CDS
chr4:116529806-116529808:+,chr4:116530412-116530427:+	bulges	TRUE	GGGTGGGTGGGTTGGAG	Ipp|ENSMUSG00000028696	CDS
chr4:116816484-116816507:+,chr4:116816582-116816586:+	two-quartet	TRUE	GGCTACAAGAAGGAGCTAGGAAGGTGG	Mutyh|ENSMUSG00000028687	3′ UTR,CDS
chr4:116816695-116816696:+,chr4:116816777-116816798:+	two-quartet	TRUE	GGTAACCGGTGTGGTGGATGGG	Mutyh|ENSMUSG00000028687	3′ UTR,CDS
chr4:118409369-118409386:+,chr4:118410884-118410891:+	two-quartet	TRUE	GGGCCGCGGCAATGCAGAGGGAGG	Med8|ENSMUSG00000006392	5' UTR,CDS
chr4:124707702-124707703:+,chr4:124707815-124707828:+	two-quartet	TRUE	GGACTCGGTGGAGG	Fhl3|ENSMUSG00000032643	3′ UTR,CDS
chr4:124715698-124715704:+,chr4:124715809-124715823:+	two-quartet	TRUE	GGACGGACTGCGGAAGGAGG	Sf3a3|ENSMUSG00000028902	CDS
chr4:124715698-124715704:+,chr4:124715809-124715823:+	two-quartet	TRUE	GGACGGACTGCGGAAGGAGG	Sf3a3|ENSMUSG00000028902	CDS
chr4:125085241-125085266:+,chr4:125086144-125086145:+	two-quartet	TRUE	GGTTAAGCGGAAGCAGGAGCTGGCGG	Meaf6|ENSMUSG00000028863	CDS
chr4:129461696-129461705:+,chr4:129461941-129461959:+	bulges	TRUE	GGCGGAAGGGGAGGACGTGGGGTGGTG	Bsdc1|ENSMUSG00000040859	5' UTR,CDS
chr4:129461696-129461705:+,chr4:129461941-129461962:+	bulges	TRUE	GGCGGAAGGGGAGGACGTGGGGTGGTGGCG	Bsdc1|ENSMUSG00000040859	5' UTR,CDS
chr4:129461696-129461705:+,chr4:129461941-129461965:+	bulges	TRUE	GGCGGAAGGGGAGGACGTGGGGTGGTGGCGGAG	Bsdc1|ENSMUSG00000040859	5' UTR,CDS
chr4:132550467-132550468:+,chr4:132553016-132553038:+	two-quartet	TRUE	GGAAAGTCGGGATGGTCGAGTGG	Dnajc8|ENSMUSG00000054405	3′ UTR,CDS
chr4:134092187-134092209:+,chr4:134092318-134092329:+	two-quartet	TRUE	GGCCAGATCCTGGATGTGAAGGGCGGACGAGGG	Crybg2|ENSMUSG00000012123	CDS
chr4:134521600-134521601:+,chr4:134522953-134522969:+	two-quartet	TRUE	GGAATGGCAAGTGGTGG	Aunip|ENSMUSG00000078521	CDS
chr4:137623385-137623388:+,chr4:137625156-137625177:+	two-quartet	TRUE	GGGCAGTGATGGATTTTGGGTAGG	Usp48|ENSMUSG00000043411	CDS
chr4:139287079-139287094:+,chr4:139287755-139287762:+	two-quartet	TRUE	GGGCGCCTGGTGGAGGACATGG	Capzb|ENSMUSG00000028745	CDS
chr4:140710457-140710476:+,chr4:140712130-140712135:+	two-quartet	TRUE	GGGAAGCTGTGGAGCTGGGGTCGG	Rcc2|ENSMUSG00000040945	CDS
chr4:140718385-140718412:+,chr4:140720544-140720554:+	bulges	TRUE	GGTCCATCGCCAACCTTCGGGGAATTGGGGTATGGGG	Rcc2|ENSMUSG00000040945	CDS
chr4:40279157-40279178:-,chr4:40277735-40277745:-	two-quartet	TRUE	GGGGCCGTGTGGAAGAACATGGTCTTTAAGG	Ndufb6|ENSMUSG00000071014	CDS
chr4:40745451-40745474:-,chr4:40744152-40744158:-	two-quartet	TRUE	GGGCCCAAGATGGAAAGATCAAGGTTTGG	Smu1|ENSMUSG00000028409	CDS
chr4:41223355-41223374:-,chr4:41221616-41221621:-	two-quartet	TRUE	GGTACAGATGAGGGACCGGAAGGG	Ubap2|ENSMUSG00000028433	CDS
chr4:41227198-41227207:-,chr4:41226309-41226334:-	bulges	TRUE	GAGGCAGAGGATTTGGACGTGGCAGGGGCAGAGG	Ubap2|ENSMUSG00000028433	CDS
chr4:41723034-41723035:-,chr4:41720836-41720867:-	two-quartet	TRUE	GGTGGCTGACGGTCTGGTCAAGGTGCAGGTGG	Dctn3|ENSMUSG00000028447	CDS
chr4:41773735-41773771:-,chr4:41773523-41773524:-	bulges	TRUE	GAGGAGATACGAGGTGGCGCTGGAAGCGGAGGAGGAG	Ccl27a|ENSMUSG00000073888	CDS
chr4:43519388-43519392:-,chr4:43519288-43519297:-	two-quartet	TRUE	GGAGGTGGCCAGG	Tpm2|ENSMUSG00000028464	CDS
chr4:43574027-43574028:-,chr4:43573838-43573866:-	two-quartet	TRUE	GGTTGTCCCCTGGGTGGCATTGGAGGAGG	Gba2|ENSMUSG00000028467	CDS
chr4:44041662-44041670:-,chr4:44040422-44040436:-	bulges	TRUE	GGGGACAGGGATCGGTGGGGGG	Gne|ENSMUSG00000028479	3′ UTR,CDS
chr4:46386093-46386116:-,chr4:46382681-46382685:-	two-quartet	TRUE	GGCCAAGCTGGAGAAGGTGGAAGGTGG	Trmo|ENSMUSG00000028331	CDS
chr4:57945146-57945156:-,chr4:57943950-57943967:-	two-quartet	TRUE	GGGTCAAAAGGTGGGGGAGTTCTCCGG	Txn1|ENSMUSG00000028367	CDS
chr4:57945146-57945156:-,chr4:57943960-57943967:-	two-quartet	TRUE	GGGTCAAAAGGTGGGGG	Txn1|ENSMUSG00000028367	CDS
chr4:58841382-58841393:-,chr4:58840765-58840766:-	two-quartet	TRUE	GGGGGTTGGAGG	Ecpas|ENSMUSG00000050812	CDS
chr4:106667495-106667499:-,chr4:106665710-106665738:-	bulges	TRUE	GGAGGTCTACTTCGAGGATGAGGACAGGGCGG	Ttc4|ENSMUSG00000025413	CDS
chr4:106678752-106678782:-,chr4:106678301-106678302:-	bulges	TRUE	GGCGGCTTCCGCGAGGATCAGTGGGAGGAGG	Ttc4|ENSMUSG00000025413	CDS
chr4:107057371-107057381:-,chr4:107056103-107056104:-	two-quartet	TRUE	GGTGGTGGTGG	Mrpl37|ENSMUSG00000028622	CDS
chr4:116123061-116123073:-,chr4:116122976-116122982:-	two-quartet	TRUE	GGGGCCAGGATGAGGAGG	Rad54l|ENSMUSG00000028702	5' UTR,CDS
chr4:116991231-116991232:-,chr4:116990429-116990448:-	two-quartet	TRUE	GGAAGAGATCGGTCGGCTGG	Urod|ENSMUSG00000028684	CDS
chr4:117901557-117901567:-,chr4:117901051-117901055:-	two-quartet	TRUE	GGTGGTTGAGGCGG	Ipo13|ENSMUSG00000033365	CDS
chr4:118291179-118291195:-,chr4:118284847-118284852:-	two-quartet	TRUE	GGCCCCCGGAGAGGCGGAAGG	Ptprf|ENSMUSG00000033295	5' UTR
chr4:119282780-119282789:-,chr4:119282438-119282448:-	two-quartet	TRUE	GGAGAAAAGGGTGCGGAGG	Ybx1|ENSMUSG00000028639	CDS
chr4:122885813-122885836:-,chr4:122872449-122872453:-	two-quartet	TRUE	GGAGGTGAGGCGGAACTCTTAAGGTGG	Cap1|ENSMUSG00000028656	5' UTR
chr4:124850231-124850244:-,chr4:124849957-124849962:-	two-quartet	TRUE	GGCTGGTGGCGGGAACGG	1110065P20Rik|ENSMUSG00000078570	CDS
chr4:126463671-126463672:-,chr4:126461794-126461805:-	two-quartet	TRUE	GGGAGGTGGTGG	Ago1|ENSMUSG00000041530	CDS
chr4:129189541-129189557:-,chr4:129183708-129183717:-	two-quartet	TRUE	GGCCCGGCTTCCGGAGGAAGGTGGG	S100pbp|ENSMUSG00000040928	5' UTR
chr4:129328587-129328591:-,chr4:129322853-129322869:-	two-quartet	TRUE	GGAGAATTTGGAGGTTTTGG	Rbbp4|ENSMUSG00000057236	CDS
chr4:129522362-129522374:-,chr4:129521496-129521510:-	two-quartet	TRUE	GGGGACCTACGGGACATTGGGGCTGG	Hdac1|ENSMUSG00000028800	CDS
chr4:129555852-129555877:-,chr4:129555716-129555718:-	two-quartet	TRUE	GGCCAGTTCGGGGAAGTGTGGATGGGG	Lck|ENSMUSG00000000409	CDS
chr4:132533481-132533499:-,chr4:132533374-132533387:-	two-quartet	TRUE	GGCTTCGTCTCGGACTCGTCGGATAGCATGG	Atpif1|ENSMUSG00000054428	5' UTR,CDS
chr5:8056614-8056639:+,chr5:8057537-8057547:+	long loop	TRUE	GGGCGGAGGGTACTACCCAGGCGGGTATGGTGGGG	Sri|ENSMUSG00000003161	CDS
chr5:8057611-8057621:+,chr5:8059352-8059357:+	two-quartet	TRUE	GGCTGGACAGGACGG	Sri|ENSMUSG00000003161	CDS
chr5:24158620-24158636:+,chr5:24159446-24159455:+	two-quartet	TRUE	GGTCAGAATGGTTTAGGTGGTCTGG	Klhl7|ENSMUSG00000028986	3′ UTR,CDS
chr5:28394664-28394670:+,chr5:28408251-28408259:+	two-quartet	TRUE	GGAGGGCAGGGAGG	Rbm33|ENSMUSG00000048271	CDS
chr5:29437779-29437792:+,chr5:29439825-29439830:+	two-quartet	TRUE	GGTCGGAATAGAGGTTGG	Nom1|ENSMUSG00000001569	CDS
chr5:30788826-30788840:+,chr5:30791491-30791499:+	two-quartet	TRUE	GGGAGAGGGGCGTGGTTGGAGG	Dpysl5|ENSMUSG00000029168	CDS
chr5:30788826-30788840:+,chr5:30791491-30791499:+	two-quartet	TRUE	GGGAGAGGGGCGTGGTTGGAGG	Dpysl5|ENSMUSG00000029168	CDS
chr5:30919938-30919948:+,chr5:30920079-30920089:+	bulges	TRUE	GGGGAGCAGGGAGCGGAGGG	Emilin1|ENSMUSG00000029163	CDS
chr5:32486031-32486032:+,chr5:32487570-32487584:+	two-quartet	TRUE	GGTGGTGGAAGACGG	Ppp1cb|ENSMUSG00000014956	CDS
chr5:38220617-38220635:+,chr5:38224626-38224628:+	two-quartet	TRUE	GGCGGGGTCGGCTGACAGGG	Lyar|ENSMUSG00000067367	5' UTR
chr5:48372463-48372495:+,chr5:48374179-48374184:+	bulges	TRUE	GGCGGCGAGCGCCGGTGGCGGCGGGAGAGGCGGGGTG	5730480H06Rik|ENSMUSG00000029089	5' UTR
chr5:69564626-69564647:+,chr5:69565429-69565436:+	two-quartet	TRUE	GGCCCTGGGTGCTGGCTGGAGGTTGGGG	Guf1|ENSMUSG00000029208	3′ UTR,CDS
chr5:77321097-77321113:+,chr5:77323553-77323555:+	two-quartet	TRUE	GGCCAGAGGAGGACAGGG	Polr2b|ENSMUSG00000029250	CDS
chr5:92170773-92170793:+,chr5:92173925-92173926:+	two-quartet	TRUE	GGAGGGGAACAGTGACGGAGG	Uso1|ENSMUSG00000029407	CDS
chr5:104058204-104058218:+,chr5:104059635-104059645:+	bulges	TRUE	GGGCAATCCCGGGGGGGATGGTGG	Nudt9|ENSMUSG00000029310	CDS
chr5:110849681-110849686:+,chr5:110855724-110855741:+	two-quartet	TRUE	GGAAGTGGTGCGTGTGGGGAGG	Chek2|ENSMUSG00000029521	CDS
chr5:110860918-110860924:+,chr5:110863257-110863269:+	two-quartet	TRUE	GGAACTGATGGAAGGAGG	Chek2|ENSMUSG00000029521	3′ UTR,CDS
chr5:112349424-112349428:+,chr5:112363108-112363129:+	bulges	TRUE	GTGGGCTCTGGGGTGTGGTGTGGAG	Hps4|ENSMUSG00000042328	CDS
chr5:114791399-114791407:+,chr5:114792099-114792111:+	two-quartet	TRUE	GGGAGGAGACAACTGGGCGG	Ankrd13a|ENSMUSG00000041870	CDS
chr5:117357462-117357473:+,chr5:117363590-117363593:+	two-quartet	TRUE	GGAGGCCGGAGAGG	Wsb2|ENSMUSG00000029364	CDS
chr5:122284908-122284909:+,chr5:122308130-122308169:+	bulges	TRUE	GGAGTTGCGGATGGCGTCGGAGGGTGGAGAGACTATGGAG	Pptc7|ENSMUSG00000038582	5' UTR,CDS
chr5:122707785-122707787:+,chr5:122714398-122714422:+	long loop	TRUE	GGGTGGGTGTTCGTGTGGGAAAAGGG	P2rx4|ENSMUSG00000029470	CDS
chr5:123927121-123927137:+,chr5:123927249-123927253:+	two-quartet	TRUE	GGAAAAGTGGCCAGAGGTGG	Denr|ENSMUSG00000023106	CDS
chr5:127689855-127689880:+,chr5:127690989-127691000:+	long loop	TRUE	GGGAAGTGAAAGAGCGGGTGAGGAGGGCTGCAGGGG	Glt1d1|ENSMUSG00000049971	CDS
chr5:31090055-31090072:-,chr5:31089695-31089700:-	two-quartet	TRUE	GGCCGGGGAGGTGGTTGGTGGG	Slc30a3|ENSMUSG00000029151	CDS
chr5:31206037-31206067:-,chr5:31205128-31205129:-	bulges	TRUE	GAGGTGGAGGAAGAGGAGGATGACAGTGAGG	Ppm1g|ENSMUSG00000029147	CDS
chr5:31207562-31207570:-,chr5:31206438-31206453:-	two-quartet	TRUE	GGATGATGTGGACAATGAGGAGG	Ppm1g|ENSMUSG00000029147	CDS
chr5:31257330-31257346:-,chr5:31256962-31256975:-	two-quartet	TRUE	GGGCAAAGTGGATTCGCTGGTGGGTGTGG	Ift172|ENSMUSG00000038564	CDS
chr5:31260622-31260631:-,chr5:31260511-31260523:-	bulges	TRUE	GGGAGGCAGAGGGGTGGAGGG	Ift172|ENSMUSG00000038564	CDS
chr5:38531014-38531041:-,chr5:38530105-38530110:-	two-quartet	TRUE	GGGGACACAGTGGCTGTTGGTGGCACGGATGG	Wdr1|ENSMUSG00000005103	CDS
chr5:38546943-38546964:-,chr5:38545848-38545854:-	two-quartet	TRUE	GGTCGGGGAAGGAAGGGAGAAGTTTGG	Wdr1|ENSMUSG00000005103	5' UTR,CDS
chr5:44029609-44029610:-,chr5:44026823-44026835:-	two-quartet	TRUE	GGTGGCTGGGTGG	Prom1|ENSMUSG00000029086	3′ UTR,CDS
chr5:52166700-52166718:-,chr5:52162608-52162615:-	two-quartet	TRUE	GGAGCAATTGGAAGAAAGGTGGTGG	Dhx15|ENSMUSG00000029169	CDS
chr5:52660629-52660630:-,chr5:52656341-52656355:-	two-quartet	TRUE	GGGGGCTCGGGTTGG	Sepsecs|ENSMUSG00000029173	3′ UTR,CDS
chr5:90252866-90252897:-,chr5:90250523-90250524:-	two-quartet	TRUE	GGGAAGAAGGATGGAAGGAGGTCGTAAGGCGG	Ankrd17|ENSMUSG00000055204	CDS
chr5:90268331-90268356:-,chr5:90265566-90265573:-	two-quartet	TRUE	GGCTTGTTCTGGGGGCAGGCAGGAGGTGGTGG	Ankrd17|ENSMUSG00000055204	CDS
chr5:90268331-90268356:-,chr5:90265572-90265573:-	two-quartet	TRUE	GGCTTGTTCTGGGGGCAGGCAGGAGG	Ankrd17|ENSMUSG00000055204	CDS
chr5:92434221-92434232:-,chr5:92431103-92431122:-	two-quartet	TRUE	GGCGAGTGCAGGTGGGTTTGGAGGATTTGG	Nup54|ENSMUSG00000034826	CDS
chr5:92435003-92435016:-,chr5:92431109-92431122:-	bulges	TRUE	GCGGCACCGGCGGGTGGGTTTGGAGG	Nup54|ENSMUSG00000034826	CDS
chr5:99963983-99963996:-,chr5:99963876-99963877:-	two-quartet	TRUE	GGAAGAGGTGGAGG	Hnrnpd|ENSMUSG00000000568	3′ UTR,CDS
chr5:99966021-99966036:-,chr5:99964800-99964801:-	two-quartet	TRUE	GGTGGTTTTGGTGAGG	Hnrnpd|ENSMUSG00000000568	3′ UTR,CDS
chr5:99978894-99978898:-,chr5:99978428-99978461:-	bulges	TRUE	GGAGGCACCGAAGGAGGCAGCGCCGAGGCAGAGGGAG	Hnrnpd|ENSMUSG00000000568	5' UTR,CDS
chr5:100036103-100036123:-,chr5:100034980-100034984:-	two-quartet	TRUE	GGAGGACGCTGGGAGAGCAGGAGG	Hnrnpdl|ENSMUSG00000029328	3′ UTR
chr5:100036861-100036883:-,chr5:100036644-100036651:-	two-quartet	TRUE	GGTGCTAGGGGGCGTGGAAGAGGTCAGGG	Hnrnpdl|ENSMUSG00000029328	3′ UTR,CDS
chr5:100429325-100429337:-,chr5:100429219-100429238:-	two-quartet	TRUE	GGCGCCAAATGGGTCACGGATGGCGAGGGGG	5430416N02Rik|ENSMUSG00000097772	non_coding
chr5:108584231-108584242:-,chr5:108583146-108583149:-	two-quartet	TRUE	GGATTGGCAGGAGG	Gak|ENSMUSG00000062234	3′ UTR,CDS
chr5:108629500-108629524:-,chr5:108625086-108625091:-	long loop	TRUE	GGGTGCGGCGGGTCCTGGCCGAGGGAGGG	Gak|ENSMUSG00000062234	3′ UTR,CDS
chr5:110104267-110104269:-,chr5:110104145-110104168:-	two-quartet	TRUE	GGCTGGCTCTATAAGGAGGCGGTGG	Gtpbp6|ENSMUSG00000033434	CDS
chr5:110107344-110107354:-,chr5:110107182-110107197:-	two-quartet	TRUE	GGGTTGTGATCGGAGTGGCAGGTGG	Gtpbp6|ENSMUSG00000033434	5' UTR,CDS
chr5:112342874-112342884:-,chr5:112341131-112341136:-	two-quartet	TRUE	GGGAGGCCGAGGAGG	Srrd|ENSMUSG00000029346	CDS
chr5:114676321-114676339:-,chr5:114674201-114674204:-	two-quartet	TRUE	GGAGGTGGAGAAGGGGATGGG	Gltp|ENSMUSG00000011884	CDS
chr5:121373149-121373163:-,chr5:121372668-121372675:-	two-quartet	TRUE	GGATCCCCTGGGAGTGGGAGG	Trafd1|ENSMUSG00000042726	3′ UTR,CDS
chr5:121528869-121528876:-,chr5:121527214-121527221:-	two-quartet	TRUE	GGATAAGGCGGTGG	Adam1a|ENSMUSG00000072647,Gm42878|ENSMUSG00000105340,Mapkapk5|ENSMUSG00000029454	CDS
chr5:121572675-121572695:-,chr5:121572177-121572181:-	two-quartet	TRUE	GGACGGAGCAGGGGCCTCAGGTGG	Aldh2|ENSMUSG00000029455	CDS
chr5:121580613-121580632:-,chr5:121579740-121579744:-	two-quartet	TRUE	GGTGGCCGAAGGGAACAAGGAGG	Aldh2|ENSMUSG00000029455	CDS
chr5:124530674-124530675:-,chr5:124521371-124521401:-	bulges	TRUE	GGAGCTGGAGCTGGTGGAGGACGTGTGGCGG	Rilpl1|ENSMUSG00000029392	CDS
chr5:129770986-129770987:-,chr5:129770719-129770740:-	two-quartet	TRUE	GGACACGGAGAGCCATGGGAGG	Psph|ENSMUSG00000029446	CDS
chr5:130255209-130255233:-,chr5:130254066-130254068:-	two-quartet	TRUE	GGTCGTCGGCTGGCGGAGTGGCGTGG	Sbds|ENSMUSG00000025337	3′ UTR,CDS
chr5:134513995-134514010:-,chr5:134510212-134510223:-	bulges	TRUE	GGAGGAGGAGAGGAGGAAGGTGGAGG	Clip2|ENSMUSG00000063146	CDS
chr5:134513995-134514010:-,chr5:134510216-134510223:-	bulges	TRUE	GGAGGAGGAGAGGAGGAAGGTG	Clip2|ENSMUSG00000063146	CDS
chr5:135053548-135053572:-,chr5:135053420-135053424:-	bulges	TRUE	GGAGAGGCGCAGGCGCCAGGGCAAGGAG	Bud23|ENSMUSG00000005378	3′ UTR,CDS
chr5:135412610-135412636:-,chr5:135411267-135411269:-	long loop	TRUE	GGGCGTGGCTGAGGGCTGGGAGGAAGGG	Hip1|ENSMUSG00000039959	CDS
chr5:137312139-137312151:-,chr5:137312030-137312043:-	two-quartet	TRUE	GGGAGTACTTTGGTCGGTGTGGTGG	Trip6|ENSMUSG00000023348	CDS
chr6:4531921-4531948:+,chr6:4532743-4532745:+	two-quartet	TRUE	GGAAGTCGTGGTGATGGAGGGCCCCCTGG	Col1a2|ENSMUSG00000029661	CDS
chr6:28423743-28423755:+,chr6:28424289-28424308:+	two-quartet	TRUE	GGATCCTTATGGTTGGCTTGGATGCGGCTGG	Arf5|ENSMUSG00000020440	CDS
chr6:28795937-28795938:+,chr6:28874860-28874873:+	two-quartet	TRUE	GGTGGAGGTAGAGG	Snd1|ENSMUSG00000001424	3′ UTR,CDS
chr6:29890719-29890744:+,chr6:29891200-29891214:+	bulges	TRUE	GGTGGTGGTCTGTGGCTATGGAGAGGTGGGAAAGGGGTG	Ahcyl2|ENSMUSG00000029772	CDS
chr6:30117144-30117157:+,chr6:30118948-30118952:+	two-quartet	TRUE	GGCTGATGGAGAGGTGG	Nrf1|ENSMUSG00000058440	CDS
chr6:34358195-34358208:+,chr6:34363331-34363341:+	two-quartet	TRUE	GGAAGCCTGGGAGGGCATGGAGG	Akr1b8|ENSMUSG00000029762	CDS
chr6:34390119-34390132:+,chr6:34392016-34392026:+	two-quartet	TRUE	GGATGCTTGGGAGGCCATGGAGG	Akr1b10|ENSMUSG00000061758	CDS
chr6:34755890-34755898:+,chr6:34757983-34758005:+	two-quartet	TRUE	GGGAGGAGGAAGAGAAGAGGAGGTTAAAGG	Cald1|ENSMUSG00000029761	CDS
chr6:56851484-56851507:+,chr6:56856232-56856233:+	two-quartet	TRUE	GGCCTACGGGGAGGAGGGAGATGG	Fkbp9|ENSMUSG00000029781	CDS
chr6:56873496-56873512:+,chr6:56875668-56875677:+	two-quartet	TRUE	GGAGAAGCTGGTGTGGATGGAGAGG	Fkbp9|ENSMUSG00000029781	CDS
chr6:65794378-65794383:+,chr6:65831248-65831265:+	bulges	TRUE	GGGAGGTACGTGGGAGCAAGGG	Prdm5|ENSMUSG00000029913	CDS
chr6:67247478-67247490:+,chr6:67271197-67271213:+	two-quartet	TRUE	GGACCAACCCAGGAATAAGGCGAGTTGG	Serbp1|ENSMUSG00000036371	CDS
chr6:71972803-71972824:+,chr6:71974100-71974122:+	bulges	TRUE	GAGGACTCGGGGAGGAGTCAGAGAGAGGAGGAAAGGGATGAGG	Polr1a|ENSMUSG00000049553	CDS
chr6:71972816-71972824:+,chr6:71974100-71974131:+	bulges	TRUE	GGAGTCAGAGAGAGGAGGAAAGGGATGAGGAAGAGGAGG	Polr1a|ENSMUSG00000049553	CDS
chr6:83189722-83189745:+,chr6:83189900-83189901:+	two-quartet	TRUE	GGCGCCTCAAGGAGGCTCGGAAGG	Dctn1|ENSMUSG00000031865	CDS
chr6:83795216-83795248:+,chr6:83796906-83796912:+	bulges	TRUE	GAGGTTGCTACGGCGGACCAGCGGTGGCAACGGGGAGG	Nagk|ENSMUSG00000034744	5' UTR,CDS
chr6:84194758-84194760:+,chr6:84195177-84195189:+	two-quartet	TRUE	GGCTGGATGGTGGG	Dysf|ENSMUSG00000033788	CDS
chr6:85467784-85467785:+,chr6:85468052-85468074:+	two-quartet	TRUE	GGGAGGTATGTGGTATGGGGTGG	Cct7|ENSMUSG00000030007	3′ UTR,CDS
chr6:85467784-85467785:+,chr6:85468052-85468074:+	two-quartet	TRUE	GGGAGGTATGTGGTATGGGGTGG	Cct7|ENSMUSG00000030007	3′ UTR,CDS
chr6:87009936-87009959:+,chr6:87012906-87012907:+	two-quartet	TRUE	GGTGTAGTCCGGCTGTGCAGGCGG	Nfu1|ENSMUSG00000029993	CDS
chr6:87917981-87917982:+,chr6:87921525-87921549:+	two-quartet	TRUE	GGTTCCTCTGGGGAAAGGACGGCGG	Hmces|ENSMUSG00000030060	3′ UTR,CDS
chr6:91748449-91748470:+,chr6:91749726-91749731:+	two-quartet	TRUE	GGGCTGACGATGGTGACGGAGGGTGG	Slc6a6|ENSMUSG00000030096	CDS
chr6:94500444-94500457:+,chr6:94507513-94507523:+	two-quartet	TRUE	GGCCTCGCTGGTGGCTGGAGGGG	Slc25a26|ENSMUSG00000045100	CDS
chr6:94535767-94535768:+,chr6:94592411-94592434:+	two-quartet	TRUE	GGCCCTCTGGGCGTGGCGGCGGGG	Slc25a26|ENSMUSG00000045100	3′ UTR,CDS
chr6:94535765-94535768:+,chr6:94592411-94592445:+	bulges	TRUE	GAGGCCCTCTGGGCGTGGCGGCGGGGTCATGTGGTGG	Slc25a26|ENSMUSG00000045100	3′ UTR,CDS
chr6:108438422-108438432:+,chr6:108440496-108440503:+	two-quartet	TRUE	GGTGGAGGAGGGGGAGG	Itpr1|ENSMUSG00000030102	CDS
chr6:113492256-113492258:+,chr6:113492686-113492719:+	bulges	TRUE	GGAGTCGGCGGGCTTCTTTGCGGAGATGACGGAGG	Creld1|ENSMUSG00000030284	CDS
chr6:114643128-114643150:+,chr6:114672973-114672978:+	two-quartet	TRUE	GGTTGCCGGAAGTTGAGCGGCGGCTGG	Atg7|ENSMUSG00000030314	5' UTR,CDS
chr6:6114969-6114983:-,chr6:6114315-6114318:-	two-quartet	TRUE	GGAGGTGACTAAGGAGG	Slc25a13|ENSMUSG00000015112	CDS
chr6:24522658-24522674:-,chr6:24519256-24519257:-	two-quartet	TRUE	GGATATGGTCAAGGCGG	Ndufa5|ENSMUSG00000023089	CDS
chr6:29139552-29139559:-,chr6:29138619-29138638:-	two-quartet	TRUE	GGCTGAGGGTGGTGGGCTTAAACTGG	Rbm28|ENSMUSG00000029701	CDS
chr6:29139552-29139573:-,chr6:29138630-29138638:-	bulges	TRUE	GCGGCCTCTCTAGAGGCTGAGGGTGGTGG	Rbm28|ENSMUSG00000029701	CDS
chr6:51464088-51464089:-,chr6:51463465-51463493:-	two-quartet	TRUE	GGGAACTATGGTCCTGGAGGAAGTGGAGG	Hnrnpa2b1|ENSMUSG00000004980	CDS
chr6:51464088-51464095:-,chr6:51463474-51463493:-	two-quartet	TRUE	GGTGGAGGGAACTATGGTCCTGGAGG	Hnrnpa2b1|ENSMUSG00000004980	CDS
chr6:51464088-51464115:-,chr6:51463491-51463493:-	two-quartet	TRUE	GGAACATGGGAGGACCATATGGTGGAGGG	Hnrnpa2b1|ENSMUSG00000004980	CDS
chr6:51464427-51464434:-,chr6:51464195-51464211:-	two-quartet	TRUE	GGAGGAGGAAATTATGGAAGTGG	Hnrnpa2b1|ENSMUSG00000004980	CDS
chr6:51464427-51464434:-,chr6:51464201-51464211:-	two-quartet	TRUE	GGAGGAGGAAATTATGG	Hnrnpa2b1|ENSMUSG00000004980	CDS
chr6:51465178-51465209:-,chr6:51464210-51464211:-	two-quartet	TRUE	GGCTATAATGGGTATGGAGGAGGACCTGGAGG	Hnrnpa2b1|ENSMUSG00000004980	CDS
chr6:51466302-51466317:-,chr6:51466221-51466222:-	two-quartet	TRUE	GGAGTGGAAGAGGAGG	Hnrnpa2b1|ENSMUSG00000004980	CDS
chr6:54939303-54939306:-,chr6:54937403-54937437:-	long loop	TRUE	GGGACTAGGGAAAAACAGAATAACAAGTGAGGGCGGG	Nod1|ENSMUSG00000038058	CDS
chr6:54989499-54989513:-,chr6:54986945-54986968:-	bulges	TRUE	GAGGTGGCACGGAGGCAAGAAGGAGTTAAAAGTGGAG	Ggct|ENSMUSG00000002797	CDS
chr6:71632837-71632854:-,chr6:71632570-71632579:-	canonical/G3L1-7	TRUE	GGGAGGCGGGAGGCGGGGGCGAGGGG	Kdm3a|ENSMUSG00000053470	5' UTR
chr6:82651436-82651437:-,chr6:82648006-82648036:-	two-quartet	TRUE	GGCACTTTGGATTAATTGTGGAGCTGGATGG	Pole4|ENSMUSG00000030042	3′ UTR,CDS
chr6:83033370-83033379:-,chr6:83033057-83033066:-	two-quartet	TRUE	GGGACCAAGAGGTGGAGG	Dok1|ENSMUSG00000068335	CDS
chr6:91473315-91473324:-,chr6:91467770-91467781:-	two-quartet	TRUE	GGCAGGAAGGGAAGGATCGG	Chchd4|ENSMUSG00000034203	CDS
chr6:91473315-91473324:-,chr6:91467775-91467781:-	two-quartet	TRUE	GGCAGGAAGGGAAGG	Chchd4|ENSMUSG00000034203	CDS
chr6:92175708-92175719:-,chr6:92175188-92175208:-	two-quartet	TRUE	GGCAAGAAAGAGGAGACCCTCAGGGAGGAGG	Mrps25|ENSMUSG00000014551	CDS
chr6:97205532-97205538:-,chr6:97203568-97203594:-	two-quartet	TRUE	GGAGCCAATGGCTGTTGATGGTGGGTGTGGGG	Uba3|ENSMUSG00000030061	3′ UTR,CDS
chr6:113370221-113370222:-,chr6:113367163-113367180:-	two-quartet	TRUE	GGCTGGCAAAGGAGGAGG	Tada3|ENSMUSG00000048930	CDS
chr6:113729595-113729596:-,chr6:113728434-113728463:-	two-quartet	TRUE	GGTGACCCTGTGGAAAGAGTCGGTGGACGG	Sec13|ENSMUSG00000030298	CDS
chr6:113729595-113729609:-,chr6:113728438-113728463:-	bulges	TRUE	GTGGAGACAATAAGGTGACCCTGTGGAAAGAGTCGGTGG	Sec13|ENSMUSG00000030298	CDS
chr6:113730773-113730777:-,chr6:113730430-113730458:-	bulges	TRUE	GGAGGGAAGAGGAGGATGGCCAGTGGAAGGAG	Sec13|ENSMUSG00000030298	CDS
chr6:113730773-113730777:-,chr6:113730447-113730458:-	two-quartet	TRUE	GGAGGGAAGAGGAGG	Sec13|ENSMUSG00000030298	CDS
chr7:5080469-5080477:+,chr7:5082017-5082034:+	two-quartet	TRUE	GGGCCGAGGTTGGATCATGGTAGGG	Epn1|ENSMUSG00000035203	5' UTR
chr7:13025036-13025061:+,chr7:13025303-13025309:+	bulges	TRUE	GGCGGCTCGGCGGGCGACGGCGCTATGGTGG	Trim28|ENSMUSG00000005566	CDS
chr7:16153293-16153294:+,chr7:16157146-16157161:+	two-quartet	TRUE	GGGGACGAGGAGGAGG	Slc8a2|ENSMUSG00000030376	CDS
chr7:16185498-16185517:+,chr7:16186056-16186061:+	two-quartet	TRUE	GGCTGGGTTCAAAGGGAAGGAAGG	Meis3|ENSMUSG00000041420	3′ UTR
chr7:16422513-16422517:+,chr7:16423847-16423861:+	two-quartet	TRUE	GGGTGACGGTGGTGGCGG	Zc3h4|ENSMUSG00000059273	CDS
chr7:19024481-19024506:+,chr7:19028863-19028867:+	bulges	TRUE	GAGGGGGACAGAGGCCGGAGTCGCGGGAG	Sympk|ENSMUSG00000023118	5' UTR
chr7:19196335-19196351:+,chr7:19196492-19196493:+	two-quartet	TRUE	GGTGCAGGAGGTGGAGG	Eml2|ENSMUSG00000040811	CDS
chr7:19508816-19508832:+,chr7:19514200-19514212:+	two-quartet	TRUE	GGACCCAGGCTCGGGGGGAAAGAGGAGG	Trappc6a|ENSMUSG00000002043	CDS
chr7:24570909-24570926:+,chr7:24571014-24571030:+	bulges	TRUE	GAGGATGAACTGAGGAGGGTGGCCAAACAGAGG	Xrcc1|ENSMUSG00000051768	CDS
chr7:24925943-24925947:+,chr7:24926023-24926036:+	two-quartet	TRUE	GGAGGAGTTGGAAGAGG	Arhgef1|ENSMUSG00000040940	CDS
chr7:25287843-25287853:+,chr7:25288073-25288089:+	two-quartet	TRUE	GGGTAACAAGGGCTTTGGCCGTAAGG	Cic|ENSMUSG00000005442	CDS
chr7:25337973-25337974:+,chr7:25338358-25338369:+	two-quartet	TRUE	GGAGGAGGTGGG	Megf8|ENSMUSG00000045039	CDS
chr7:25341895-25341897:+,chr7:25342212-25342227:+	two-quartet	TRUE	GGACTGGACGTGGGGGG	Megf8|ENSMUSG00000045039	CDS
chr7:27265013-27265015:+,chr7:27266554-27266579:+	two-quartet	TRUE	GGTACCTGGGCCACGTGGAAGTGGAGG	Numbl|ENSMUSG00000063160	CDS
chr7:28174665-28174686:+,chr7:28174784-28174788:+	bulges	TRUE	GAGGAGGTGGCGGTGGCCGAGGTGG	Fbl|ENSMUSG00000046865	CDS
chr7:28396375-28396387:+,chr7:28396609-28396631:+	two-quartet	TRUE	GGCCATGATCAGGGGCATGATGGATGAGGAAGGG	Paf1|ENSMUSG00000003437	CDS
chr7:28749656-28749685:+,chr7:28749880-28749881:+	two-quartet	TRUE	GGCCGGGACGGCAGAGGTGGGGCTGGCAGG	Sars2|ENSMUSG00000070699	CDS
chr7:28811133-28811168:+,chr7:28813278-28813281:+	bulges	TRUE	GCGGAGGCTCCGGGGCGGCGGGCGGCGGCGGCGGGGAG	Hnrnpl|ENSMUSG00000015165	5' UTR,CDS
chr7:30468013-30468024:+,chr7:30470589-30470605:+	two-quartet	TRUE	GGGAGAGACTGGGGGAAGACGAGGAGG	Nphs1|ENSMUSG00000006649	CDS
chr7:30564222-30564228:+,chr7:30564473-30564489:+	two-quartet	TRUE	GGAGAATTCCGGCGGGAGGAGG	Gm49396|ENSMUSG00000109378,U2af1l4|ENSMUSG00000078765	3′ UTR,5' UTR,CDS
chr7:35432582-35432607:+,chr7:35435473-35435476:+	bulges	TRUE	GGGCAAGCTGGAGGAGAGGGTAAAGGGG	Cep89|ENSMUSG00000023072	3′ UTR,CDS
chr7:44468168-44468190:+,chr7:44468809-44468822:+	bulges	TRUE	GGGGAGCAGAAAGGCCGGCGGGGAGCTGAGGAGGG	Josd2|ENSMUSG00000038695	5' UTR
chr7:49762157-49762167:+,chr7:49770809-49770815:+	two-quartet	TRUE	GGCTGGAGCGGAAGGG	Htatip2|ENSMUSG00000039745	CDS
chr7:65690080-65690082:+,chr7:65691170-65691185:+	two-quartet	TRUE	GGTGGTTGGCGAAAAGG	Tarsl2|ENSMUSG00000030515,Tm2d3|ENSMUSG00000078681	5' UTR,CDS
chr7:97677398-97677412:+,chr7:97678934-97678948:+	two-quartet	TRUE	GGCTGATGGAGGAGGAGTTGGCCGGGGG	Rsf1|ENSMUSG00000035623	3′ UTR,CDS
chr7:97894004-97894013:+,chr7:97898524-97898528:+	two-quartet	TRUE	GGGCAGGAGGTGG	Pak1|ENSMUSG00000030774	CDS
chr7:101400013-101400034:+,chr7:101400127-101400128:+	bulges	TRUE	GGTGCTGGTGGAGCGGAGGAGG	Arap1|ENSMUSG00000032812	CDS
chr7:101899022-101899028:+,chr7:101899193-101899203:+	two-quartet	TRUE	GGAGAGGTGGACATGG	Anapc15|ENSMUSG00000030649	CDS
chr7:4483102-4483115:-,chr7:4482998-4483013:-	bulges	TRUE	GGGGCCAGCAGAGGGGGAAGAGGCGGGG	Ppp1r12c|ENSMUSG00000019254	CDS
chr7:4509557-4509558:-,chr7:4509093-4509124:-	bulges	TRUE	GGAGGAGAAGATGCGGAAGGAGGAGGAGGAGG	Tnnt1|ENSMUSG00000064179	CDS
chr7:4509557-4509561:-,chr7:4509097-4509124:-	bulges	TRUE	GGCGGAGGAGAAGATGCGGAAGGAGGAGGAG	Tnnt1|ENSMUSG00000064179	CDS
chr7:4513810-4513818:-,chr7:4513589-4513613:-	bulges	TRUE	GGAGGAAGCCCCCGAGGAGCCGGAGCCGGTGG	Tnnt1|ENSMUSG00000064179	CDS
chr7:16284270-16284281:-,chr7:16282832-16282850:-	two-quartet	TRUE	GGCGCTACCAGGAGATTGAGGAGGATCGG	Ccdc9|ENSMUSG00000041375	3′ UTR,5' UTR,CDS
chr7:27219599-27219600:-,chr7:27217136-27217165:-	two-quartet	TRUE	GGGAACTTCCAGGCCGGTGAGGATGGTCGG	Itpkc|ENSMUSG00000003752	CDS
chr7:30275101-30275103:-,chr7:30273996-30274010:-	two-quartet	TRUE	GGGTGCGTGGTGGTGG	Wdr62|ENSMUSG00000037020	CDS
chr7:30435475-30435487:-,chr7:30435387-30435391:-	two-quartet	TRUE	GGAGTGGTGGAGGTGG	Aplp1|ENSMUSG00000006651	CDS
chr7:30555687-30555688:-,chr7:30555597-30555608:-	two-quartet	TRUE	GGTGGAAGGAGG	Lin37|ENSMUSG00000036845	CDS
chr7:30570700-30570705:-,chr7:30570620-30570628:-	two-quartet	TRUE	GGAGGTGGCATGG	Kmt2b|ENSMUSG00000006307	CDS
chr7:30588354-30588372:-,chr7:30587326-30587327:-	two-quartet	TRUE	GGGGAATCCGAGGAGGAGG	Kmt2b|ENSMUSG00000006307	CDS
chr7:30658502-30658516:-,chr7:30657905-30657918:-	two-quartet	TRUE	GGCGTCAGCTGGTGGAGGACAGGCAGG	Gm21982|ENSMUSG00000094365,Haus5|ENSMUSG00000078762	CDS,non_coding
chr7:34650746-34650764:-,chr7:34650123-34650131:-	two-quartet	TRUE	GGCAGCAGCGGCACGGCGGAGGGAGG	Kctd15|ENSMUSG00000030499	CDS
chr7:34650746-34650764:-,chr7:34650127-34650131:-	two-quartet	TRUE	GGCAGCAGCGGCACGGCGGAGG	Kctd15|ENSMUSG00000030499	CDS
chr7:35754254-35754272:-,chr7:35752746-35752756:-	two-quartet	TRUE	GGACTGCTGAGGCCGCAGGAGTGGTTGG	Dpy19l3|ENSMUSG00000043671	5' UTR
chr7:38102785-38102801:-,chr7:38100700-38100701:-	two-quartet	TRUE	GGATTGGCTAATGGAGG	Ccne1|ENSMUSG00000002068	CDS
chr7:44548611-44548628:-,chr7:44543432-44543436:-	two-quartet	TRUE	GGAGCTTAGGACCTGGGATGG	Pold1|ENSMUSG00000038644	5' UTR,CDS
chr7:44863534-44863537:-,chr7:44863411-44863444:-	long loop	TRUE	GGGATGGGTGGCTAGAGGATGCCTGGGCTGGGCGGG	Ptov1|ENSMUSG00000038502	3′ UTR,CDS
chr7:44892064-44892077:-,chr7:44891899-44891907:-	two-quartet	TRUE	GGGATGGAAGCCGTATGGTGG	Med25|ENSMUSG00000002968	5' UTR,CDS
chr7:45014204-45014213:-,chr7:45013577-45013593:-	two-quartet	TRUE	GGGTGATAGGTGACCATGGAGGAGG	Scaf1|ENSMUSG00000038406	5' UTR,CDS
chr7:45059971-45059981:-,chr7:45056869-45056884:-	two-quartet	TRUE	GGCAAGGGAGGGCGTGGACGGGTGG	Prrg2|ENSMUSG00000007837	CDS
chr7:45059971-45059976:-,chr7:45056872-45056884:-	bulges	TRUE	GGGAGGGCGTGGACGGG	Prrg2|ENSMUSG00000007837	CDS
chr7:45127495-45127506:-,chr7:45127259-45127274:-	two-quartet	TRUE	GGTACTTCTGGGCCGGAAGGTGGTGG	Gm45713|ENSMUSG00000089989,Rpl13a|ENSMUSG00000074129	CDS
chr7:45128541-45128551:-,chr7:45127555-45127568:-	two-quartet	TRUE	GGCTGCCTAGGTTCTGGTATTGG	Gm45713|ENSMUSG00000089989,Rpl13a|ENSMUSG00000074129	5' UTR,CDS
chr7:45128699-45128712:-,chr7:45127561-45127568:-	two-quartet	TRUE	GGCGGAGGGGCAGGTTCTGG	Gm45713|ENSMUSG00000089989,Rpl13a|ENSMUSG00000074129	5' UTR,CDS
chr7:45145902-45145911:-,chr7:45145768-45145790:-	bulges	TRUE	GGGCTATGGGCTCCAGGTGGGCACAGTGTGG	Aldh16a1|ENSMUSG00000007833	CDS
chr7:45147398-45147420:-,chr7:45147309-45147314:-	two-quartet	TRUE	GGCTTTCTGCGGAGCCGTGGAGGAAGG	Aldh16a1|ENSMUSG00000007833	3′ UTR,CDS
chr7:45380716-45380734:-,chr7:45377427-45377443:-	bulges	TRUE	GGAGGCCCCGGCGCCTAGGAGGTGGCCTTGGTGG	Snrnp70|ENSMUSG00000063511	3′ UTR,CDS
chr7:45466219-45466222:-,chr7:45466089-45466123:-	bulges	TRUE	GGGTTTCATCCAGGATCGAGCAGGGAGGATGGCTGGG	Bax|ENSMUSG00000003873,Gm45808|ENSMUSG00000109926	CDS
chr7:45466219-45466221:-,chr7:45466094-45466123:-	two-quartet	TRUE	GGTTTCATCCAGGATCGAGCAGGGAGGATGG	Bax|ENSMUSG00000003873,Gm45808|ENSMUSG00000109926	CDS
chr7:45495052-45495076:-,chr7:45494781-45494788:-	bulges	TRUE	GGGGACACTGGGGAGGGGTGGAAGACAGTGG	Nucb1|ENSMUSG00000030824	CDS
chr7:45495052-45495076:-,chr7:45494781-45494788:-	bulges	TRUE	GGGGACACTGGGGAGGGGTGGAAGACAGTGG	Nucb1|ENSMUSG00000030824	CDS
chr7:81786076-81786089:-,chr7:81783133-81783138:-	two-quartet	TRUE	GGTTCTGGATAAGGGTGG	3110040N11Rik|ENSMUSG00000025102	3′ UTR,CDS
chr7:89151412-89151417:-,chr7:89148033-89148046:-	two-quartet	TRUE	GGCTGGGTTTTTGGCAGG	Tmem135|ENSMUSG00000039428	CDS
chr7:89940968-89940992:-,chr7:89923708-89923715:-	two-quartet	TRUE	GGCTGCCTGGTGGCGGGGAGGCTGGGGAAGG	Hikeshi|ENSMUSG00000062797	3′ UTR,5' UTR,CDS
chr7:100371722-100371729:-,chr7:100355351-100355361:-	two-quartet	TRUE	GGATGGGCCCTGGACGG	Ppme1|ENSMUSG00000030718	CDS
chr7:100607890-100607907:-,chr7:100574499-100574514:-	bulges	TRUE	GCGGCGCGGAGACTGAGGTGCTGGGTGTGTGG	Mrpl48|ENSMUSG00000030706	5' UTR,CDS
chr7:105566050-105566075:-,chr7:105565645-105565647:-	long loop	TRUE	GGGGCGTTGGGCGGGACAGTGGAAGGG	Apbb1|ENSMUSG00000037032	3′ UTR,5' UTR,CDS
chr8:3531737-3531761:+,chr8:3532002-3532009:+	two-quartet	TRUE	GGTCGAGGGGATCTCATTGGCGTGGTGGAGG	Pnpla6|ENSMUSG00000004565	CDS
chr8:3579914-3579921:+,chr8:3580399-3580409:+	two-quartet	TRUE	GGGCAAGGTCCAGGGGG	Rps23rg1|ENSMUSG00000065952	5' UTR
chr8:11429500-11429528:+,chr8:11431239-11431240:+	two-quartet	TRUE	GGAGAAACAGGAGCACCGGGATTCAGAGG	Col4a2|ENSMUSG00000031503	CDS
chr8:22211648-22211672:+,chr8:22213494-22213495:+	two-quartet	TRUE	GGAATATTGCAGGCACCTTTGGAGG	Vps36|ENSMUSG00000031479	CDS
chr8:22217202-22217209:+,chr8:22218211-22218226:+	two-quartet	TRUE	GGAGACGGTTTCAGAAAGGGGG	Vps36|ENSMUSG00000031479	CDS
chr8:31124885-31124897:+,chr8:31125165-31125179:+	two-quartet	TRUE	GGCTACAAGGAGGTGGTGCTTAAAGG	Rnf122|ENSMUSG00000039328	CDS
chr8:45995646-45995662:+,chr8:45996701-45996716:+	two-quartet	TRUE	GGTTATGTTGGAAAAGGGCTGGTGTGGATGG	Ufsp2|ENSMUSG00000031634	3′ UTR,CDS
chr8:70043079-70043080:+,chr8:70048508-70048531:+	two-quartet	TRUE	GGAAAGGCCAATCGGTGGTTTGGG	Sugp1|ENSMUSG00000011306	CDS
chr8:70043079-70043080:+,chr8:70048508-70048535:+	two-quartet	TRUE	GGAAAGGCCAATCGGTGGTTTGGGATGG	Sugp1|ENSMUSG00000011306	CDS
chr8:70070153-70070173:+,chr8:70070330-70070336:+	two-quartet	TRUE	GGAGATGGACAAGACACGGGAGTGGG	Sugp1|ENSMUSG00000011306	CDS
chr8:70501022-70501041:+,chr8:70501109-70501116:+	two-quartet	TRUE	GGACAGCGTGGACTGGAAGGTGGTGG	Crlf1|ENSMUSG00000007888	CDS
chr8:70528002-70528035:+,chr8:70529390-70529391:+	two-quartet	TRUE	GGTCGGGGCCGGATCCCGGAAGGAGCCCCGCAGG	Fkbp8|ENSMUSG00000019428	5' UTR
chr8:70678127-70678134:+,chr8:70678359-70678378:+	two-quartet	TRUE	GGCCGAGGTGTGTTTGGTGGCCGGGG	Lsm4|ENSMUSG00000031848	CDS
chr8:71367072-71367078:+,chr8:71367234-71367251:+	two-quartet	TRUE	GGCCAGATGGCGCAGGCGGAAGG	Use1|ENSMUSG00000002395	5' UTR,CDS
chr8:71368110-71368111:+,chr8:71368549-71368562:+,chr8:71368849-71368869:+	two-quartet	TRUE	GGAACCATCTGGAGAATGTGAGGTGGACATGAGG	Use1|ENSMUSG00000002395	CDS
chr8:71406085-71406097:+,chr8:71406186-71406188:+	two-quartet	TRUE	GGAGGAGGCGCGGG	Ankle1|ENSMUSG00000046295	CDS
chr8:71579779-71579798:+,chr8:71579906-71579917:+	bulges	TRUE	GGCGGGGAGATGGCAGCGGCGGTGGCGGAG	Slc27a1|ENSMUSG00000031808	CDS
chr8:71584990-71585006:+,chr8:71585345-71585356:+	two-quartet	TRUE	GGGGTGGCTGTGCCAGGAGTGGAGGGG	Slc27a1|ENSMUSG00000031808	CDS
chr8:71621888-71621896:+,chr8:71622702-71622706:+	two-quartet	TRUE	GGAAGGAGGTGG	Colgalt1|ENSMUSG00000034807	CDS
chr8:72168486-72168487:+,chr8:72171239-72171256:+	two-quartet	TRUE	GGGACACGGCCGGCCAGG	Rab8a|ENSMUSG00000003037	CDS
chr8:72746647-72746648:+,chr8:72747684-72747704:+	two-quartet	TRUE	GGCTGAAGGCCAAGGAGGAGG	Sin3b|ENSMUSG00000031622	CDS
chr8:75124930-75124943:+,chr8:75126236-75126246:+	two-quartet	TRUE	GGCAATCTGTCGGGGGTGGAGGG	Mcm5|ENSMUSG00000005410	CDS
chr8:79646347-79646348:+,chr8:79651005-79651024:+	two-quartet	TRUE	GGAATGGGTAGGACAAGTGG	Otud4|ENSMUSG00000036990	CDS
chr8:85047180-85047181:+,chr8:85047289-85047314:+	two-quartet	TRUE	GGGGGATGTGGAGGAGGACGAGGCGG	Tnpo2|ENSMUSG00000031691	CDS
chr8:105202524-105202547:+,chr8:105215903-105215904:+	two-quartet	TRUE	GGTCTCACCGGGAGGAAATGGAGG	Cbfb|ENSMUSG00000031885	CDS
chr8:105643626-105643632:+,chr8:105663753-105663778:+	bulges	TRUE	GGAGAGGAAGGGGAGATGGAAGGTGAGGCGG	Ctcf|ENSMUSG00000005698	5' UTR,CDS
chr8:105890402-105890417:+,chr8:105890521-105890533:+	two-quartet	TRUE	GGCATGAGCAGGAGCAACGGCGGCTGG	Edc4|ENSMUSG00000036270	CDS
chr8:106695586-106695596:+,chr8:106696603-106696622:+	bulges	TRUE	GGAGCAGGTGCGGGCGCGGCTGGTGGGAG	Tango6|ENSMUSG00000041949	CDS
chr8:106893682-106893712:+,chr8:106894590-106894591:+	two-quartet	TRUE	GGTCCGGGGTTGGCGAGTTCCCGGCGGTAGG	Utp4|ENSMUSG00000041438	5' UTR
chr8:106893680-106893712:+,chr8:106894590-106894599:+	bulges	TRUE	GAGGTCCGGGGTTGGCGAGTTCCCGGCGGTAGGAATGGGTG	Utp4|ENSMUSG00000041438	5' UTR,CDS
chr8:3614244-3614259:-,chr8:3613941-3613950:-	bulges	TRUE	GGCGTGAGGAGGAGGACGATGTGG	Xab2|ENSMUSG00000019470	CDS
chr8:33929174-33929193:-,chr8:33866398-33866404:-	two-quartet	TRUE	GGAAATTGGAGGGAGGGAGGTCCGG	Rbpms|ENSMUSG00000031586	CDS
chr8:33929174-33929193:-,chr8:33866403-33866404:-	two-quartet	TRUE	GGAAATTGGAGGGAGGGAGG	Rbpms|ENSMUSG00000031586	CDS
chr8:64751728-64751763:-,chr8:64749822-64749823:-	bulges	TRUE	GAGGAGGAGCAGTGTGGGTGTTGGCGTTGTTGGAGG	Klhl2|ENSMUSG00000031605	CDS
chr8:64754284-64754299:-,chr8:64752840-64752846:-	two-quartet	TRUE	GGAGGTGCAGGGCAGGGATGG	Klhl2|ENSMUSG00000031605	CDS
chr8:70523062-70523063:-,chr8:70520045-70520061:-	two-quartet	TRUE	GGCATTGGAGGCGGAGG	Kxd1|ENSMUSG00000055553	5' UTR,CDS
chr8:83671716-83671732:-,chr8:83671426-83671441:-	bulges	TRUE	GGCCTCTGCAAGGAGGGGATGGGCTATGGGG	Pkn1|ENSMUSG00000057672	CDS
chr8:83671716-83671732:-,chr8:83671434-83671441:-	two-quartet	TRUE	GGCCTCTGCAAGGAGGGGATGGG	Pkn1|ENSMUSG00000057672	CDS
chr8:84236866-84236867:-,chr8:84235092-84235104:-	two-quartet	TRUE	GGTGGAGGAAAGG	Zswim4|ENSMUSG00000035671	CDS
chr8:109552589-109552602:-,chr8:109552481-109552491:-	two-quartet	TRUE	GGCCATGCGGAAGGTTCGGGAGG	Dhx38|ENSMUSG00000037993	CDS
chr9:13796145-13796146:+,chr9:13799149-13799163:+	two-quartet	TRUE	GGCAAAGGGGGGAGG	Mtmr2|ENSMUSG00000031918	3′ UTR,CDS
chr9:21006935-21006944:+,chr9:21007433-21007437:+	two-quartet	TRUE	GGCGAGGAGGAGG	Mrpl4|ENSMUSG00000003299	3′ UTR,CDS
chr9:21399236-21399250:+,chr9:21399415-21399425:+	two-quartet	TRUE	GGTTTGTTATGGAGGTTGAGGTGG	Ilf3|ENSMUSG00000032178	3′ UTR,CDS
chr9:21399236-21399250:+,chr9:21399415-21399429:+	two-quartet	TRUE	GGTTTGTTATGGAGGTTGAGGTGGACGG	Ilf3|ENSMUSG00000032178	3′ UTR,CDS
chr9:21399840-21399841:+,chr9:21399959-21399982:+	two-quartet	TRUE	GGTGCTGGATATGGAAGCTATGGG	Ilf3|ENSMUSG00000032178	3′ UTR,CDS
chr9:21494600-21494617:+,chr9:21499257-21499258:+	two-quartet	TRUE	GGTACAAGGATGAGGAGG	Dnm2|ENSMUSG00000033335	CDS
chr9:21647652-21647675:+,chr9:21655626-21655633:+	bulges	TRUE	GTGGCTCTGAAGAGGAGGAGGAGGAGGAGG	Smarca4|ENSMUSG00000032187	CDS
chr9:21647652-21647675:+,chr9:21655626-21655641:+	bulges	TRUE	GTGGCTCTGAAGAGGAGGAGGAGGAGGAGGAAGAGGAG	Smarca4|ENSMUSG00000032187	CDS
chr9:21677655-21677677:+,chr9:21678315-21678319:+	two-quartet	TRUE	GGAGCACGAGGAGCAGGATGAGGAGG	Smarca4|ENSMUSG00000032187	CDS
chr9:21677655-21677677:+,chr9:21678315-21678330:+	bulges	TRUE	GGAGCACGAGGAGCAGGATGAGGAGGAAGATGAGGTG	Smarca4|ENSMUSG00000032187	CDS
chr9:21701214-21701230:+,chr9:21702935-21702936:+	two-quartet	TRUE	GGAGGAGCAGGAGGAGG	Smarca4|ENSMUSG00000032187	CDS
chr9:27067026-27067050:+,chr9:27069667-27069668:+	two-quartet	TRUE	GGGAACATGGATGAAGGCCTGGTGG	Ncapd3|ENSMUSG00000035024	CDS
chr9:36843996-36844017:+,chr9:36850346-36850354:+	two-quartet	TRUE	GGAGACTCTTCGGGATGAGGAGGTTTGGG	Fez1|ENSMUSG00000032118	3′ UTR,CDS
chr9:37208400-37208405:+,chr9:37218265-37218279:+	two-quartet	TRUE	GGAAGGATGGCTGGCATGG	Tmem218|ENSMUSG00000032121	5' UTR,CDS
chr9:44384732-44384744:+,chr9:44384829-44384834:+	two-quartet	TRUE	GGCCGTGGGCAAGGAGG	Hyou1|ENSMUSG00000032115	CDS
chr9:44384732-44384744:+,chr9:44384829-44384841:+	two-quartet	TRUE	GGCCGTGGGCAAGGAGGAACTAGG	Hyou1|ENSMUSG00000032115	CDS
chr9:44402194-44402211:+,chr9:44402301-44402308:+	two-quartet	TRUE	GGGACTTATGGCCAATGTGGGTGG	Slc37a4|ENSMUSG00000032114	CDS
chr9:47797533-47797544:+,chr9:47799371-47799389:+	two-quartet	TRUE	GGAACTCAAAGGCAAATCAGAGGTGGAGG	Cadm1|ENSMUSG00000032076	CDS
chr9:47797543-47797544:+,chr9:47799371-47799398:+	two-quartet	TRUE	GGCAAATCAGAGGTGGAGGAGTGGTCGG	Cadm1|ENSMUSG00000032076	CDS
chr9:54886644-54886673:+,chr9:54887267-54887268:+	bulges	TRUE	GGTGAACGGATTGGGGATTCTTGGGTGGGG	Ireb2|ENSMUSG00000032293	CDS
chr9:54886656-54886673:+,chr9:54887267-54887277:+	bulges	TRUE	GGGGATTCTTGGGTGGGGAGTTGGTGG	Ireb2|ENSMUSG00000032293	CDS
chr9:54886656-54886673:+,chr9:54887267-54887277:+	bulges	TRUE	GGGGATTCTTGGGTGGGGAGTTGGTGG	Ireb2|ENSMUSG00000032293	CDS
chr9:57137816-57137840:+,chr9:57137919-57137920:+	two-quartet	TRUE	GGAATGCAGGGCAGTGTGGAGGAGG	Man2c1|ENSMUSG00000032295	3′ UTR,CDS
chr9:62374720-62374751:+,chr9:62377299-62377303:+	bulges	TRUE	GGAGGAAGAGGATGTGAGTGGAGAGGAGGAGGAGG	Anp32a|ENSMUSG00000032249	CDS
chr9:62374739-62374751:+,chr9:62377299-62377313:+	two-quartet	TRUE	GGAGAGGAGGAGGAGGATGAGGAAGG	Anp32a|ENSMUSG00000032249	CDS
chr9:65032604-65032623:+,chr9:65034874-65034884:+	bulges	TRUE	GGGCGGGCCCGGGGGGAAGGATTGGATGG	Dpp8|ENSMUSG00000032393	5' UTR
chr9:65448777-65448778:+,chr9:65452004-65452018:+	two-quartet	TRUE	GGATGGCTGGATCGG	Mtfmt|ENSMUSG00000059183	CDS
chr9:65480477-65480487:+,chr9:65481860-65481864:+	two-quartet	TRUE	GGTGGACAGGCTGG	Spg21|ENSMUSG00000032388	CDS
chr9:65630869-65630897:+,chr9:65649348-65649349:+	two-quartet	TRUE	GGGCACCGGCAGCCCGCTGGAGGAGGAGG	Rbpms2|ENSMUSG00000032387	CDS
chr9:66063064-66063082:+,chr9:66065486-66065487:+	two-quartet	TRUE	GGGGAGATGGCACAGGAGG	Ppib|ENSMUSG00000032383	CDS
chr9:66065664-66065671:+,chr9:66066294-66066313:+	two-quartet	TRUE	GGGCATGGATGTGGTACGGAAGGTGG	Ppib|ENSMUSG00000032383	CDS
chr9:66502072-66502082:+,chr9:66504587-66504591:+	two-quartet	TRUE	GGACCGGCAGGTGG	Herc1|ENSMUSG00000038664	CDS
chr9:72610379-72610388:+,chr9:72611620-72611628:+	two-quartet	TRUE	GGAGATGGGTTGGAAGG	Rfx7|ENSMUSG00000037674	CDS
chr9:72662603-72662613:+,chr9:72669951-72669958:+	two-quartet	TRUE	GGAGGACGAGGTATGGG	Nedd4|ENSMUSG00000032216	5' UTR,CDS
chr9:72742759-72742760:+,chr9:72743539-72743561:+	two-quartet	TRUE	GGCTGTTTGGATGATGGATTCGG	Nedd4|ENSMUSG00000032216	3′ UTR,CDS
chr9:98577523-98577527:+,chr9:98578980-98579008:+	bulges	TRUE	GGAGGTTTGTTGTGGTATGTGGTGATGGGGAG	Copb2|ENSMUSG00000032458	CDS
chr9:103332837-103332855:+,chr9:103332944-103332945:+	two-quartet	TRUE	GGTGCCCATTTGGAGGAGG	Topbp1|ENSMUSG00000032555	CDS
chr9:104097430-104097452:+,chr9:104113461-104113462:+	two-quartet	TRUE	GGCAAGAAGTGGTGGAGCAGCGG	Acad11|ENSMUSG00000090150	CDS
chr9:106481195-106481223:+,chr9:106481312-106481318:+	bulges	TRUE	GGTGGCCGGGCGCTTGAAGGAGGATGTGCTGGAG	Rrp9|ENSMUSG00000041506	CDS
chr9:106485141-106485150:+,chr9:106485251-106485264:+	two-quartet	TRUE	GGAGCACAGGCTTGGCCGGTGG	Rrp9|ENSMUSG00000041506	3′ UTR,CDS
chr9:106485141-106485150:+,chr9:106485251-106485270:+	two-quartet	TRUE	GGAGCACAGGCTTGGCCGGTGGTGGAGG	Rrp9|ENSMUSG00000041506	3′ UTR,CDS
chr9:106485141-106485150:+,chr9:106485251-106485270:+	two-quartet	TRUE	GGAGCACAGGCTTGGCCGGTGGTGGAGG	Rrp9|ENSMUSG00000041506	3′ UTR,CDS
chr9:107591702-107591705:+,chr9:107592074-107592095:+	bulges	TRUE	GAGGGTGGTGAATGTGAGGAGGAG	Ifrd2|ENSMUSG00000010048	CDS
chr9:108327716-108327741:+,chr9:108330870-108330871:+	two-quartet	TRUE	GGATATCGAGGTGGATGGGAAGCAGG	Rhoa|ENSMUSG00000007815	CDS
chr9:20897706-20897711:-,chr9:20896195-20896220:-	two-quartet	TRUE	GGAAGAATTGGAAGAAGTTTGGCAACTCGG	Eif3g|ENSMUSG00000070319	CDS
chr9:20897706-20897725:-,chr9:20896214-20896220:-	two-quartet	TRUE	GGCTGTGGCAAGGAGGAAGAATTGG	Eif3g|ENSMUSG00000070319	CDS
chr9:20912571-20912579:-,chr9:20912294-20912308:-	canonical/G3L1-7	TRUE	GGGGAAAGGGAAGGGGAAGGGG	Dnmt1|ENSMUSG00000004099	CDS
chr9:20912571-20912584:-,chr9:20912300-20912308:-	canonical/G3L1-7	TRUE	GGGAAGGGGAAAGGGAAGGGG	Dnmt1|ENSMUSG00000004099	CDS
chr9:20912571-20912590:-,chr9:20912306-20912308:-	canonical/G3L1-7	TRUE	GGGAAAGGGAAGGGGAAAGGG	Dnmt1|ENSMUSG00000004099	CDS
chr9:20912571-20912579:-,chr9:20912294-20912308:-	canonical/G3L1-7	TRUE	GGGGAAAGGGAAGGGGAAGGGG	Dnmt1|ENSMUSG00000004099	CDS
chr9:20920108-20920114:-,chr9:20919961-20919987:-	bulges	TRUE	GAGGAGGTGTCCTAACTTGGCGGTGAAGGAGG	Dnmt1|ENSMUSG00000004099	CDS
chr9:20924022-20924027:-,chr9:20923781-20923794:-	two-quartet	TRUE	GGAAGGTGGTATTAATGG	Dnmt1|ENSMUSG00000004099	CDS
chr9:21760118-21760120:-,chr9:21757802-21757829:-	bulges	TRUE	GGAGACTCTGGCTGTGGAGGAGGAAGTGG	Spc24|ENSMUSG00000074476	5' UTR,CDS
chr9:21760118-21760121:-,chr9:21757808-21757829:-	two-quartet	TRUE	GGGAGACTCTGGCTGTGGAGGAGG	Spc24|ENSMUSG00000074476	5' UTR,CDS
chr9:24439128-24439130:-,chr9:24438680-24438709:-	two-quartet	TRUE	GGGTTATCCAAGGGTGTGGTTGGTTGTTTGG	Dpy19l1|ENSMUSG00000043067	CDS
chr9:24439128-24439130:-,chr9:24438688-24438709:-	two-quartet	TRUE	GGGTTATCCAAGGGTGTGGTTGG	Dpy19l1|ENSMUSG00000043067	CDS
chr9:27010363-27010364:-,chr9:27010014-27010037:-	two-quartet	TRUE	GGAAGTGGTGTTGTGGCGGAAGGG	Vps26b|ENSMUSG00000031988	CDS
chr9:27010363-27010364:-,chr9:27010019-27010037:-	two-quartet	TRUE	GGAAGTGGTGTTGTGGCGG	Vps26b|ENSMUSG00000031988	CDS
chr9:31152312-31152313:-,chr9:31151967-31151992:-	two-quartet	TRUE	GGAATCGGTGGGACCTTTAAGGGAGG	Aplp2|ENSMUSG00000031996	CDS
chr9:35207891-35207902:-,chr9:35207560-35207580:-	two-quartet	TRUE	GGCGTCTTATGGGTTGGAGGATGAAGGTTGG	Foxred1|ENSMUSG00000039048	3′ UTR,CDS
chr9:35207891-35207902:-,chr9:35207564-35207580:-	two-quartet	TRUE	GGCGTCTTATGGGTTGGAGGATGAAGG	Foxred1|ENSMUSG00000039048	3′ UTR,CDS
chr9:35207891-35207913:-,chr9:35207571-35207580:-	two-quartet	TRUE	GGAGTAGCTCTGGCGTCTTATGGGTTGGAGG	Foxred1|ENSMUSG00000039048	3′ UTR,CDS
chr9:45779381-45779396:-,chr9:45779209-45779220:-	two-quartet	TRUE	GGGGAGAGGAAGGAAGCAGTGGCAGG	Cep164|ENSMUSG00000043987	CDS
chr9:48480406-48480420:-,chr9:48479380-48479393:-	two-quartet	TRUE	GGGTGGACCTGGAGATGACAGGATTGG	Rexo2|ENSMUSG00000032026	CDS
chr9:53594405-53594406:-,chr9:53592086-53592111:-	two-quartet	TRUE	GGATGTGATGGTGGCAGGCGGGATGG	Acat1|ENSMUSG00000032047	CDS
chr9:53594405-53594414:-,chr9:53592090-53592111:-	two-quartet	TRUE	GGACATCAGGATGTGATGGTGGCAGGCGGG	Acat1|ENSMUSG00000032047	CDS
chr9:63293523-63293528:-,chr9:63286448-63286460:-	two-quartet	TRUE	GGATGGGGGGTCTTTGG	Map2k5|ENSMUSG00000058444	CDS
chr9:64165362-64165372:-,chr9:64164452-64164465:-	two-quartet	TRUE	GGAAAAAGTGGTTTTGGAGAAGG	Zwilch|ENSMUSG00000032400	3′ UTR,5' UTR,CDS
chr9:64212583-64212593:-,chr9:64205172-64205188:-	two-quartet	TRUE	GGAGCACATGGATGGTGGGTCCTTGG	Map2k1|ENSMUSG00000004936	CDS
chr9:65857323-65857353:-,chr9:65852941-65852950:-	bulges	TRUE	GGCTTCTCTGCTTGTCAGGGGGATTAAAAGGGTGGAGGG	Trip4|ENSMUSG00000032386	CDS
chr9:67227062-67227069:-,chr9:67224093-67224101:-	two-quartet	TRUE	GGAGCGGGCGGCAGG	Tln2|ENSMUSG00000052698	CDS
chr9:72109675-72109682:-,chr9:72015692-72015711:-	two-quartet	TRUE	GGGTCAGGTATGGATGAGCGTGGAGG	Tcf12|ENSMUSG00000032228	CDS
chr10:3980256-3980266:+,chr10:3980350-3980355:+	two-quartet	TRUE	GGCCAAGGAGGCTGG	Mthfd1l|ENSMUSG00000040675	CDS
chr10:3980256-3980266:+,chr10:3980350-3980360:+	two-quartet	TRUE	GGCCAAGGAGGCTGGTCTGG	Mthfd1l|ENSMUSG00000040675	CDS
chr10:4028530-4028531:+,chr10:4030689-4030708:+	two-quartet	TRUE	GGAGGAGCTGCAGGAGGTGG	Mthfd1l|ENSMUSG00000040675	CDS
chr10:7759809-7759823:+,chr10:7760734-7760744:+	two-quartet	TRUE	GGTTCAAATGGACGGTGTTGGAGG	Katna1|ENSMUSG00000019794	CDS
chr10:7807362-7807382:+,chr10:7810361-7810366:+	two-quartet	TRUE	GGTTAAATGGAAAGGAAAAGGTGGG	Ppil4|ENSMUSG00000015757	CDS
chr10:13501356-13501373:+,chr10:13503070-13503074:+	two-quartet	TRUE	GGTAGTGAATGGTTCTGGTGG	Fuca2|ENSMUSG00000019810	5' UTR,CDS
chr10:21342530-21342564:+,chr10:21345076-21345079:+	bulges	TRUE	GGGTCTTGGATGAAACTGGAGAAGAAAGGGAAAGGGG	Hbs1l|ENSMUSG00000019977	CDS
chr10:36991880-36991898:+,chr10:36993607-36993615:+	two-quartet	TRUE	GGAACAGGAGACTTGAGGGATATTGG	Hdac2|ENSMUSG00000019777	CDS
chr10:39529595-39529601:+,chr10:39532015-39532028:+	two-quartet	TRUE	GGATGGGTACCTGGAATGG	Fyn|ENSMUSG00000019843	CDS
chr10:42797729-42797733:+,chr10:42798746-42798758:+	two-quartet	TRUE	GGTGGGCTCTTGGTGG	Sec63|ENSMUSG00000019802	CDS
chr10:59893010-59893017:+,chr10:59894230-59894241:+	two-quartet	TRUE	GGGTGATGGCGGGCTAGG	Dnajb12|ENSMUSG00000020109	3′ UTR,CDS
chr10:75532223-75532230:+,chr10:75535260-75535279:+	two-quartet	TRUE	GGAACAGTGGCCGCACGAGGGAGAGG	Snrpd3|ENSMUSG00000020180	CDS
chr10:75532229-75532230:+,chr10:75535260-75535285:+	bulges	TRUE	GTGGCCGCACGAGGGAGAGGACGTGG	Snrpd3|ENSMUSG00000020180	CDS
chr10:76496559-76496560:+,chr10:76499455-76499466:+	two-quartet	TRUE	GGTGGAGGGAGG	Mcm3ap|ENSMUSG00000001150	CDS
chr10:77592987-77593017:+,chr10:77593863-77593867:+	bulges	TRUE	GGAGGAGAGGAGAGTGCGGCAGGAGGAAAGGAGG	Pttg1ip|ENSMUSG00000009291	3′ UTR,CDS
chr10:77592987-77593017:+,chr10:77593863-77593871:+	bulges	TRUE	GGAGGAGAGGAGAGTGCGGCAGGAGGAAAGGAGGGCGG	Pttg1ip|ENSMUSG00000009291	3′ UTR,CDS
chr10:79685355-79685367:+,chr10:79687848-79687864:+	two-quartet	TRUE	GGACATCATCCGGAAGCAGGTCCTGGGG	Cdc34|ENSMUSG00000020307	CDS
chr10:80226677-80226704:+,chr10:80228321-80228322:+	bulges	TRUE	GCGGGGATCTGCGCGGCGGCGGAGGCGG	Pwwp3a|ENSMUSG00000020156	5' UTR
chr10:80274852-80274869:+,chr10:80277571-80277579:+	two-quartet	TRUE	GGCCCAAGGAAGGCTGGCAGAAAGG	Dazap1|ENSMUSG00000069565	CDS
chr10:80277676-80277682:+,chr10:80278232-80278245:+	two-quartet	TRUE	GGAGTGGTCACAGAGGTGG	Dazap1|ENSMUSG00000069565	CDS
chr10:80790376-80790384:+,chr10:80790610-80790630:+	two-quartet	TRUE	GGAAAATGGTGGTGGCTTGGTGGGAAGG	Dot1l|ENSMUSG00000061589	3′ UTR,CDS
chr10:81293125-81293152:+,chr10:81304683-81304684:+	two-quartet	TRUE	GGTCTGCGGAGAGTGGGGCGGCGGCAGG	Pip5k1c|ENSMUSG00000034902	CDS
chr10:81386042-81386047:+,chr10:81386412-81386434:+	two-quartet	TRUE	GGCAGGGGAAGCCCTGGGGGCGATTGG	Dohh|ENSMUSG00000078440,Gm48551|ENSMUSG00000113262	CDS
chr10:83360338-83360373:+,chr10:83362046-83362047:+	bulges	TRUE	GGAGCTGCTGACGGCGGGGAGCGAGGGTTCGGGAGG	D10Wsu102e|ENSMUSG00000020255	CDS
chr10:88160969-88160970:+,chr10:88171994-88172012:+	two-quartet	TRUE	GGATTTGGAACTTGGAAGG	Nup37|ENSMUSG00000035351	CDS
chr10:7640694-7640703:-,chr10:7640111-7640130:-	two-quartet	TRUE	GGCTGGTGGTGGGTGATGGAAGAATGGG	Pcmt1|ENSMUSG00000019795	3′ UTR,CDS
chr10:7640694-7640714:-,chr10:7640120-7640130:-	two-quartet	TRUE	GGGGCGAGTGCGGCTGGTGGTGGGTGATGG	Pcmt1|ENSMUSG00000019795	3′ UTR,CDS
chr10:7640694-7640714:-,chr10:7640127-7640130:-	two-quartet	TRUE	GGGGCGAGTGCGGCTGGTGGTGG	Pcmt1|ENSMUSG00000019795	3′ UTR,CDS
chr10:7644324-7644329:-,chr10:7640801-7640815:-	two-quartet	TRUE	GGATGGTTGGAAATAGTGG	Pcmt1|ENSMUSG00000019795	3′ UTR,CDS
chr10:13182860-13182880:-,chr10:13182526-13182528:-	two-quartet	TRUE	GGAGGAGAGAGGATGGATACGG	Ltv1|ENSMUSG00000019814	CDS
chr10:24795685-24795686:-,chr10:24793621-24793651:-	bulges	TRUE	GGAGCAAAGGGAGTTCCAATTGTGGTGGAGG	Enpp3|ENSMUSG00000019989	CDS
chr10:41270298-41270309:-,chr10:41267804-41267815:-	two-quartet	TRUE	GGGTGGCAGTGGTGTATTTGGG	Fig4|ENSMUSG00000038417	CDS
chr10:45420523-45420532:-,chr10:45419194-45419208:-	two-quartet	TRUE	GGGAGATAGGTGGAGACGGCAGG	Lin28b|ENSMUSG00000063804	CDS
chr10:62134488-62134518:-,chr10:62110313-62110314:-	two-quartet	TRUE	GGCCAAGAGCTGGATGGAGGAGCCAGTGAGG	Fam241b|ENSMUSG00000020083	5' UTR,CDS
chr10:63015801-63015811:-,chr10:63015689-63015714:-	bulges	TRUE	GGAGGCTATGGTCGTGGTGGTGGAGGCAGTGGAGG	Hnrnph3|ENSMUSG00000020069	3′ UTR,CDS
chr10:63015801-63015812:-,chr10:63015698-63015714:-	two-quartet	TRUE	GGGAGGCTATGGTCGTGGTGGTGGAGG	Hnrnph3|ENSMUSG00000020069	3′ UTR,CDS
chr10:63017523-63017530:-,chr10:63017312-63017337:-	two-quartet	TRUE	GGAAGAGGCATGGGAGGACATGGCTATGGTGG	Hnrnph3|ENSMUSG00000020069	3′ UTR,CDS
chr10:63017523-63017541:-,chr10:63017327-63017337:-	two-quartet	TRUE	GGATGCGAGATGGAAGAGGCATGGGAGG	Hnrnph3|ENSMUSG00000020069	3′ UTR,CDS
chr10:63018040-63018053:-,chr10:63017600-63017610:-	two-quartet	TRUE	GGATATGATGGTGGCTATGGAGG	Hnrnph3|ENSMUSG00000020069	3′ UTR,CDS
chr10:63018085-63018095:-,chr10:63017600-63017610:-	two-quartet	TRUE	GGGCGTGGAAGCTATGGAGG	Hnrnph3|ENSMUSG00000020069	3′ UTR,CDS
chr10:69350095-69350096:-,chr10:69346206-69346231:-	two-quartet	TRUE	GGTACTTACGGTGTGGTGTATAAGGG	Cdk1|ENSMUSG00000019942	CDS
chr10:77060368-77060380:-,chr10:77060001-77060023:-	bulges	TRUE	GCGGAAATGAAGGGGGACAAGGGAGACCGAGGGG	Col18a1|ENSMUSG00000001435	CDS
chr10:77077158-77077185:-,chr10:77076172-77076174:-	two-quartet	TRUE	GGAGTGGCCGGCCAGAAAGGCAGTGTTGG	Col18a1|ENSMUSG00000001435	CDS
chr10:77081148-77081161:-,chr10:77080841-77080864:-	bulges	TRUE	GGGCTTGATAAAGGGAGGTATGAAAGGACAAAAGGG	Col18a1|ENSMUSG00000001435	CDS
chr10:77081148-77081166:-,chr10:77080859-77080864:-	two-quartet	TRUE	GGAAGGGGCTTGATAAAGGGAGG	Col18a1|ENSMUSG00000001435	CDS
chr10:78001310-78001341:-,chr10:78000840-78000841:-	two-quartet	TRUE	GGCAGCTTGCTGGAGGAGCTGGTGAAGGAAGG	Pfkl|ENSMUSG00000020277	3′ UTR,CDS
chr10:78005440-78005443:-,chr10:78002062-78002087:-	bulges	TRUE	GAGGGCTACGAGGGCCTTGTGGAAGGAG	Pfkl|ENSMUSG00000020277	CDS
chr10:79739142-79739143:-,chr10:79738785-79738804:-	two-quartet	TRUE	GGGCCGGAAGTGGTGGATGG	Polrmt|ENSMUSG00000020329	CDS
chr10:79739142-79739143:-,chr10:79738789-79738804:-	two-quartet	TRUE	GGGCCGGAAGTGGTGG	Polrmt|ENSMUSG00000020329	CDS
chr10:79908817-79908836:-,chr10:79907627-79907653:-	long loop	TRUE	GGGCGCCCGGGGCGGACAGCCAGGGACCGTGCTGGGTGCGGTGGG	Med16|ENSMUSG00000013833	5' UTR,CDS
chr10:80904552-80904570:-,chr10:80904387-80904388:-	two-quartet	TRUE	GGAGGGCGAGGAGGAGAGG	Lmnb2|ENSMUSG00000062075	CDS
chr10:81492827-81492828:-,chr10:81492029-81492057:-	bulges	TRUE	GGGGCGGCTAACGGGGCTGGGAGGCGAGG	Ncln|ENSMUSG00000020238	CDS
chr10:85955718-85955725:-,chr10:85953494-85953504:-	two-quartet	TRUE	GGTGGTGGTGTTGGTGG	Rtcb|ENSMUSG00000001783	CDS
chr10:93862929-93862933:-,chr10:93862482-93862492:-	two-quartet	TRUE	GGAGGAAGGAGAGG	Metap2|ENSMUSG00000036112	CDS
chr10:115347645-115347650:-,chr10:115347275-115347286:-	two-quartet	TRUE	GGAAGGAGGACAGAGG	Tmem19|ENSMUSG00000069520	CDS
chr10:115348906-115348907:-,chr10:115347770-115347783:-	two-quartet	TRUE	GGGTTGGTGGTCGG	Tmem19|ENSMUSG00000069520	5' UTR,CDS
chr10:117054039-117054046:-,chr10:117053144-117053157:-	two-quartet	TRUE	GGACTGGATATGAAGGAAGG	Cct2|ENSMUSG00000034024	CDS
chr11:3679788-3679796:+,chr11:3679879-3679893:+	two-quartet	TRUE	GGGGGCATGGCATGTGGTGGGG	Morc2a|ENSMUSG00000034543	CDS
chr11:3679788-3679796:+,chr11:3679879-3679902:+	bulges	TRUE	GGGGGCATGGCATGTGGTGGGGTTGTTGGGG	Morc2a|ENSMUSG00000034543	CDS
chr11:3977199-3977200:+,chr11:3977625-3977646:+	two-quartet	TRUE	GGACACTTGGAAGAGGAGGAGG	Pes1|ENSMUSG00000020430	CDS
chr11:3977199-3977200:+,chr11:3977625-3977652:+	two-quartet	TRUE	GGACACTTGGAAGAGGAGGAGGAGGAGG	Pes1|ENSMUSG00000020430	CDS
chr11:3977199-3977200:+,chr11:3977625-3977652:+	two-quartet	TRUE	GGACACTTGGAAGAGGAGGAGGAGGAGG	Pes1|ENSMUSG00000020430	CDS
chr11:4637804-4637822:+,chr11:4640382-4640387:+	bulges	TRUE	GGGTGTGGAGCCGGGGAGGAGGG	Ascc2|ENSMUSG00000020412	5' UTR
chr11:4672479-4672497:+,chr11:4679251-4679259:+	two-quartet	TRUE	GGACCGAGGCCTAGAAAGGAAGGAGG	Ascc2|ENSMUSG00000020412	CDS
chr11:4679332-4679345:+,chr11:4679430-4679431:+	two-quartet	TRUE	GGTGGTAGAGGAGG	Ascc2|ENSMUSG00000020412	CDS
chr11:5523445-5523467:+,chr11:5524238-5524240:+	two-quartet	TRUE	GGTTCCAGAGGTGGAGGCCAAGGG	Xbp1|ENSMUSG00000020484	CDS
chr11:5523443-5523467:+,chr11:5524238-5524248:+	bulges	TRUE	GAGGTTCCAGAGGTGGAGGCCAAGGGGAGTGGAG	Xbp1|ENSMUSG00000020484	CDS
chr11:5523466-5523467:+,chr11:5524238-5524265:+	two-quartet	TRUE	GGGGAGTGGAGTAAGGCTGGTGGCCGGG	Xbp1|ENSMUSG00000020484	CDS
chr11:5791831-5791847:+,chr11:5793649-5793666:+	bulges	TRUE	GTGGCTGGCACAGGAGAGGGAGGCCTGGAGGAG	Dbnl|ENSMUSG00000020476	CDS
chr11:5791843-5791847:+,chr11:5793649-5793673:+	bulges	TRUE	GGAGAGGGAGGCCTGGAGGAGCTGGTGG	Dbnl|ENSMUSG00000020476	CDS
chr11:23718803-23718804:+,chr11:23720103-23720126:+	two-quartet	TRUE	GGGAGGCAATAGGGCATATGAAGG	Pus10|ENSMUSG00000020280	CDS
chr11:50225729-50225739:+,chr11:50230679-50230691:+	two-quartet	TRUE	GGCCAGAAAGGTGACGTGGTGG	Mgat4b|ENSMUSG00000036620	CDS
chr11:50382686-50382715:+,chr11:50382799-50382800:+	bulges	TRUE	GAGGATGAGGCGTGGTGCTTATGGTGGAGG	Hnrnph1|ENSMUSG00000007850	CDS
chr11:50382686-50382715:+,chr11:50382799-50382809:+	bulges	TRUE	GAGGATGAGGCGTGGTGCTTATGGTGGAGGCTATGGAGG	Hnrnph1|ENSMUSG00000007850	CDS
chr11:51620139-51620151:+,chr11:51622484-51622502:+	two-quartet	TRUE	GGGCGAGAAAGGGATCATGGTTTTGGCAGG	Nhp2|ENSMUSG00000001056	CDS
chr11:57528288-57528289:+,chr11:57529468-57529483:+	two-quartet	TRUE	GGTGGAAAATGGTTGG	Mfap3|ENSMUSG00000020522	CDS
chr11:57771584-57771585:+,chr11:57777630-57777647:+	two-quartet	TRUE	GGTGTGGATGTGTGGGGG	Galnt10|ENSMUSG00000020520	CDS
chr11:58055603-58055611:+,chr11:58057053-58057064:+	two-quartet	TRUE	GGCTACAGGTACGGTTTGG	Larp1|ENSMUSG00000037331	CDS
chr11:61506411-61506412:+,chr11:61507627-61507642:+	two-quartet	TRUE	GGGTCTGGAGGAGGGG	B9d1|ENSMUSG00000001039	CDS
chr11:64979953-64979977:+,chr11:64980607-64980608:+	two-quartet	TRUE	GGTCAAATGTTGGGGGGTTGTGTGG	Elac2|ENSMUSG00000020549	CDS
chr11:68804838-68804839:+,chr11:68807124-68807160:+	bulges	TRUE	GGTGCGGGAGCTCGAGGCAGAGCTGGAGGATGAGCGG	Myh10|ENSMUSG00000020900	CDS
chr11:69107059-69107069:+,chr11:69107532-69107539:+	two-quartet	TRUE	GGCCAGATTGGTGGAGG	Per1|ENSMUSG00000020893	CDS
chr11:69649829-69649837:+,chr11:69650462-69650469:+	two-quartet	TRUE	GGGAGGAGGGAATGG	Fxr2|ENSMUSG00000018765	CDS
chr11:69914410-69914433:+,chr11:69914751-69914757:+	two-quartet	TRUE	GGAGCGGGAGCGCAAACGGCAGGAGGAGG	Gps2|ENSMUSG00000023170	CDS
chr11:69914410-69914433:+,chr11:69914751-69914757:+	two-quartet	TRUE	GGAGCGGGAGCGCAAACGGCAGGAGGAGG	Gps2|ENSMUSG00000023170	CDS
chr11:69914416-69914433:+,chr11:69914751-69914766:+	two-quartet	TRUE	GGAGCGCAAACGGCAGGAGGAGGAAGAGGTGG	Gps2|ENSMUSG00000023170	CDS
chr11:70001011-70001026:+,chr11:70004804-70004809:+	two-quartet	TRUE	GGATCAGGATTTTGGGGTGG	Dvl2|ENSMUSG00000020888	CDS
chr11:70551456-70551464:+,chr11:70552453-70552461:+	two-quartet	TRUE	GGAAGGCGGAAGAAGG	Pld2|ENSMUSG00000020828	CDS
chr11:70662271-70662272:+,chr11:70662362-70662382:+	two-quartet	TRUE	GGATTGAGGAGGCTCTTGGGG	Eno3|ENSMUSG00000060600	CDS
chr11:70707082-70707086:+,chr11:70708441-70708453:+	two-quartet	TRUE	GGAGGTCTAAAGGTGG	Kif1c|ENSMUSG00000020821	CDS
chr11:72042511-72042534:+,chr11:72043016-72043017:+	two-quartet	TRUE	GGGTCCGGGTATCGAGCAGGGAGG	Pimreg|ENSMUSG00000020808	5' UTR
chr11:72042296-72042306:+,chr11:72043016-72043033:+	two-quartet	TRUE	GGCGAGCCAGGATCTAGCGGGCAGCGG	Pimreg|ENSMUSG00000020808	5' UTR
chr11:72447870-72447882:+,chr11:72447955-72447974:+	two-quartet	TRUE	GGGAATGCATTGGGTGGAGTGGACAACGAGG	Mybbp1a|ENSMUSG00000040463	CDS
chr11:74842302-74842331:+,chr11:74843441-74843442:+	two-quartet	TRUE	GGCAGACAGGCCAGCCTGAGGACGACCAGG	Mnt|ENSMUSG00000000282	3′ UTR,CDS
chr11:74902156-74902166:+,chr11:74903819-74903835:+	two-quartet	TRUE	GGAGTCTCAGGATGGGAGTGGTGAGG	Tsr1|ENSMUSG00000038335	3′ UTR,CDS
chr11:74902165-74902166:+,chr11:74903819-74903844:+	two-quartet	TRUE	GGATGGGAGTGGTGAGGAAGAGGAGG	Tsr1|ENSMUSG00000038335	3′ UTR,CDS
chr11:74902165-74902166:+,chr11:74903819-74903844:+	two-quartet	TRUE	GGATGGGAGTGGTGAGGAAGAGGAGG	Tsr1|ENSMUSG00000038335	3′ UTR,CDS
chr11:74904982-74904991:+,chr11:74905205-74905214:+	two-quartet	TRUE	GGAGCTGAGGTGGGCTGG	Tsr1|ENSMUSG00000038335	3′ UTR,CDS
chr11:75662099-75662127:+,chr11:75662234-75662237:+	bulges	TRUE	GGAGGAATACGAGGCTGAGGGCATCGCGTGG	Myo1c|ENSMUSG00000017774	CDS
chr11:76407419-76407442:+,chr11:76409641-76409643:+	two-quartet	TRUE	GGCTGTGCTGGCCTGTGTAGGAGGG	Timm22|ENSMUSG00000020843	3′ UTR,CDS
chr11:77853401-77853402:+,chr11:77853751-77853773:+	two-quartet	TRUE	GGAGATGGACCTGGAGAGCCTGG	Myo18a|ENSMUSG00000000631	CDS
chr11:78519282-78519305:+,chr11:78521151-78521152:+	bulges	TRUE	GAGGACGAGGGGTGGTGGGCAGGG	Poldip2|ENSMUSG00000001100	3′ UTR,CDS
chr11:80470676-80470677:+,chr11:80471451-80471473:+	bulges	TRUE	GGGATTTTGGACCAGGGGGAGGG	Psmd11|ENSMUSG00000017428	3′ UTR,CDS
chr11:82796123-82796151:+,chr11:82797305-82797309:+	bulges	TRUE	GGGGCCTTCTATGGGCAAGGGAGCAAAGGCGG	Lig3|ENSMUSG00000020697	CDS
chr11:83485064-83485079:+,chr11:83487222-83487231:+	two-quartet	TRUE	GGAGTCATCAGGAGGTCAAGGTGG	Taf15|ENSMUSG00000020680	CDS
chr11:83485064-83485079:+,chr11:83487222-83487231:+	two-quartet	TRUE	GGAGTCATCAGGAGGTCAAGGTGG	Taf15|ENSMUSG00000020680	CDS
chr11:83502849-83502852:+,chr11:83504245-83504273:+	bulges	TRUE	GAGGCCGTGGAGGATATAGAGGCCGTGGAGG	Taf15|ENSMUSG00000020680	CDS
chr11:83955433-83955439:+,chr11:83955971-83955981:+	two-quartet	TRUE	GGATAGGTCGGACTGG	Ddx52|ENSMUSG00000020677	CDS
chr11:84023402-84023424:+,chr11:84024277-84024278:+	two-quartet	TRUE	GGATCTCACTGGCGAGGTGGAGG	Synrg|ENSMUSG00000034940	CDS
chr11:85476792-85476808:+,chr11:85482642-85482643:+	two-quartet	TRUE	GGTTGGAGAGGGCCAGG	Bcas3|ENSMUSG00000059439	CDS
chr11:87143203-87143214:+,chr11:87145463-87145471:+	two-quartet	TRUE	GGGGAGGAATGCATGGTGG	Trim37|ENSMUSG00000018548	CDS
chr11:87856632-87856660:+,chr11:87856807-87856812:+	bulges	TRUE	GGCGGCGGCGGCAGGACAGGCGAGGGGTGGAGG	Mks1|ENSMUSG00000034121	CDS
chr11:3264766-3264794:-,chr11:3262663-3262664:-	two-quartet	TRUE	GGTGGCGGCGGCGGGGGGCCAGGAGAAGG	Drg1|ENSMUSG00000020457	CDS
chr11:3355810-3355814:-,chr11:3355462-3355469:-	two-quartet	TRUE	GGAGGTGGAGG	Limk2|ENSMUSG00000020451	CDS
chr11:5082252-5082265:-,chr11:5079501-5079519:-	bulges	TRUE	GCGGTGGACTGGGCGCTGGAGAGCGAGGTGG	Ewsr1|ENSMUSG00000009079	CDS
chr11:5990162-5990190:-,chr11:5989665-5989668:-	two-quartet	TRUE	GGCAAACCTGTGGACATCTGGGCATGTGGGG	Camk2b|ENSMUSG00000057897	CDS
chr11:6444336-6444337:-,chr11:6439436-6439453:-	two-quartet	TRUE	GGCTGGAGGCAAAGCTGG	H2az2|ENSMUSG00000041126	CDS
chr11:17209310-17209325:-,chr11:17209136-17209137:-	two-quartet	TRUE	GGCTTTCAGGTGGAGG	Pno1|ENSMUSG00000020116	CDS
chr11:22053431-22053439:-,chr11:22014942-22014954:-	two-quartet	TRUE	GGACACAGGAAGGAACACGG	Ehbp1|ENSMUSG00000042302	CDS
chr11:30943698-30943701:-,chr11:30943083-30943098:-	two-quartet	TRUE	GGGGGTGTTGGTTGGTGG	Erlec1|ENSMUSG00000020311	CDS
chr11:40692477-40692484:-,chr11:40687791-40687795:-	two-quartet	TRUE	GGTGGAGGAGG	Mat2b|ENSMUSG00000042032	CDS
chr11:50202813-50202835:-,chr11:50202593-50202594:-	two-quartet	TRUE	GGAGTCGGTGGGACAGCCAGAGG	Sqstm1|ENSMUSG00000015837	CDS
chr11:50301757-50301763:-,chr11:50301036-50301054:-	two-quartet	TRUE	GGATTGGGATGAGGATATGGACGG	Canx|ENSMUSG00000020368	CDS
chr11:51602592-51602614:-,chr11:51601471-51601478:-	two-quartet	TRUE	GGGAACCGAGGCAGTGGTGGAGGTCAGGG	Hnrnpab|ENSMUSG00000020358	3′ UTR,CDS
chr11:51602592-51602616:-,chr11:51601477-51601478:-	bulges	TRUE	GAGGGAACCGAGGCAGTGGTGGAGG	Hnrnpab|ENSMUSG00000020358	3′ UTR,CDS
chr11:51602592-51602616:-,chr11:51601889-51601890:-	bulges	TRUE	GAGGGAACCGAGGCAGTGGTGGAGG	Hnrnpab|ENSMUSG00000020358	CDS
chr11:51602592-51602616:-,chr11:51601477-51601478:-	bulges	TRUE	GAGGGAACCGAGGCAGTGGTGGAGG	Hnrnpab|ENSMUSG00000020358	3′ UTR,CDS
chr11:54930764-54930789:-,chr11:54929213-54929218:-	two-quartet	TRUE	GGGATCTGGCTGCTGAGAGGCTGCGGGAGG	Tnip1|ENSMUSG00000020400	CDS
chr11:54992286-54992293:-,chr11:54991424-54991444:-	two-quartet	TRUE	GGCCACAGGAAATCGAGAGGAAGGAGG	Anxa6|ENSMUSG00000018340	CDS
chr11:57505233-57505256:-,chr11:57499803-57499805:-	two-quartet	TRUE	GGAAGAGGAGGAGGAGAGACAAGGG	Fam114a2|ENSMUSG00000020523	CDS
chr11:62536281-62536285:-,chr11:62534207-62534222:-	bulges	TRUE	GCAAGGTCGGGAGGGGGGG	Cenpv|ENSMUSG00000018509	CDS
chr11:68997663-68997664:-,chr11:68994306-68994331:-	two-quartet	TRUE	GGCATGGAGGTTGTAAAGGTTGGAGG	Pfas|ENSMUSG00000020899	CDS
chr11:69408663-69408672:-,chr11:69408395-69408401:-	two-quartet	TRUE	GGAGGCTGGAATTGG	Kdm6b|ENSMUSG00000018476	5' UTR
chr11:69739426-69739427:-,chr11:69737527-69737552:-	two-quartet	TRUE	GGAGGAAGAGGTGGTGGATAAAATGG	Polr2a|ENSMUSG00000005198	CDS
chr11:69739426-69739427:-,chr11:69737536-69737552:-	two-quartet	TRUE	GGAGGAAGAGGTGGTGG	Polr2a|ENSMUSG00000005198	CDS
chr11:69747104-69747105:-,chr11:69746958-69746979:-	two-quartet	TRUE	GGGCCATGGCGGCTGTGGGCGG	Polr2a|ENSMUSG00000005198	CDS
chr11:70011683-70011684:-,chr11:70011586-70011598:-	two-quartet	TRUE	GGAGGCGGCCTGG	Acadvl|ENSMUSG00000018574	CDS
chr11:70992107-70992119:-,chr11:70989147-70989153:-	two-quartet	TRUE	GGTGGGAATAAGGACTGG	Dhx33|ENSMUSG00000040620	3′ UTR,CDS
chr11:74723998-74724031:-,chr11:74699517-74699520:-	bulges	TRUE	GAGGCCCTGCGGAGGCGGTGGTGCAGCGCTCCGGTG	Pafah1b1|ENSMUSG00000020745	5' UTR
chr11:76163801-76163816:-,chr11:76138393-76138394:-	two-quartet	TRUE	GGGGCAGGATGGAAGG	Glod4|ENSMUSG00000017286,Vps53|ENSMUSG00000017288	CDS,non_coding
chr11:77513159-77513162:-,chr11:77512940-77512965:-	bulges	TRUE	GAGGTGGTGGCTGAGCCGGCGGAGGAGG	Trp53i13|ENSMUSG00000044328	CDS
chr11:78168971-78168989:-,chr11:78168241-78168242:-	two-quartet	TRUE	GGGGCAGAGGAGATGGTGG	Nek8|ENSMUSG00000017405	CDS
chr11:78225663-78225675:-,chr11:78225496-78225502:-	two-quartet	TRUE	GGGAGTGGAAGGGTATGG	Supt6|ENSMUSG00000002052	CDS
chr11:78233544-78233563:-,chr11:78232821-78232833:-	bulges	TRUE	GTGGAAGAGGAGGATGATGATGAGGAGGAGG	Supt6|ENSMUSG00000002052	CDS
chr11:82881600-82881623:-,chr11:82879351-82879352:-	two-quartet	TRUE	GGGACCTGGGTGTGGCAGTGGTGG	Rad51d|ENSMUSG00000018841	3′ UTR,CDS
chr11:82908338-82908354:-,chr11:82908226-82908235:-	bulges	TRUE	GGCGGCGGCGGTGGTGGAAGAGGCG	Nle1|ENSMUSG00000020692	CDS
chr11:82908338-82908367:-,chr11:82908234-82908235:-	two-quartet	TRUE	GGGGACGCAGGATGGCGGCGGCGGTGGTGG	Nle1|ENSMUSG00000020692	5' UTR,CDS
chr11:82908338-82908348:-,chr11:82908205-82908235:-	bulges	TRUE	GGCGGTGGTGGAAGAGGCGGCGGCAGGCGACGTGCAGCGG	Nle1|ENSMUSG00000020692	CDS
chr11:84109953-84109974:-,chr11:84106341-84106346:-	two-quartet	TRUE	GGACTGTGGCTTTGGAAATTGGCAGG	Tada2a|ENSMUSG00000018651	CDS
chr11:84129536-84129549:-,chr11:84127084-84127095:-	bulges	TRUE	GGGACGTGGCGAGGGGATCGTGGG	Tada2a|ENSMUSG00000018651	5' UTR
chr11:84129536-84129571:-,chr11:84127093-84127095:-	bulges	TRUE	GGGCTCTTCGGCGCCGAGGTGCGGGACGTGGCGAGGG	Tada2a|ENSMUSG00000018651	5' UTR
chr11:84858439-84858442:-,chr11:84854153-84854167:-	two-quartet	TRUE	GGGAGGATGTTGGATGG	Ggnbp2|ENSMUSG00000020530	CDS
chr11:86249221-86249246:-,chr11:86248979-86248983:-	two-quartet	TRUE	GGCCCTGAAGGTCCGGGGCATGGTGGTGG	Ints2|ENSMUSG00000018068	CDS
chr11:86534025-86534054:-,chr11:86532839-86532840:-	two-quartet	TRUE	GGGTACTTGGTAAAGGGGGCTATGGAAAGG	Rps6kb1|ENSMUSG00000020516	CDS
chr11:88952405-88952421:-,chr11:88947220-88947234:-	two-quartet	TRUE	GGTCATGTGGCTTCAGGGTGGTCCGGGTGG	Scpep1|ENSMUSG00000000278	CDS
chr11:93952799-93952809:-,chr11:93951990-93952012:-	two-quartet	TRUE	GGTGGCCATGGTCTGGGAGGGGCTCAATGTGG	Gm20390|ENSMUSG00000091228,Nme2|ENSMUSG00000020857	CDS
chr11:94559462-94559463:-,chr11:94558941-94558975:-	bulges	TRUE	GGTGGTTGGGGTGAAGGACGAGCGGATGGGGGAGG	Acsf2|ENSMUSG00000076435	CDS
chr11:94573032-94573039:-,chr11:94572646-94572650:-	two-quartet	TRUE	GGAGGAGGTGG	Acsf2|ENSMUSG00000076435	CDS
chr11:94647627-94647644:-,chr11:94647396-94647406:-	two-quartet	TRUE	GGGCAGACATGGAGAAGGCACTGGTGG	Eme1|ENSMUSG00000039055	CDS
chr11:94677272-94677299:-,chr11:94670795-94670800:-	two-quartet	TRUE	GGCCTGGAGGAGGACGAGCCGGGCGAGAAAGG	Xylt2|ENSMUSG00000020868	CDS
chr11:97167549-97167557:-,chr11:97166119-97166129:-	two-quartet	TRUE	GGTGGAAGTGTTGGGTGG	Kpnb1|ENSMUSG00000001440	CDS
chr11:97167549-97167557:-,chr11:97166119-97166129:-	two-quartet	TRUE	GGTGGAAGTGTTGGGTGG	Kpnb1|ENSMUSG00000001440	CDS
chr11:98113220-98113231:-,chr11:98111016-98111029:-	bulges	TRUE	GGGACATTGAGGGCCGGGTAGTGG	Fbxl20|ENSMUSG00000020883	CDS
chr11:98715080-98715089:-,chr11:98714471-98714484:-	two-quartet	TRUE	GGAGAGAAGGATTTCACGGAGG	Med24|ENSMUSG00000017210	3′ UTR,CDS
chr11:99000767-99000771:-,chr11:98999331-98999347:-	two-quartet	TRUE	GGAGGTTGTCGAGGCCAAGG	Top2a|ENSMUSG00000020914	CDS
chr11:100431076-100431077:-,chr11:100429933-100429949:-	two-quartet	TRUE	GGTGGAGGAGCGGCGGG	Nt5c3b|ENSMUSG00000017176	CDS
chr11:100441043-100441068:-,chr11:100440926-100440927:-	two-quartet	TRUE	GGCCAGCGGCGTGATGGCGGAGGAGG	Nt5c3b|ENSMUSG00000017176	5' UTR,CDS
chr11:100441043-100441068:-,chr11:100440253-100440254:-	two-quartet	TRUE	GGCCAGCGGCGTGATGGCGGAGGAGG	Nt5c3b|ENSMUSG00000017176	5' UTR,CDS
chr11:101095157-101095179:-,chr11:101095021-101095025:-	two-quartet	TRUE	GGAACATGGACTGGGCAAGGCGGCGG	Psmc3ip|ENSMUSG00000019303	CDS
chr12:3238987-3239009:+,chr12:3241521-3241525:+	two-quartet	TRUE	GGAGAGGGCAGCAGGAAGTGAGGTGG	Rab10os|ENSMUSG00000079179	non_coding
chr12:3572646-3572647:+,chr12:3589170-3589189:+	two-quartet	TRUE	GGATGATTGAGGAAGGCGGG	Dtnb|ENSMUSG00000071454	5' UTR,CDS
chr12:3572646-3572647:+,chr12:3589170-3589198:+	two-quartet	TRUE	GGATGATTGAGGAAGGCGGGAACAAGCGG	Dtnb|ENSMUSG00000071454	5' UTR,CDS
chr12:3773626-3773640:+,chr12:3781105-3781122:+	bulges	TRUE	GGAGCTCCATTCAGGCGCAGAGGCGGAGGAG	Dtnb|ENSMUSG00000071454	3′ UTR,CDS
chr12:8981159-8981160:+,chr12:8982760-8982777:+	two-quartet	TRUE	GGGAATCGGATTTGGGGG	Wdr35|ENSMUSG00000066643	CDS
chr12:17280635-17280639:+,chr12:17280910-17280920:+	two-quartet	TRUE	GGGGGTGGCTGTGG	Pdia6|ENSMUSG00000020571	CDS
chr12:17416185-17416198:+,chr12:17416713-17416723:+	two-quartet	TRUE	GGAGCTCAAGGATGAAGAGGAGG	Nol10|ENSMUSG00000061458	CDS
chr12:21308973-21308998:+,chr12:21310196-21310205:+	bulges	TRUE	GGAGCCGGGCATGGTGGTTCTGGAGTGGCTGGCG	Cpsf3|ENSMUSG00000054309	3′ UTR,CDS
chr12:28828858-28828864:+,chr12:28847556-28847584:+	bulges	TRUE	GGCCTGTGTCGTGTGGGAACCGATGGGGGATGGG	Eipr1|ENSMUSG00000036613	3′ UTR,CDS
chr12:31297754-31297761:+,chr12:31298812-31298828:+	two-quartet	TRUE	GGGGCCTGGAGTCATTGTGGTGG	Lamb1|ENSMUSG00000002900	CDS
chr12:59068339-59068353:+,chr12:59068725-59068736:+	bulges	TRUE	GGGGCAGTCAGTAGGCTGGGTGGGG	Pnn|ENSMUSG00000020994	CDS
chr12:59068341-59068353:+,chr12:59068725-59068744:+	two-quartet	TRUE	GGCAGTCAGTAGGCTGGGTGGGGAGCGTCGG	Pnn|ENSMUSG00000020994	CDS
chr12:59129871-59129896:+,chr12:59136063-59136064:+	two-quartet	TRUE	GGAATTGGAAGGTCTGGGTGAGGAGG	Mia2|ENSMUSG00000021000	5' UTR,CDS
chr12:69372207-69372223:+,chr12:69372323-69372324:+	two-quartet	TRUE	GGGGCGGCGGCTGGAGG	Arf6|ENSMUSG00000044147	5' UTR
chr12:69741091-69741107:+,chr12:69741644-69741648:+	two-quartet	TRUE	GGCTTGGATCACATGGTGGG	Dmac2l|ENSMUSG00000054894	CDS
chr12:76291108-76291117:+,chr12:76293390-76293409:+	two-quartet	TRUE	GGATAAAAGGTGGCGCTGCAGGAGGCGG	Mthfd1|ENSMUSG00000021048	CDS
chr12:76294421-76294429:+,chr12:76297481-76297489:+	two-quartet	TRUE	GGTTACGGAGGCTAGG	Mthfd1|ENSMUSG00000021048	CDS
chr12:85131041-85131064:+,chr12:85132618-85132622:+	two-quartet	TRUE	GGCCTGTGGCTGTGGGAGGCAAGGTGG	Dlst|ENSMUSG00000004789	CDS
chr12:12941635-12941650:-,chr12:12940473-12940486:-	two-quartet	TRUE	GGCAGTCTGCGGGAGAGTTGGAGGTTGG	Mycn|ENSMUSG00000037169	5' UTR
chr12:13220346-13220368:-,chr12:13219624-13219628:-	two-quartet	TRUE	GGTCAAAAAAGGGCTGCTGGCGGTGG	Ddx1|ENSMUSG00000037149	CDS
chr12:26314019-26314033:-,chr12:26310781-26310789:-	two-quartet	TRUE	GGCATCGGACACAGGTGGTGGG	Rnf144a|ENSMUSG00000020642	CDS
chr12:31646620-31646621:-,chr12:31642868-31642886:-	two-quartet	TRUE	GGTGGGCGATGGCGGACGG	Dus4l|ENSMUSG00000020648	CDS
chr12:40206988-40206999:-,chr12:40204418-40204425:-	two-quartet	TRUE	GGGCTGTGGAGGAACGGG	Ifrd1|ENSMUSG00000001627	3′ UTR,CDS
chr12:52006374-52006401:-,chr12:52004937-52004948:-	bulges	TRUE	GGAGACGCCGCGGCGCAGTGGGTGGAGATTCGGAGAGG	Dtd2|ENSMUSG00000020956	CDS
chr12:55665552-55665567:-,chr12:55659202-55659203:-	two-quartet	TRUE	GGCCTTGGTTGGGAGG	Ralgapa1|ENSMUSG00000021027	CDS
chr12:65065736-65065760:-,chr12:65063771-65063775:-	two-quartet	TRUE	GGAGTAGGCAAGGTTATCAGAGGATGGG	Fkbp3|ENSMUSG00000020949	3′ UTR,CDS
chr12:69807197-69807209:-,chr12:69805337-69805351:-	two-quartet	TRUE	GGGATCAGACAGGGTGGTGGTTTTGG	Map4k5|ENSMUSG00000034761	CDS
chr12:79172219-79172227:-,chr12:79165123-79165139:-	two-quartet	TRUE	GGGGACAGTTGGCAGAGATGGAGG	Vti1b|ENSMUSG00000021124	CDS
chr12:80174079-80174083:-,chr12:80173130-80173142:-	two-quartet	TRUE	GGAGGAGATTGGGAGG	Actn1|ENSMUSG00000015143	CDS
chr12:84604332-84604356:-,chr12:84604024-84604025:-	two-quartet	TRUE	GGACCAGCAGGTGGATTGGAACTGG	Abcd4|ENSMUSG00000021240	3′ UTR,CDS
chr12:84612324-84612348:-,chr12:84611770-84611771:-	two-quartet	TRUE	GGAGAAGCTGGAGGGGGATTTTAGG	Abcd4|ENSMUSG00000021240	3′ UTR,CDS
chr12:85314401-85314411:-,chr12:85314213-85314228:-	two-quartet	TRUE	GGTGAATATGGACGGCTGGGTTTGG	Nek9|ENSMUSG00000034290	CDS
chr12:87256484-87256509:-,chr12:87254285-87254286:-	two-quartet	TRUE	GGGGAGGCCTAAGGGAGAATACAGGG	Vipas39|ENSMUSG00000021038	CDS
chr12:87468609-87468610:-,chr12:87464694-87464711:-	two-quartet	TRUE	GGATTTTGGAGATGGAGG	Snw1|ENSMUSG00000021039	CDS
chr12:98680360-98680361:-,chr12:98680179-98680191:-	two-quartet	TRUE	GGAGGGAGGCCGG	Ptpn21|ENSMUSG00000021009	3′ UTR,CDS
chr13:6555459-6555468:+,chr13:6555551-6555564:+	two-quartet	TRUE	GGACTTCTGGCAGGAAGGATGG	Pitrm1|ENSMUSG00000021193	3′ UTR,CDS
chr13:12426921-12426922:+,chr13:12429766-12429783:+	two-quartet	TRUE	GGTTGTAGGAAGTGGTGG	Heatr1|ENSMUSG00000050244	CDS
chr13:12435194-12435201:+,chr13:12435669-12435689:+	two-quartet	TRUE	GGATCAGCTGGAAAACAGGCTTGGAGG	Heatr1|ENSMUSG00000050244	CDS
chr13:19064883-19064906:+,chr13:19077330-19077338:+	bulges	TRUE	GGGAGTGCTGGGTTCTGATGATGGCAGAGGG	Amph|ENSMUSG00000021314	CDS
chr13:36232274-36232281:+,chr13:36246362-36246379:+	two-quartet	TRUE	GGAGATGGGCTGGAGGTTCGGTGG	Fars2|ENSMUSG00000021420	CDS
chr13:36232274-36232281:+,chr13:36246362-36246383:+	bulges	TRUE	GGAGATGGGCTGGAGGTTCGGTGGGTGG	Fars2|ENSMUSG00000021420	CDS
chr13:44729759-44729777:+,chr13:44731712-44731731:+	bulges	TRUE	GGGCAGGGGCTGGGGCAGGCGAATCTGGTTTTGGGGG	Jarid2|ENSMUSG00000038518	5' UTR
chr13:46670242-46670255:+,chr13:46671208-46671209:+	two-quartet	TRUE	GGGCGGCAGGCAGG	Fam8a1|ENSMUSG00000069237	CDS
chr13:49719655-49719669:+,chr13:49721080-49721082:+	two-quartet	TRUE	GGAGGAGGTTAAAGGG	Iars|ENSMUSG00000037851	CDS
chr13:49719656-49719669:+,chr13:49721080-49721096:+	bulges	TRUE	GAGGAGGTTAAAGGGTGAGAGTGGGGTGG	Iars|ENSMUSG00000037851	CDS
chr13:49719656-49719669:+,chr13:49721080-49721096:+	bulges	TRUE	GAGGAGGTTAAAGGGTGAGAGTGGGGTGG	Iars|ENSMUSG00000037851	CDS
chr13:54071905-54071932:+,chr13:54085448-54085449:+	bulges	TRUE	GCGGCGCGGGTGGCGGCCGGGTAGGCGG	Sfxn1|ENSMUSG00000021474	5' UTR
chr13:54071912-54071932:+,chr13:54085448-54085456:+	bulges	TRUE	GGGTGGCGGCCGGGTAGGCGGATCTGGG	Sfxn1|ENSMUSG00000021474	5' UTR
chr13:55105490-55105518:+,chr13:55113035-55113038:+	bulges	TRUE	GGTGCGCAGCCGGCGGGGAGGGAGGAAGTGG	Zfp346|ENSMUSG00000021481	CDS
chr13:55323070-55323078:+,chr13:55324330-55324340:+	two-quartet	TRUE	GGCTGATGGTGGTGGAGG	Prelid1|ENSMUSG00000021486	CDS
chr13:55445549-55445560:+,chr13:55449307-55449318:+	two-quartet	TRUE	GGCCCGGGAAGGTGGTGGCGGG	Grk6|ENSMUSG00000074886	5' UTR,CDS
chr13:55451561-55451583:+,chr13:55451702-55451703:+	two-quartet	TRUE	GGGCAAAGGTGGCTTTGGGGAGG	Grk6|ENSMUSG00000074886	CDS
chr13:69612179-69612188:+,chr13:69612300-69612307:+	two-quartet	TRUE	GGCCAGGCGGGCTGGG	Nsun2|ENSMUSG00000021595	5' UTR,CDS
chr13:69533897-69533910:+,chr13:69612300-69612314:+	bulges	TRUE	GGGCCCTAGCGCGGGCTGGGAAGGTGG	Nsun2|ENSMUSG00000021595	5' UTR,CDS
chr13:69533897-69533910:+,chr13:69612300-69612314:+	bulges	TRUE	GGGCCCTAGCGCGGGCTGGGAAGGTGG	Nsun2|ENSMUSG00000021595	5' UTR,CDS
chr13:73806418-73806437:+,chr13:73808984-73808985:+	two-quartet	TRUE	GGTGGAGGTGGTGGAGATGG	Slc12a7|ENSMUSG00000017756	CDS
chr13:85211907-85211914:+,chr13:85212739-85212748:+	two-quartet	TRUE	GGAAGAGGAGGAATGG	Ccnh|ENSMUSG00000021548	CDS
chr13:19395703-19395729:-,chr13:19376660-19376661:-	bulges	TRUE	GGCGGGCGGCTCGCGCCGCGGAGGAGG	Stard3nl|ENSMUSG00000003062	5' UTR
chr13:24912247-24912261:-,chr13:24911765-24911766:-	two-quartet	TRUE	GGTTGGATTGGCAGG	Aldh5a1|ENSMUSG00000035936	CDS
chr13:54589662-54589663:-,chr13:54588651-54588667:-	two-quartet	TRUE	GGTAAAGGCCATGGAGG	Nop16|ENSMUSG00000025869	3′ UTR,CDS
chr13:55477776-55477792:-,chr13:55477673-55477680:-	bulges	TRUE	GGAGTCAGAGGTGGAGGAGGCGG	Dbn1|ENSMUSG00000034675	CDS
chr13:58196556-58196563:-,chr13:58193501-58193514:-	two-quartet	TRUE	GGCGTAGGCGGACTTGGAGG	Ubqln1|ENSMUSG00000005312	CDS
chr13:58236516-58236517:-,chr13:58233643-58233658:-	two-quartet	TRUE	GGGAGGCAGGAAGGGG	Gkap1|ENSMUSG00000021552	CDS
chr13:97135293-97135307:-,chr13:97133705-97133718:-	two-quartet	TRUE	GGAAAGAAAAGGCGGGAAAATGGGAGG	Nsa2|ENSMUSG00000060739	CDS
chr14:7894234-7894257:+,chr14:7894526-7894527:+	two-quartet	TRUE	GGATTGCACGGAGGCCGGGGAAGG	Flnb|ENSMUSG00000025278	CDS
chr14:7908673-7908684:+,chr14:7909608-7909627:+	bulges	TRUE	GTGGTAACCAGGGGAGCAGGGATCGGTGGG	Flnb|ENSMUSG00000025278	CDS
chr14:19810091-19810103:+,chr14:19810953-19810955:+	two-quartet	TRUE	GGACTGGCGGAGGG	Nid2|ENSMUSG00000021806	CDS
chr14:19810091-19810103:+,chr14:19810953-19810959:+	two-quartet	TRUE	GGACTGGCGGAGGGATGG	Nid2|ENSMUSG00000021806	CDS
chr14:21019387-21019388:+,chr14:21020478-21020493:+	two-quartet	TRUE	GGGCTGGTGGACGAGG	Vcl|ENSMUSG00000021823	CDS
chr14:21832945-21832952:+,chr14:21833800-21833812:+	two-quartet	TRUE	GGATTTGGCTTTGGGCTGG	Vdac2|ENSMUSG00000021771	CDS
chr14:26579840-26579862:+,chr14:26592232-26592233:+	two-quartet	TRUE	GGAGCTGGGCCAGGCGGTGGAGG	Dennd6a|ENSMUSG00000040818	5' UTR,CDS
chr14:29968535-29968536:+,chr14:29970025-29970045:+	two-quartet	TRUE	GGTCAGGTGTTGGACAGCAGG	Selenok|ENSMUSG00000042682	CDS
chr14:30862912-30862928:+,chr14:30864428-30864429:+	two-quartet	TRUE	GGCCGTGGAGGATATGG	Stimate|ENSMUSG00000006526	3′ UTR,CDS
chr14:31254308-31254309:+,chr14:31254560-31254581:+	two-quartet	TRUE	GGGCCCTGGGGAGAGGACGAGG	Bap1|ENSMUSG00000021901	3′ UTR,CDS
chr14:31254308-31254309:+,chr14:31254560-31254586:+	two-quartet	TRUE	GGGCCCTGGGGAGAGGACGAGGAGTGG	Bap1|ENSMUSG00000021901	3′ UTR,CDS
chr14:46832362-46832379:+,chr14:46840156-46840167:+	two-quartet	TRUE	GGCCTGGTATTAGGATGGTTTGGTTGGG	Cgrrf1|ENSMUSG00000055128	CDS
chr14:47724040-47724050:+,chr14:47724651-47724658:+	two-quartet	TRUE	GGCGGTCAAGGTTTTGG	Ktn1|ENSMUSG00000021843	3′ UTR,CDS
chr14:50814948-50814966:+,chr14:50815351-50815355:+	two-quartet	TRUE	GGATGAGGTGGGGCCGAGTTGG	Parp2|ENSMUSG00000036023	CDS
chr14:50925695-50925704:+,chr14:50926160-50926170:+	two-quartet	TRUE	GGTTTGGATTGGGTAAAGG	Apex1|ENSMUSG00000035960	CDS
chr14:54438824-54438825:+,chr14:54439010-54439034:+	two-quartet	TRUE	GGAGCGATGGTTCTGGCGGGTGAGG	Mmp14|ENSMUSG00000000957	CDS
chr14:55015578-55015588:+,chr14:55016168-55016172:+	two-quartet	TRUE	GGCGGCTCCGGAGG	Ngdn|ENSMUSG00000022204	CDS
chr14:55023381-55023393:+,chr14:55023988-55024005:+	two-quartet	TRUE	GGAAGAAGAAAGGTTTTCGGAGGCGCTGG	Ngdn|ENSMUSG00000022204	CDS
chr14:55486202-55486218:+,chr14:55487092-55487093:+	two-quartet	TRUE	GGAGGTGTGGGACAAGG	Dhrs4|ENSMUSG00000022210	CDS
chr14:55486202-55486218:+,chr14:55487259-55487265:+	two-quartet	TRUE	GGAGGTGTGGGACAAGAGGCGG	Dhrs4|ENSMUSG00000022210	3′ UTR,CDS
chr14:55596225-55596255:+,chr14:55596341-55596344:+	bulges	TRUE	GAGGAGTGTGTGAGGGCCAGGAGGAGGAAGGTG	Rnf31|ENSMUSG00000047098	CDS
chr14:55675731-55675732:+,chr14:55676754-55676774:+	two-quartet	TRUE	GGCAGGAAATGTGGTAACAGG	Gmpr2|ENSMUSG00000002326	CDS
chr14:60790949-60790973:+,chr14:60796171-60796179:+	bulges	TRUE	GGAGTCCCTTGATGCGGAAACCAGGCGAGTGG	Mipep|ENSMUSG00000021993	CDS
chr14:63864306-63864325:+,chr14:63866102-63866110:+	bulges	TRUE	GGGGTGGTCTAAAGGAAAGGGTTTGGG	Pinx1|ENSMUSG00000021958	CDS
chr14:70776259-70776273:+,chr14:70776815-70776827:+	two-quartet	TRUE	GGCTGAGGGTCTCGGGCTCTGCAAGG	Dok2|ENSMUSG00000022102	CDS
chr14:18331686-18331687:-,chr14:18331107-18331134:-	long loop	TRUE	GGGGCCGTTCGCGGGGTGGGGTGGGGGG	Ube2e1|ENSMUSG00000021774	5' UTR
chr14:20387956-20387967:-,chr14:20385873-20385886:-	two-quartet	TRUE	GGAAAAGGAGGGCTCAGGAAGAGG	Dnajc9|ENSMUSG00000021811	CDS
chr14:20387956-20387967:-,chr14:20385879-20385886:-	two-quartet	TRUE	GGAAAAGGAGGGCTCAGG	Dnajc9|ENSMUSG00000021811	CDS
chr14:34415706-34415710:-,chr14:34414878-34414890:-	two-quartet	TRUE	GGAGGAATCGTGGAGG	Bmpr1a|ENSMUSG00000021796	CDS
chr14:50785437-50785438:-,chr14:50781592-50781607:-	two-quartet	TRUE	GGGACTGGTGGATCGG	Ttc5|ENSMUSG00000006288	CDS
chr14:54543778-54543785:-,chr14:54542443-54542451:-	two-quartet	TRUE	GGTTGAGGATGGAGG	Haus4|ENSMUSG00000022177	CDS
chr14:54919328-54919353:-,chr14:54917531-54917532:-	two-quartet	TRUE	GGAGAGGGGACTGGCGGAACGGAAGG	Efs|ENSMUSG00000022203	CDS
chr14:57303592-57303611:-,chr14:57286469-57286470:-	two-quartet	TRUE	GGCCTGGAGACTGGTGGAGG	Cryl1|ENSMUSG00000021947	CDS
chr15:4035360-4035368:+,chr15:4037090-4037098:+	two-quartet	TRUE	GGTTGGTGGTTTTGGG	Oxct1|ENSMUSG00000022186	CDS
chr15:4059978-4059996:+,chr15:4091167-4091168:+	two-quartet	TRUE	GGAACTACCGTGGTGGAGG	Oxct1|ENSMUSG00000022186	CDS
chr15:9091245-9091258:+,chr15:9092713-9092732:+	bulges	TRUE	GTGGTGAGTTCAGGTGGTTGTGGAGGCAGCGG	Nadk2|ENSMUSG00000022253	CDS
chr15:25736500-25736501:+,chr15:25736594-25736611:+	bulges	TRUE	GGGAGGGATTGGTGTGGG	Myo10|ENSMUSG00000022272	CDS
chr15:25810549-25810550:+,chr15:25812120-25812133:+	two-quartet	TRUE	GGTGGTGGATGTGG	Myo10|ENSMUSG00000022272	CDS
chr15:41854983-41854994:+,chr15:41859157-41859162:+	two-quartet	TRUE	GGTGGTGGAGGAGGGG	Oxr1|ENSMUSG00000022307	CDS
chr15:57960961-57960983:+,chr15:57963803-57963806:+	two-quartet	TRUE	GGGGGGCAGAAGGGCGCAGAGGTGG	Tbc1d31|ENSMUSG00000022364	CDS
chr15:58443273-58443274:+,chr15:58447585-58447608:+	two-quartet	TRUE	GGGACATGGTTTGCATGGGGTAGG	Fam91a1|ENSMUSG00000037119	CDS
chr15:58937442-58937465:+,chr15:58939274-58939275:+	two-quartet	TRUE	GGATGGAGAGCTGGGATCGGGAGG	Ndufb9|ENSMUSG00000022354	CDS
chr15:76344692-76344708:+,chr15:76344811-76344818:+	two-quartet	TRUE	GGCGCTGGCTGAGGAGGTGGAGG	Cyc1|ENSMUSG00000022551	3′ UTR,CDS
chr15:76593606-76593631:+,chr15:76593718-76593722:+	two-quartet	TRUE	GGCCCTCACTCGGGGCTTCCGGGAGGTGG	Adck5|ENSMUSG00000022550	3′ UTR,CDS
chr15:76905035-76905036:+,chr15:76905855-76905874:+	two-quartet	TRUE	GGTGTTGTGGCTGGTGGGGG	Rpl8|ENSMUSG00000003970	CDS
chr15:76905035-76905036:+,chr15:76905855-76905874:+	two-quartet	TRUE	GGTGTTGTGGCTGGTGGGGG	Rpl8|ENSMUSG00000003970	CDS
chr15:78430133-78430150:+,chr15:78432984-78432996:+	two-quartet	TRUE	GGACATGGCCGAGGAGGGGGTCCTGGAGG	Kctd17|ENSMUSG00000033287	5' UTR,CDS
chr15:78937171-78937182:+,chr15:78937807-78937813:+	two-quartet	TRUE	GGAAGCACTGGAGGAGG	Nol12|ENSMUSG00000033099	CDS
chr15:79031103-79031120:+,chr15:79033930-79033931:+	two-quartet	TRUE	GGACGGCATCTCGGGAGG	Gcat|ENSMUSG00000006378,Gcat|ENSMUSG00000116378	CDS
chr15:79144659-79144663:+,chr15:79146052-79146062:+	two-quartet	TRUE	GGAGGAGGGCCAGG	Polr2f|ENSMUSG00000033020	CDS
chr15:79239702-79239712:+,chr15:79241226-79241233:+	two-quartet	TRUE	GGAAGTGAAGGGGGAGG	Gm49486|ENSMUSG00000116121,Pick1|ENSMUSG00000068206	CDS
chr15:79245349-79245352:+,chr15:79245977-79246013:+	long loop	TRUE	GGGCCTTTGGGGACGTGTTCTCTGTGATTGGGGTGCGGG	Gm49486|ENSMUSG00000116121,Pick1|ENSMUSG00000068206	CDS
chr15:79707163-79707172:+,chr15:79707694-79707709:+	two-quartet	TRUE	GGAGGTCAGGGTGGCAGTGGTGGG	Gtpbp1|ENSMUSG00000042535	CDS
chr15:82178901-82178909:+,chr15:82179365-82179379:+	two-quartet	TRUE	GGAGTCAGGTGCTGGGGGCTGG	Srebf2|ENSMUSG00000022463	CDS
chr15:85859784-85859794:+,chr15:85860003-85860024:+	bulges	TRUE	GAGGCGAGGGCGAACTCTGTGGAAGGAGGAG	Gtse1|ENSMUSG00000022385	5' UTR
chr15:10459954-10459959:-,chr15:10454839-10454857:-	two-quartet	TRUE	GGATGGCAAGGACAGCGAGGAGG	Dnajc21|ENSMUSG00000044224	CDS
chr15:12816319-12816320:-,chr15:12815958-12815971:-	two-quartet	TRUE	GGATGGTTTGGTGG	6030458C11Rik|ENSMUSG00000022195	CDS
chr15:27818899-27818923:-,chr15:27818157-27818163:-	two-quartet	TRUE	GGCAGCAAGGCAGAAGGGGAGGAGGGATGG	Trio|ENSMUSG00000022263	CDS
chr15:34443184-34443198:-,chr15:34443069-34443077:-	two-quartet	TRUE	GGCGGCTGGTGTTGGTTGGGGG	Rpl30|ENSMUSG00000058600	5' UTR
chr15:34443184-34443207:-,chr15:34443076-34443077:-	two-quartet	TRUE	GGCCATCTTGGCGGCTGGTGTTGG	Rpl30|ENSMUSG00000058600	5' UTR
chr15:35938124-35938145:-,chr15:35937283-35937284:-	two-quartet	TRUE	GGGAAGGACGTTGGTGTAGAGG	Cox6c|ENSMUSG00000014313	5' UTR
chr15:37973302-37973315:-,chr15:37973015-37973016:-	two-quartet	TRUE	GGGTGGAGGACAGG	Ubr5|ENSMUSG00000037487	3′ UTR,CDS
chr15:38000569-38000572:-,chr15:37999970-38000004:-	bulges	TRUE	GAGGTTGAGGTGGTGGAAGGCGTGGCTGGAGAGGAGG	Ubr5|ENSMUSG00000037487	CDS
chr15:38000569-38000578:-,chr15:37999991-38000004:-	bulges	TRUE	GTGGAAGAGGTTGAGGTGGTGG	Ubr5|ENSMUSG00000037487	CDS
chr15:38037815-38037829:-,chr15:38030933-38030938:-	two-quartet	TRUE	GGTGGCCTGATAAGGATGG	Ubr5|ENSMUSG00000037487	CDS
chr15:51966581-51966609:-,chr15:51965037-51965038:-	bulges	TRUE	GGAGAAGGAAGAGGAGGAGGAGGAGGAGG	Rad21|ENSMUSG00000022314	CDS
chr15:58025273-58025280:-,chr15:58022553-58022563:-	two-quartet	TRUE	GGAGGAGGCTATGGGGG	9130401M01Rik|ENSMUSG00000101892	CDS
chr15:76066819-76066820:-,chr15:76066729-76066754:-	two-quartet	TRUE	GGAGCTAGGCAATCTGCGGCGGCTGG	Scrib|ENSMUSG00000022568	CDS
chr15:76072232-76072250:-,chr15:76071948-76071953:-	two-quartet	TRUE	GGGGGCAGGAACATCAAGGTGGG	Puf60|ENSMUSG00000002524	3′ UTR,CDS
chr15:77769245-77769270:-,chr15:77764352-77764362:-	bulges	TRUE	GGAGCAGCTGGAGGAGGAGGAGGAGCTGGAGGAGG	Myh9|ENSMUSG00000022443	CDS
chr15:77769245-77769270:-,chr15:77764356-77764362:-	bulges	TRUE	GGAGCAGCTGGAGGAGGAGGAGGAGCTGGAG	Myh9|ENSMUSG00000022443	CDS
chr15:77767130-77767131:-,chr15:77766839-77766875:-	bulges	TRUE	GGTGCGGGAGATGGAGGCGGAGCTGGAGGATGAGAGG	Myh9|ENSMUSG00000022443	CDS
chr15:77767130-77767131:-,chr15:77766847-77766875:-	bulges	TRUE	GGTGCGGGAGATGGAGGCGGAGCTGGAGG	Myh9|ENSMUSG00000022443	CDS
chr15:77769245-77769270:-,chr15:77764352-77764362:-	bulges	TRUE	GGAGCAGCTGGAGGAGGAGGAGGAGCTGGAGGAGG	Myh9|ENSMUSG00000022443	CDS
chr15:77775073-77775074:-,chr15:77774666-77774694:-	two-quartet	TRUE	GGAACTTGAGGAGCAGTTGGAGGAGGAGG	Myh9|ENSMUSG00000022443	CDS
chr15:77783388-77783397:-,chr15:77781507-77781515:-	two-quartet	TRUE	GGAAGGATGTGGATCGG	Myh9|ENSMUSG00000022443	CDS
chr15:77959511-77959545:-,chr15:77959119-77959122:-	bulges	TRUE	GAGGACGAGGAGGAGGAAGAGGAGGAAGAGGAAGAGG	Eif3d|ENSMUSG00000016554	CDS
chr15:79430054-79430062:-,chr15:79429823-79429860:-	long loop	TRUE	GGGCGGAGTGGGGATCCCGTCCATCAAGTGGTGCGGGGCTGAGGG	Csnk1e|ENSMUSG00000022433	CDS
chr15:79531671-79531708:-,chr15:79530513-79530517:-	bulges	TRUE	GTGGACCACAGAGGTGGCGGCGGAGGAGGGGGTAAGGGAGG	Ddx17|ENSMUSG00000055065	3′ UTR,CDS
chr15:79546194-79546199:-,chr15:79543838-79543856:-	two-quartet	TRUE	GGAGGGTTTGGAGCAAGAGGTGG	Ddx17|ENSMUSG00000055065	CDS
chr15:79546194-79546226:-,chr15:79543851-79543856:-	bulges	TRUE	GGGGATCGGGATCGTGACAGGGACCGTGGAGGGTTTG	Ddx17|ENSMUSG00000055065	CDS
chr15:79546194-79546226:-,chr15:79543855-79543856:-	bulges	TRUE	GGGGATCGGGATCGTGACAGGGACCGTGGAGGG	Ddx17|ENSMUSG00000055065	CDS
chr15:79918276-79918285:-,chr15:79918027-79918050:-	two-quartet	TRUE	GGGGCTTGGAGGCTGATCCGTGGAGCCGGAGG	Cbx7|ENSMUSG00000053411	3′ UTR
chr15:81337935-81337952:-,chr15:81329160-81329166:-	two-quartet	TRUE	GGTTGGGTTTGTAGCAGGAGTGG	Slc25a17|ENSMUSG00000022404	3′ UTR,CDS
chr15:81399306-81399333:-,chr15:81392312-81392322:-	long loop	TRUE	GGGCAACTTAGGGGTGGAAAAGCAGAGCATGGGGGGG	St13|ENSMUSG00000022403	5' UTR,CDS
chr16:13811608-13811609:+,chr16:13813089-13813102:+	two-quartet	TRUE	GGAGGTAGTGGAGG	Rrn3|ENSMUSG00000022682	CDS
chr16:14448591-14448592:+,chr16:14457887-14457923:+	bulges	TRUE	GGTGTCAGTGGTTCAGGGAAGGAGTCAAAGCCGGTGG	Abcc1|ENSMUSG00000023088	3′ UTR,CDS
chr16:14467956-14467969:+,chr16:14470469-14470474:+	two-quartet	TRUE	GGGTGGAGAAAAGGTGGG	Abcc1|ENSMUSG00000023088	3′ UTR,CDS
chr16:17517519-17517539:+,chr16:17519386-17519390:+	two-quartet	TRUE	GGTTATGATGGCAATGCCAGGTGG	Lztr1|ENSMUSG00000022761	3′ UTR,CDS
chr16:18426528-18426559:+,chr16:18429810-18429812:+	long loop	TRUE	GGGACAAGGGGCGCGGCGAGTGCAGCGGGAGGG	Txnrd2|ENSMUSG00000075704	CDS
chr16:18498850-18498851:+,chr16:18499045-18499056:+	two-quartet	TRUE	GGTGGCGGTGGG	Gnb1l|ENSMUSG00000000884,Rtl10|ENSMUSG00000086965	5' UTR
chr16:18896035-18896046:+,chr16:18896453-18896474:+	bulges	TRUE	GGGAAACCCTGGGCAGGATTCTGGGAAGGTTG	Gm28539|ENSMUSG00000099908,Hira|ENSMUSG00000022702	3′ UTR,5' UTR,CDS
chr16:20551702-20551703:+,chr16:20551805-20551827:+	two-quartet	TRUE	GGGAGTTCTCAGGTGGCTGGAGG	Abcf3|ENSMUSG00000003234	CDS
chr16:20558745-20558748:+,chr16:20559290-20559311:+	bulges	TRUE	GAGGTTGGGGAGAATGGGGCTGGG	Abcf3|ENSMUSG00000003234	CDS
chr16:20658057-20658061:+,chr16:20659405-20659413:+	two-quartet	TRUE	GGAGGTGGCAGG	Psmd2|ENSMUSG00000006998	3′ UTR,CDS
chr16:20661716-20661733:+,chr16:20661815-20661816:+	two-quartet	TRUE	GGGCATGGTGGGCAGTGG	Psmd2|ENSMUSG00000006998	3′ UTR,CDS
chr16:20662733-20662740:+,chr16:20663062-20663079:+	two-quartet	TRUE	GGGTCAGGCAGTGGATGTGGTGGG	Psmd2|ENSMUSG00000006998	3′ UTR,CDS
chr16:20662734-20662740:+,chr16:20663062-20663084:+	two-quartet	TRUE	GGTCAGGCAGTGGATGTGGTGGGCCAGG	Psmd2|ENSMUSG00000006998	3′ UTR,CDS
chr16:20662733-20662740:+,chr16:20663062-20663089:+	bulges	TRUE	GGGTCAGGCAGTGGATGTGGTGGGCCAGGCTGGG	Psmd2|ENSMUSG00000006998	3′ UTR,CDS
chr16:21476501-21476509:+,chr16:21477485-21477492:+	two-quartet	TRUE	GGAGGGAGAGGATGG	Vps8|ENSMUSG00000033653	CDS
chr16:31790277-31790301:+,chr16:31791714-31791716:+	two-quartet	TRUE	GGCTGCCCAGGATGGAAGATTGCGGG	Dlg1|ENSMUSG00000022770	CDS
chr16:31956405-31956429:+,chr16:31956938-31956939:+	two-quartet	TRUE	GGACGTGGACGGTCTGGGGGTCAGG	Ncbp2|ENSMUSG00000022774	CDS
chr16:31956405-31956429:+,chr16:31956938-31956945:+	two-quartet	TRUE	GGACGTGGACGGTCTGGGGGTCAGGTTCGGG	Ncbp2|ENSMUSG00000022774	CDS
chr16:32623112-32623142:+,chr16:32623371-32623372:+	bulges	TRUE	GGAGCTGTTGGTGCCACTGAGTGGTTGGAGG	Tfrc|ENSMUSG00000022797	CDS
chr16:33534993-33535010:+,chr16:33540851-33540853:+	two-quartet	TRUE	GGACCGGCTGGCTGGTGGG	Slc12a8|ENSMUSG00000035506	CDS
chr16:35022618-35022635:+,chr16:35025824-35025834:+	bulges	TRUE	GTGGTGATGACGGCGGGGTGGCTGGTG	Hacd2|ENSMUSG00000035376	CDS
chr16:35770514-35770539:+,chr16:35787189-35787192:+	bulges	TRUE	GGCGAGAGAACTGTGGGGGAGGAAGGTG	Hspbap1|ENSMUSG00000022849	CDS
chr16:35801717-35801718:+,chr16:35813917-35813929:+	two-quartet	TRUE	GGAGGTGGTGTGG	Hspbap1|ENSMUSG00000022849	CDS
chr16:35801717-35801718:+,chr16:35813917-35813940:+	two-quartet	TRUE	GGAGGTGGTGTGGTCTGACTTTGG	Hspbap1|ENSMUSG00000022849	CDS
chr16:36931662-36931664:+,chr16:36931822-36931843:+	two-quartet	TRUE	GGACCCGGAGTGGTGCCGGATGG	Golgb1|ENSMUSG00000034243	CDS
chr16:37539943-37539960:+,chr16:37541846-37541854:+	two-quartet	TRUE	GGTGTTGGGAGACTCAGGTGTTGGG	Rabl3|ENSMUSG00000022827	CDS
chr16:38347268-38347295:+,chr16:38352625-38352629:+	two-quartet	TRUE	GGGACTCTGGAGATGCAGGGACCCATAGTGG	Cox17|ENSMUSG00000046516,Gm21987|ENSMUSG00000095464	3′ UTR,non_coding
chr16:5049805-5049824:-,chr16:5048782-5048786:-	two-quartet	TRUE	GGCTCGGCGACTTGGTGTGGGGG	Glyr1|ENSMUSG00000022536	CDS
chr16:17530229-17530238:-,chr16:17529049-17529075:-	bulges	TRUE	GGGAATCAGTGGGTATCACAGGCTGAAGGAGGGGG	Thap7|ENSMUSG00000022760	3′ UTR,CDS
chr16:20333585-20333604:-,chr16:20332698-20332705:-	two-quartet	TRUE	GGTGCTGGCCCAGGGACAGGTGGTGG	Abcc5|ENSMUSG00000022822	CDS
chr16:22814807-22814808:-,chr16:22813930-22813956:-	two-quartet	TRUE	GGGCTCTGGAAACGTGAGGAGGAACGG	Tbccd1|ENSMUSG00000004462	3′ UTR
chr16:30322871-30322878:-,chr16:30315883-30315901:-	bulges	TRUE	GGTGGAGGAGTCAGTGGATCGGTGG	Atp13a3|ENSMUSG00000022533	CDS
chr16:34035492-34035514:-,chr16:34035154-34035156:-	two-quartet	TRUE	GGACCTGGGGATTGTGGTGGAGGG	Kalrn|ENSMUSG00000061751	CDS
chr16:35490728-35490757:-,chr16:35466656-35466657:-	bulges	TRUE	GGGCGTGGGGGCTGCTACTGGCGATTGGGG	Pdia5|ENSMUSG00000022844	CDS
chr17:5891898-5891899:+,chr17:5899326-5899337:+	two-quartet	TRUE	GGTTGGTGGTGG	Snx9|ENSMUSG00000002365	CDS
chr17:7262215-7262216:+,chr17:7271591-7271615:+	bulges	TRUE	GGTGCTGGTGTTGATGGAGTGGAGG	Rps6ka2|ENSMUSG00000023809	CDS
chr17:13008055-13008068:+,chr17:13008183-13008201:+	bulges	TRUE	GGGCGGCGTGCAGCACGGGCAGGAGGCTGGG	Sod2|ENSMUSG00000006818	CDS
chr17:24426909-24426939:+,chr17:24433132-24433135:+	bulges	TRUE	GGGTGCTGGTGGAGACGGAGGGCCCGGCAGGGG	Eci1|ENSMUSG00000024132	5' UTR,CDS
chr17:24896935-24896953:+,chr17:24897027-24897043:+	two-quartet	TRUE	GGCCCCGTGGTGGCCATGGTGTGGCAAGGGCTGG	Mrps34|ENSMUSG00000038880,Nme3|ENSMUSG00000073435	3′ UTR,CDS
chr17:25151747-25151758:+,chr17:25152347-25152351:+	two-quartet	TRUE	GGGTGTGGTGGGTGG	Clcn7|ENSMUSG00000036636	CDS
chr17:25829149-25829163:+,chr17:25829239-25829240:+	two-quartet	TRUE	GGCGAAGGGGGATGG	Jmjd8|ENSMUSG00000025736	CDS
chr17:25876718-25876739:+,chr17:25876949-25876953:+	two-quartet	TRUE	GGCTTGGTCCTGGAGAGGATGGTGG	Mettl26|ENSMUSG00000025731	3′ UTR,CDS
chr17:25876718-25876739:+,chr17:25876949-25876953:+	two-quartet	TRUE	GGCTTGGTCCTGGAGAGGATGGTGG	Mettl26|ENSMUSG00000025731	3′ UTR,CDS
chr17:26184313-26184314:+,chr17:26187703-26187723:+	two-quartet	TRUE	GGAGGAAGAAGGGGAGGATGG	Axin1|ENSMUSG00000024182	CDS
chr17:26277625-26277634:+,chr17:26279332-26279338:+	two-quartet	TRUE	GGGCAGGAGGTCTGG	Luc7l|ENSMUSG00000024188	3′ UTR,CDS
chr17:26917278-26917285:+,chr17:26920796-26920814:+	bulges	TRUE	GGCGCAGAGAAAGGGAAGGGAAGGG	Kifc5b|ENSMUSG00000024301	CDS
chr17:27086980-27086997:+,chr17:27087145-27087158:+	two-quartet	TRUE	GGAGCAATGGGGATAATGTGGTCGTGGGGG	Itpr3|ENSMUSG00000042644	CDS
chr17:28217104-28217105:+,chr17:28217600-28217611:+	two-quartet	TRUE	GGTGGAGGAGGG	Def6|ENSMUSG00000002257	CDS
chr17:28226010-28226011:+,chr17:28226100-28226120:+	two-quartet	TRUE	GGCTGCTGGAGGAGGAGGAGG	Def6|ENSMUSG00000002257	CDS
chr17:28226010-28226011:+,chr17:28226100-28226120:+	two-quartet	TRUE	GGCTGCTGGAGGAGGAGGAGG	Def6|ENSMUSG00000002257	CDS
chr17:29686048-29686049:+,chr17:29687035-29687062:+	bulges	TRUE	GGTGAGGGTGGGGTCGATGGAGATGGAG	Cmtr1|ENSMUSG00000024019,Gm28043|ENSMUSG00000098374	3′ UTR,CDS
chr17:29690439-29690440:+,chr17:29691244-29691274:+	two-quartet	TRUE	GGTATGTGGTGTGCAAAGGGCTGAAGGTGGG	Cmtr1|ENSMUSG00000024019,Gm28043|ENSMUSG00000098374	3′ UTR,CDS
chr17:29698065-29698071:+,chr17:29698637-29698652:+	two-quartet	TRUE	GGGGAGGGGAAGGCCCAGCGG	Cmtr1|ENSMUSG00000024019,Gm28043|ENSMUSG00000098374	3′ UTR,CDS
chr17:31337418-31337432:+,chr17:31337990-31337995:+	two-quartet	TRUE	GGGCGGGATCTTTGGTGGG	Slc37a1|ENSMUSG00000024036	CDS
chr17:33629677-33629698:+,chr17:33629796-33629800:+	two-quartet	TRUE	GGAATGACTGGGTAATATCTGGAGG	Zfp414|ENSMUSG00000073423	5' UTR,CDS
chr17:33818979-33818997:+,chr17:33819091-33819092:+	two-quartet	TRUE	GGCAGGGAGAGAAGGGAGG	Kank3|ENSMUSG00000042099	CDS
chr17:33940799-33940806:+,chr17:33940884-33940911:+	bulges	TRUE	GAGGAAGAAACCGCGGCGCTACTGGGAGGAGGAG	Wdr46|ENSMUSG00000024312	CDS
chr17:33941509-33941518:+,chr17:33941632-33941644:+	two-quartet	TRUE	GGAACCTGGGTTTCTGGTAGG	Wdr46|ENSMUSG00000024312	CDS
chr17:34595712-34595714:+,chr17:34595823-34595845:+	two-quartet	TRUE	GGGCCAATGGTGGCTGGCAGGAGG	Pbx2|ENSMUSG00000034673	CDS
chr17:34595712-34595714:+,chr17:34595823-34595845:+	two-quartet	TRUE	GGGCCAATGGTGGCTGGCAGGAGG	Pbx2|ENSMUSG00000034673	CDS
chr17:34906856-34906877:+,chr17:34906982-34906986:+	two-quartet	TRUE	GGTCATCCAGGAGTCTGAGAGGCGG	Ehmt2|ENSMUSG00000013787	CDS
chr17:35880117-35880118:+,chr17:35881277-35881299:+	two-quartet	TRUE	GGTGCCACGGAAGGCTGTGGTGG	Dhx16|ENSMUSG00000024422	CDS
chr17:35883896-35883925:+,chr17:35884019-35884024:+	bulges	TRUE	GGGAGATGGGTGTGAAGCTTGGGAACGAGGTGGG	Dhx16|ENSMUSG00000024422	CDS
chr17:35981454-35981458:+,chr17:35981557-35981581:+	bulges	TRUE	GGAGACATGGAGGCAGCTGTGGCGGGTG	Gnl1|ENSMUSG00000024429	CDS
chr17:36857535-36857563:+,chr17:36857741-36857747:+	bulges	TRUE	GGGCAGCAAGGGCTTCACATGGGGAAAGAGGAAG	Trim26|ENSMUSG00000024457	CDS
chr17:37272729-37272752:+,chr17:37273718-37273721:+	two-quartet	TRUE	GGTGTGCAAGAGGAGGGGTGCAGGGG	H2-M3|ENSMUSG00000016206	CDS
chr17:5440132-5440158:-,chr17:5439628-5439632:-	two-quartet	TRUE	GGACGATCGGTTGTTTCTGGTTAAAGGTGG	Tmem242|ENSMUSG00000004945	CDS
chr17:24695253-24695271:-,chr17:24694432-24694442:-	two-quartet	TRUE	GGAAGACATAAGGAAGAGGATAGGCAGG	Gfer|ENSMUSG00000040888	CDS
chr17:25273481-25273491:-,chr17:25269459-25269479:-	bulges	TRUE	GGGAGGGACGGGACTTTGAATATGTCGGGG	Ube2i|ENSMUSG00000015120	5' UTR,CDS
chr17:26008854-26008867:-,chr17:26004643-26004644:-	two-quartet	TRUE	GGAAGGTGGCAAGG	Rab11fip3|ENSMUSG00000037098	CDS
chr17:27597080-27597106:-,chr17:27596833-27596834:-	two-quartet	TRUE	GGAAAAGGGAGAGGATGGAAGAGGAGG	Gm49804|ENSMUSG00000117338,Nudt3|ENSMUSG00000024213	5' UTR,CDS
chr17:31855671-31855698:-,chr17:31855063-31855064:-	bulges	TRUE	GGGTCGGGCTCACGGAGGGCGGCGGAGG	Sik1|ENSMUSG00000024042	5' UTR
chr17:32198030-32198052:-,chr17:32197816-32197820:-	two-quartet	TRUE	GGAGCGGAGGCGCAGGGAGGCAATGG	Brd4|ENSMUSG00000024002	CDS
chr17:32316186-32316194:-,chr17:32315769-32315784:-	two-quartet	TRUE	GGGATTGGCCTAGAAGGAGGGGG	Akap8|ENSMUSG00000024045	3′ UTR,CDS
chr17:32320457-32320478:-,chr17:32318808-32318809:-	two-quartet	TRUE	GGCGTGAGGTGCTCGTGGGAGG	Akap8|ENSMUSG00000024045	5' UTR,CDS
chr17:33652272-33652280:-,chr17:33650384-33650397:-	two-quartet	TRUE	GGGAGGAGGTGGAGCTGGAGG	Hnrnpm|ENSMUSG00000059208	CDS
chr17:33658869-33658870:-,chr17:33658435-33658465:-	two-quartet	TRUE	GGCATGGAAGGACCCTTTGGTGGTGGTATGG	Hnrnpm|ENSMUSG00000059208	CDS
chr17:33658869-33658873:-,chr17:33658455-33658465:-	two-quartet	TRUE	GGAGGCATGGAAGG	Hnrnpm|ENSMUSG00000059208	CDS
chr17:34027202-34027208:-,chr17:34027087-34027101:-	two-quartet	TRUE	GGAAAGGTGGGGAATATCGG	Gm20427|ENSMUSG00000092595,H2-Ke6|ENSMUSG00000073422	CDS,non_coding
chr17:34183614-34183624:-,chr17:34183209-34183230:-	bulges	TRUE	GGGGGGACAGGTATATGGAACCATGGGAGGG	Psmb9|ENSMUSG00000096727	3′ UTR,CDS
chr17:35670865-35670878:-,chr17:35670741-35670745:-	two-quartet	TRUE	GGAGCGCTGGGAGGTGG	Gtf2h4|ENSMUSG00000001524	CDS
chr17:35961042-35961044:-,chr17:35960945-35960954:-	two-quartet	TRUE	GGAGGTGGTGG	Abcf1|ENSMUSG00000038762	CDS
chr17:42825836-42825837:-,chr17:42824550-42824578:-	two-quartet	TRUE	GGAGACTGGAGAAGCAGGCTGGTGGAAGG	Cd2ap|ENSMUSG00000061665	CDS
chr18:24269563-24269565:+,chr18:24271585-24271602:+	two-quartet	TRUE	GGATTTGGCAGTGTGGAGG	Galnt1|ENSMUSG00000000420	3′ UTR,CDS
chr18:24269563-24269565:+,chr18:24271585-24271602:+	two-quartet	TRUE	GGATTTGGCAGTGTGGAGG	Galnt1|ENSMUSG00000000420	3′ UTR,CDS
chr18:24619177-24619178:+,chr18:24619381-24619404:+	two-quartet	TRUE	GGTCCGAGTAGGTGAAGTAGGTGG	Elp2|ENSMUSG00000024271	CDS
chr18:31829977-31829979:+,chr18:31833309-31833323:+	two-quartet	TRUE	GGTGGACCCCGGAAGG	Wdr33|ENSMUSG00000024400	CDS
chr18:31829977-31829979:+,chr18:31833309-31833334:+	two-quartet	TRUE	GGTGGACCCCGGAAGGAAGACGATTGG	Wdr33|ENSMUSG00000024400	CDS
chr18:31880006-31880016:+,chr18:31881171-31881185:+	two-quartet	TRUE	GGCATGTTGGGGTAGAGAAGGAGG	Wdr33|ENSMUSG00000024400	CDS
chr18:31880006-31880016:+,chr18:31881171-31881193:+	two-quartet	TRUE	GGCATGTTGGGGTAGAGAAGGAGGTAGGTGGG	Wdr33|ENSMUSG00000024400	CDS
chr18:35598816-35598843:+,chr18:35610870-35610871:+	two-quartet	TRUE	GGCCGCACTCGGAGAAGGCTAAAGGGGG	Paip2|ENSMUSG00000037058	5' UTR
chr18:36735248-36735256:+,chr18:36735387-36735410:+	bulges	TRUE	GGAGGCAGCCCTGCGGAAGGCGCGGAGGGAG	Tmco6|ENSMUSG00000006850	CDS
chr18:36757296-36757318:+,chr18:36757406-36757407:+	two-quartet	TRUE	GGAAGAGGATGGAAGCAGATGGG	Ik|ENSMUSG00000024474	CDS
chr18:36762765-36762767:+,chr18:36762848-36762871:+	two-quartet	TRUE	GGTACGGGAAGAAGGTGGCCTGTGG	Wdr55|ENSMUSG00000042660	CDS
chr18:50128389-50128409:+,chr18:50130125-50130126:+	two-quartet	TRUE	GGTCACCGGCGCCGGGGGAGG	Hsd17b4|ENSMUSG00000024507	CDS
chr18:50155206-50155218:+,chr18:50158384-50158399:+	two-quartet	TRUE	GGCCTATTTGAGGTTGGAGCAGGATGG	Hsd17b4|ENSMUSG00000024507	CDS
chr18:50155206-50155218:+,chr18:50158384-50158404:+	two-quartet	TRUE	GGCCTATTTGAGGTTGGAGCAGGATGGATTGG	Hsd17b4|ENSMUSG00000024507	CDS
chr18:57898139-57898154:+,chr18:57899259-57899263:+	two-quartet	TRUE	GGTTCGTGAGAGGAGGAGG	Slc12a2|ENSMUSG00000024597	CDS
chr18:60777868-60777889:+,chr18:60778430-60778433:+	two-quartet	TRUE	GGATGAAGATTGGGCGGATTGAGG	Rps14|ENSMUSG00000024608	CDS
chr18:62987009-62987024:+,chr18:62991800-62991801:+	two-quartet	TRUE	GGTACGAGGGCGGAGG	Napg|ENSMUSG00000024581	3′ UTR,CDS
chr18:67816858-67816860:+,chr18:67818769-67818787:+	bulges	TRUE	GAGGATGTGGAGGAGAGGAG	Cep192|ENSMUSG00000024542	CDS
chr18:74220956-74220980:+,chr18:74221058-74221061:+	bulges	TRUE	GTGGACTTGGAGCGCGTGCGGGTGTGG	Cxxc1|ENSMUSG00000024560	CDS
chr18:12757607-12757628:-,chr18:12756303-12756307:-	two-quartet	TRUE	GGAAGAGGACTGGAAGACAAGGTGG	Osbpl1a|ENSMUSG00000044252	3′ UTR,CDS
chr18:34905981-34906000:-,chr18:34905069-34905070:-	two-quartet	TRUE	GGATTTGGTGGAATTGGAGG	Etf1|ENSMUSG00000024360	CDS
chr18:34905981-34906000:-,chr18:34905059-34905070:-	two-quartet	TRUE	GGATTTGGTGGAATTGGAGGTATCTTGCGG	Etf1|ENSMUSG00000024360	CDS
chr18:34931833-34931848:-,chr18:34931661-34931672:-	two-quartet	TRUE	GGACTGGGCCCTTAGGGAGGAGGAGG	Etf1|ENSMUSG00000024360	5' UTR
chr18:42241902-42241918:-,chr18:42236814-42236826:-	two-quartet	TRUE	GGAGTTAATGGGAGAGGAAATCCTTGGG	Lars|ENSMUSG00000024493	3′ UTR,CDS
chr18:42261960-42261976:-,chr18:42257192-42257194:-	two-quartet	TRUE	GGGCGGCGCCATGGCGGG	Lars|ENSMUSG00000024493	5' UTR,CDS
chr18:56531489-56531502:-,chr18:56528348-56528352:-	two-quartet	TRUE	GGTGGTGCGTTTGGCGG	Aldh7a1|ENSMUSG00000053644	3′ UTR,CDS
chr18:56532487-56532514:-,chr18:56532090-56532097:-	two-quartet	TRUE	GGGGGCACAGTGGTCTATGGGGGCAAGGTCATGG	Aldh7a1|ENSMUSG00000053644	3′ UTR,CDS
chr18:56542252-56542276:-,chr18:56538740-56538742:-	bulges	TRUE	GGGAGCACTCAGGTGGGGAAGGAGGG	Aldh7a1|ENSMUSG00000053644	CDS
chr18:56562032-56562056:-,chr18:56560828-56560829:-	two-quartet	TRUE	GGAAGCTGGGGCGGCCGGGGAGAGG	Aldh7a1|ENSMUSG00000053644	CDS
chr18:63665737-63665740:-,chr18:63664313-63664332:-	two-quartet	TRUE	GGGGTGGTTGGCAAAAAAGGGG	Txnl1|ENSMUSG00000024583	3′ UTR,CDS
chr19:4860285-4860308:+,chr19:4860390-4860392:+	bulges	TRUE	GGGGCAGTGACTGGGGTGAGGAGGG	Ctsf|ENSMUSG00000083282	CDS
chr19:4963410-4963419:+,chr19:4963505-4963521:+	two-quartet	TRUE	GGCATACAGGGAAAGAGGTGGCAGG	Mrpl11|ENSMUSG00000024902	CDS
chr19:4963410-4963419:+,chr19:4963505-4963526:+	two-quartet	TRUE	GGCATACAGGGAAAGAGGTGGCAGGCCTGG	Mrpl11|ENSMUSG00000024902	CDS
chr19:5367181-5367210:+,chr19:5368057-5368067:+	bulges	TRUE	GCGGAGCGTGCTGGTGTGGCGCCGAGCGGGGCGAGGTGG	Eif1ad|ENSMUSG00000024841	5' UTR
chr19:5755654-5755674:+,chr19:5755931-5755937:+	two-quartet	TRUE	GGACCAGCATGGGTGTGAGGAGGTGG	Ltbp3|ENSMUSG00000024940	CDS
chr19:7197217-7197224:+,chr19:7197531-7197540:+	two-quartet	TRUE	GGACAAGGTGGATCGG	Macrod1|ENSMUSG00000036278	CDS
chr19:8871888-8871912:+,chr19:8872007-8872008:+	two-quartet	TRUE	GGGCATCGAGGCTGCGATGGATTGG	Ubxn1|ENSMUSG00000071655	5' UTR,CDS
chr19:8898123-8898159:+,chr19:8902263-8902264:+	bulges	TRUE	GGCGGCAATAGCGGCAGTGGCGGCGCGTAGGAGGCGG	Ganab|ENSMUSG00000071650	CDS
chr19:8898135-8898159:+,chr19:8902263-8902270:+	two-quartet	TRUE	GGCAGTGGCGGCGCGTAGGAGGCGGTCTTGG	Ganab|ENSMUSG00000071650	CDS
chr19:8898144-8898159:+,chr19:8902263-8902280:+	two-quartet	TRUE	GGCGCGTAGGAGGCGGTCTTGGTTAAGTTTGG	Ganab|ENSMUSG00000071650	CDS
chr19:8912571-8912575:+,chr19:8912710-8912723:+	two-quartet	TRUE	GGAGCGGATGTGGGTGG	Ganab|ENSMUSG00000071650	CDS
chr19:8938524-8938529:+,chr19:8939027-8939035:+	two-quartet	TRUE	GGGAGGTGGTTGG	Eml3|ENSMUSG00000071647	CDS
chr19:8945343-8945350:+,chr19:8945755-8945770:+	two-quartet	TRUE	GGAGCTGGGGAGTTTGAGGAGG	Mta2|ENSMUSG00000071646	CDS
chr19:10192966-10192988:+,chr19:10193700-10193701:+	two-quartet	TRUE	GGTTCAGCGGAAAAAATGGGTGG	Fads1|ENSMUSG00000010663	CDS
chr19:30078117-30078137:+,chr19:30078539-30078541:+	bulges	TRUE	GCCGGAGGGACTGGGGCAGGGG	Uhrf2|ENSMUSG00000024817	CDS
chr19:4811171-4811179:-,chr19:4785551-4785567:-	two-quartet	TRUE	GGTAAAAGGTGGGATGTGTGTGGG	Gm21992|ENSMUSG00000096370,Rbm14|ENSMUSG00000006456,Rbm4|ENSMUSG00000094936	3′ UTR,CDS
chr19:4863409-4863429:-,chr19:4863302-4863314:-	two-quartet	TRUE	GGATCCAGGGAAAAGTGGAGGAAGTAGGACGG	Actn3|ENSMUSG00000006457	CDS
chr19:4923066-4923095:-,chr19:4922394-4922396:-	bulges	TRUE	GGCTTCGACATCTTGGGCTGGGGAAGGAGGG	Dpp3|ENSMUSG00000063904	CDS
chr19:5109492-5109500:-,chr19:5109414-5109425:-	two-quartet	TRUE	GGAGTGGGGACGGCAGCGG	Klc2|ENSMUSG00000024862	CDS
chr19:5287909-5287911:-,chr19:5287611-5287626:-	two-quartet	TRUE	GGAGGAGGAGGAAATGG	Sf3b2|ENSMUSG00000024853	CDS
chr19:5287909-5287911:-,chr19:5287617-5287626:-	two-quartet	TRUE	GGAGGAGGAGG	Sf3b2|ENSMUSG00000024853	CDS
chr19:5423771-5423783:-,chr19:5423625-5423653:-	bulges	TRUE	GGGTCCTCGAAGGGGCCGGAAACCGGGCAGCAGCGGCAGG	Drap1|ENSMUSG00000024914	CDS
chr19:5609235-5609239:-,chr19:5608693-5608712:-	two-quartet	TRUE	GGTGAAACGGAAGGTGGAGGTGG	Kat5|ENSMUSG00000024926	CDS
chr19:5610017-5610039:-,chr19:5609915-5609918:-	bulges	TRUE	GGGAGGGAAGATGGCGGAGGTGGGG	Kat5|ENSMUSG00000024926	5' UTR,CDS
chr19:6137477-6137487:-,chr19:6136048-6136059:-	two-quartet	TRUE	GGTGGAGGAGCGCCTGGCTGG	Arl2|ENSMUSG00000024944	CDS
chr19:6137477-6137487:-,chr19:6136052-6136059:-	two-quartet	TRUE	GGTGGAGGAGCGCCTGG	Arl2|ENSMUSG00000024944	CDS
chr19:6978557-6978569:-,chr19:6978414-6978436:-	bulges	TRUE	GGGGCTGCTGGGGATGTGTGAAGGGGAAAAGCGG	Fkbp2|ENSMUSG00000056629	3′ UTR,CDS
chr19:6978557-6978576:-,chr19:6978422-6978436:-	long loop	TRUE	GGGACCAGGGGCTGCTGGGGATGTGTGAAGGGG	Fkbp2|ENSMUSG00000056629	3′ UTR,CDS
chr19:6980393-6980407:-,chr19:6979131-6979141:-	bulges	TRUE	GGCGCGGCGAGGAGAGACATGAGG	Fkbp2|ENSMUSG00000056629	3′ UTR,5' UTR,CDS
chr19:6980393-6980397:-,chr19:6979154-6979177:-	two-quartet	TRUE	GGAGTTTTTTGGTTGGGGGTGGGGTGG	Fkbp2|ENSMUSG00000056629	3′ UTR,5' UTR
chr19:7034646-7034663:-,chr19:7034299-7034304:-	two-quartet	TRUE	GGAGGCCAGGTTGGCAGAGAGG	Stip1|ENSMUSG00000024966	CDS
chr19:7039879-7039906:-,chr19:7035704-7035705:-	two-quartet	TRUE	GGGGTTCCGGGCCAGGCTATGGAGCAGG	Stip1|ENSMUSG00000024966	5' UTR,CDS
chr19:7285731-7285732:-,chr19:7284961-7284988:-	bulges	TRUE	GGAGCTGCGGGAACGGGTACTGAGGGGG	Mark2|ENSMUSG00000024969	CDS
chr19:8797235-8797254:-,chr19:8794525-8794530:-	two-quartet	TRUE	GGTCACTCAGGTCAACAAGGTTGG	Polr2g|ENSMUSG00000071662	5' UTR,CDS
chr19:9875097-9875122:-,chr19:9874922-9874923:-	two-quartet	TRUE	GGAACTGGAGGAGAAGAAGAGGAAGG	Incenp|ENSMUSG00000024660	CDS
chr19:24101896-24101913:-,chr19:24100901-24100914:-	two-quartet	TRUE	GGGTCTCTGAAGGAAAGATGGAAGGGATGG	Tjp2|ENSMUSG00000024812	CDS
chr19:24101896-24101913:-,chr19:24100905-24100914:-	two-quartet	TRUE	GGGTCTCTGAAGGAAAGATGGAAGGG	Tjp2|ENSMUSG00000024812	CDS
chr19:24142782-24142793:-,chr19:24138813-24138832:-	two-quartet	TRUE	GGAAAGGCCATGGTCCAGGCATGGAGGAGG	Tjp2|ENSMUSG00000024812	5' UTR,CDS
chr19:30145146-30145158:-,chr19:30143439-30143456:-	two-quartet	TRUE	GGGGGTGACAAGGGATGCCACAGGGAAGG	Gldc|ENSMUSG00000024827	CDS
chr19:30145146-30145173:-,chr19:30143443-30143456:-	bulges	TRUE	GCCTGGAAGGATGGTGGGGGTGACAAGGGATGCCACAGGG	Gldc|ENSMUSG00000024827	CDS
chr19:38215830-38215859:-,chr19:38214456-38214457:-	two-quartet	TRUE	GGCAAAAGAGAGGACTTTAAGCGGTTGGGG	Fra10ac1|ENSMUSG00000054237	CDS
chr19:38223961-38223975:-,chr19:38221904-38221913:-	bulges	TRUE	GCGGAAGGGAAGGGATGCATGGG	Fra10ac1|ENSMUSG00000054237	5' UTR,CDS
chrX:12587927-12587935:+,chrX:12594760-12594771:+	two-quartet	TRUE	GGTGGCGGGTGCTTTAGGG	Atp6ap2|ENSMUSG00000031007	CDS
chrX:13291277-13291302:+,chrX:13291412-13291416:+	bulges	TRUE	GGCGGCAGTCGAGGATTTGGTGGAGGTGG	Ddx3x|ENSMUSG00000000787	CDS
chrX:13291277-13291302:+,chrX:13291412-13291416:+	bulges	TRUE	GGCGGCAGTCGAGGATTTGGTGGAGGTGG	Ddx3x|ENSMUSG00000000787	CDS
chrX:13291277-13291302:+,chrX:13291412-13291425:+	bulges	TRUE	GGCGGCAGTCGAGGATTTGGTGGAGGTGGCTACGGAGG	Ddx3x|ENSMUSG00000000787	CDS
chrX:16662449-16662458:+,chrX:16664650-16664656:+	two-quartet	TRUE	GGCGGCCAGGAACGG	Maoa|ENSMUSG00000025037	CDS
chrX:47936196-47936206:+,chrX:47936300-47936316:+	two-quartet	TRUE	GGGGAAAATGGGAAACAAAGGTGGGG	Ocrl|ENSMUSG00000001173	CDS
chrX:73734598-73734607:+,chrX:73736789-73736798:+	two-quartet	TRUE	GGGAGGGAGGTTGGGAGG	Abcd1|ENSMUSG00000031378	CDS
chrX:74256909-74256924:+,chrX:74257006-74257008:+	two-quartet	TRUE	GGAAGGCAAGGATAGGG	Emd|ENSMUSG00000001964	3′ UTR,CDS
chrX:74309147-74309175:+,chrX:74309962-74309966:+	bulges	TRUE	GGTGGTGGGTGTCAAATCTGAGGGAGAGGTGG	Gdi1|ENSMUSG00000015291	CDS
chrX:74317495-74317506:+,chrX:74317636-74317643:+	two-quartet	TRUE	GGGACCGGGAGGAGGAGG	Fam50a|ENSMUSG00000001962	CDS
chrX:74317495-74317506:+,chrX:74317636-74317643:+	two-quartet	TRUE	GGGACCGGGAGGAGGAGG	Fam50a|ENSMUSG00000001962	CDS
chrX:75108283-75108304:+,chrX:75108695-75108696:+	two-quartet	TRUE	GGGGGCGAAACTGGAGATGGGG	Dkc1|ENSMUSG00000031403	CDS
chrX:75387228-75387252:+,chrX:75390783-75390784:+	two-quartet	TRUE	GGTAATTGGGGGTGTTACTGGATGG	Fundc2|ENSMUSG00000031198	CDS
chrX:100626576-100626588:+,chrX:100626703-100626714:+	two-quartet	TRUE	GGAGAGCCTCAGGTGGTGGTTGG	Kif4|ENSMUSG00000034311	CDS
chrX:112311418-112311436:+,chrX:112333800-112333805:+	two-quartet	TRUE	GGTATGGCGGCCTTTAGGATGGG	Apool|ENSMUSG00000025525	5' UTR,CDS
chrX:73798757-73798776:-,chrX:73798285-73798292:-	two-quartet	TRUE	GGACGAGCTGGAGTACGAGGAGGTGG	Pdzd4|ENSMUSG00000002006	CDS
chrX:73930186-73930203:-,chrX:73930074-73930080:-	two-quartet	TRUE	GGCTGCAGGGGAGGCAGGTATGG	Renbp|ENSMUSG00000031387	CDS
chrX:73930186-73930203:-,chrX:73930079-73930080:-	two-quartet	TRUE	GGCTGCAGGGGAGGCAGG	Renbp|ENSMUSG00000031387	CDS
chrX:74232966-74232982:-,chrX:74230752-74230753:-	two-quartet	TRUE	GGAGGTCACGGGCTAGG	Flna|ENSMUSG00000031328	3′ UTR,CDS
chrX:74241386-74241387:-,chrX:74241282-74241303:-	two-quartet	TRUE	GGAGCTGGCATGGGTGAGGTGG	Flna|ENSMUSG00000031328	CDS
chrX:74368415-74368416:-,chrX:74368248-74368258:-	two-quartet	TRUE	GGTGGCGGAGG	Ubl4a|ENSMUSG00000015290	CDS
chrX:95956657-95956667:-,chrX:95955994-95956000:-	two-quartet	TRUE	GGAGGAGCAGGTTAGG	Las1l|ENSMUSG00000057421	CDS
chrX:97361760-97361761:-,chrX:97344051-97344074:-	two-quartet	TRUE	GGATTGTGGTTATGGAGAAGGTGG	Eda2r|ENSMUSG00000034457	CDS
chrX:102405536-102405543:-,chrX:102402675-102402679:-	two-quartet	TRUE	GGAGGAGGAGG	Hdac8|ENSMUSG00000067567	CDS

## Sheet: Zebrafish
rG4_intervals	rG4_structural_class	Splicing	rg4_sequence	Gene_names	coding_regions
10:2595122-2595123:+,10:2595224-2595250:+	long loop	TRUE	GGGCTGATTGTGGGGGTTCTGGGTGGG	wu:fb59d01|gene:ENSDARG00000089361	CDS
10:6892681-6892690:+,10:6892822-6892835:+	two-quartet	TRUE	GGGGGAGAGGAGGCAGGGGAGG	ddx4|gene:ENSDARG00000014373	CDS
10:10313079-10313099:+,10:10317345-10317351:+	two-quartet	TRUE	GGTCTGCATCTGGAGTTTGGAGGAGG	urm1|gene:ENSDARG00000091198	CDS
10:21442214-21442233:+,10:21442314-21442315:+	two-quartet	TRUE	GGCTTTGGAGGCATTGGTGG	etf1b|gene:ENSDARG00000043976	CDS
13:13937892-13937900:+,13:13938004-13938007:+	two-quartet	TRUE	GGAGGAGGAGG	rpia|gene:ENSDARG00000056640	CDS
13:19309387-19309388:+,13:19316668-19316692:+	two-quartet	TRUE	GGTGGTTCGTGGCGTCGTGGTGGGG	eif3s10|gene:ENSDARG00000076815	CDS
13:27303901-27303924:+,13:27305028-27305030:+	bulges	TRUE	GGGTGCTGGAAGGCATTGGGGAGGG	slc17a5|gene:ENSDARG00000055190	CDS
13:35656-35683:-,13:34800-34801:-	bulges	TRUE	GAGGAAGAGGAGCTGGAGGAGGAAGAGG	gtf2a1l|gene:ENSDARG00000063670	CDS
13:1129786-1129789:-,13:1129265-1129275:-	two-quartet	TRUE	GGGGGCGGTGTGG	pno1|gene:ENSDARG00000008502	CDS
13:1151200-1151205:-,13:1149935-1149956:-	two-quartet	TRUE	GGAGGGACAGTGCTGGCGGTGGCTGG	BX323887.1|gene:ENSDARG00000115989,psmb1|gene:ENSDARG00000009640	CDS,non_coding
13:9857367-9857381:-,13:9857259-9857278:-	bulges	TRUE	GGGAATCATGTGTGGAGCGGTGGGTTACATGGG	tm9sf3|gene:ENSDARG00000028748	CDS
14:94663-94684:+,14:97019-97028:+	bulges	TRUE	GCGGGTGGCCGGTGCTGTAATGCGGTGGTG	mcm7|gene:ENSDARG00000101180	5' UTR,CDS
14:6964130-6964161:+,14:6964758-6964759:+	bulges	TRUE	GGTGGAGGAGGAAGAGGAAGGGGGCGTGGAGG	hnrnpaba|gene:ENSDARG00000007960	CDS
14:6964139-6964161:+,14:6964758-6964765:+	two-quartet	TRUE	GGAAGAGGAAGGGGGCGTGGAGGTCAGGG	hnrnpaba|gene:ENSDARG00000007960	CDS
14:7386585-7386587:+,14:7386678-7386693:+	two-quartet	TRUE	GGGTGGGAAGGATCTGG	hars|gene:ENSDARG00000003693	CDS
14:10691857-10691865:+,14:10691959-10691978:+	bulges	TRUE	GTGGCAAGAGTGGAGAGGAGGAGGGTG	atrx|gene:ENSDARG00000042236	CDS
14:21834938-21834955:+,14:21837107-21837118:+	canonical/G3L1-7	TRUE	GGGCATCATTGGGCTGGGACGTGTGGGG	ctbp1|gene:ENSDARG00000057007	CDS
14:33414245-33414254:+,14:33414391-33414401:+	two-quartet	TRUE	GGTGGGAAGGAAAAGCGGG	ndufa1|gene:ENSDARG00000036329	CDS
14:33414253-33414254:+,14:33414391-33414413:+	two-quartet	TRUE	GGAAAAGCGGGTTGTACGGGCGG	ndufa1|gene:ENSDARG00000036329	CDS
14:6521071-6521082:-,14:6520895-6520901:-	two-quartet	TRUE	GGTGGCGGCAGTGAGGG	nipsnap3a|gene:ENSDARG00000020387	CDS
14:21660170-21660194:-,14:21658681-21658682:-	two-quartet	TRUE	GGGCTGGCGAGCCCGGGGGTGGAGG	kdm3b|gene:ENSDARG00000062267	CDS
14:25598827-25598840:-,14:25598074-25598075:-	two-quartet	TRUE	GGGTGGATTGGAGG	slc25a48|gene:ENSDARG00000021250	CDS
15:1169014-1169017:+,15:1169358-1169381:+	bulges	TRUE	GAGGTGAGGGGTAAGGATGGGGTGGG	gfm1|gene:ENSDARG00000063624	CDS
15:546425-546442:-,15:545232-545233:-	two-quartet	TRUE	GGTGGATCTGTGGGAGGG	tagln|gene:ENSDARG00000045408	CDS
15:12258039-12258059:-,15:12251217-12251230:-	bulges	TRUE	GACGGTGTGGCAAGGGGAAGGGCAAGCATGGGG	si:dkey-36i7.3|gene:ENSDARG00000103639	CDS
15:30843351-30843371:-,15:30840841-30840845:-	two-quartet	TRUE	GGAACATGGTGGGAGAGGAGCTGG	akap1b|gene:ENSDARG00000006062	CDS
16:29516222-29516223:+,16:29516470-29516492:+	two-quartet	TRUE	GGATGAGGAAGTAGGCAGGAGGG	ctss2.2|gene:ENSDARG00000013771	CDS
16:29516220-29516223:+,16:29516470-29516503:+	bulges	TRUE	GAGGATGAGGAAGTAGGCAGGAGGGAATTGTGGGAG	ctss2.2|gene:ENSDARG00000013771	CDS
16:31828919-31828934:+,16:31829023-31829031:+	two-quartet	TRUE	GGCATGATGGGAATGGGTGGAGG	mlf2|gene:ENSDARG00000034616	CDS
16:4755776-4755777:-,16:4754111-4754126:-	two-quartet	TRUE	GGGAGGTGGTGGAGGG	rpa2|gene:ENSDARG00000037188	CDS
16:27522647-27522661:-,16:27513987-27513991:-	two-quartet	TRUE	GGGACGTGGTGGAGGTGG	tex10|gene:ENSDARG00000055885	CDS
16:31443041-31443047:-,16:31442864-31442884:-	two-quartet	TRUE	GGGCAGGCACTCTCGGAAGAGGTGGG	csnk2a1|gene:ENSDARG00000002082	CDS
16:42184158-42184165:-,16:42182209-42182216:-	two-quartet	TRUE	GGTTTTGGTGGAGG	fbl|gene:ENSDARG00000053912	CDS
17:1323889-1323902:+,17:1330469-1330474:+	two-quartet	TRUE	GGGCAGGTGTCAGGGTGG	adss1|gene:ENSDARG00000099517	CDS
17:22582330-22582340:+,17:22582430-22582442:+	two-quartet	TRUE	GGGTGGAGAGGTATCTTATGGG	yipf4|gene:ENSDARG00000030957	CDS
17:33345772-33345773:+,17:33346575-33346596:+	two-quartet	TRUE	GGATGGGGGATGTTGTGGTGGG	xdh|gene:ENSDARG00000055240	CDS
17:10049668-10049681:-,17:10049479-10049503:-	bulges	TRUE	GGTGTAACACTTGAGGTGCTGGAGGAGGCTGTGGTGG	baz1a|gene:ENSDARG00000099745	CDS
18:6866422-6866423:+,18:6866989-6867017:+	two-quartet	TRUE	GGTTCTATAAGGGTTGTGCGGGGGGAAGG	dnaja2b|gene:ENSDARG00000010745	CDS
18:16718302-16718304:+,18:16718582-16718606:+	two-quartet	TRUE	GGTGCTTCTTCGGGCGGAGGAGGAGG	eif4g2b|gene:ENSDARG00000057167	CDS
18:16988263-16988286:+,18:16989561-16989568:+	bulges	TRUE	GGATTAAGCAGAAGGGCGGTTGGGGCCGGG	si:ch211-218c6.8|gene:ENSDARG00000092364	CDS
18:5237230-5237244:-,18:5237112-5237138:-	long loop	TRUE	GGGCAGGATGGGAGATATGTACCGCTCTGGAATGGGAGGG	myef2|gene:ENSDARG00000059398	CDS
18:20443139-20443153:-,18:20442319-20442329:-	two-quartet	TRUE	GGGAGAAGGAGTGTGAGAGGAGGG	kif23|gene:ENSDARG00000014943	CDS
19:773400-773420:+,19:773940-773945:+	bulges	TRUE	GGGAGGGATACCTGGAGAAGATGGG	gstr|gene:ENSDARG00000042620	CDS
19:9222976-9222977:+,19:9223286-9223307:+	two-quartet	TRUE	GGTGGTGTCCGGGGTGGTTGGG	ndufv1|gene:ENSDARG00000036438	CDS
19:10560823-10560828:+,19:10560929-10560944:+	two-quartet	TRUE	GGACGGAGAGGGGGTCGGGG	usf2|gene:ENSDARG00000020228	5' UTR,CDS
19:24490548-24490549:+,19:24490993-24491003:+	two-quartet	TRUE	GGTGGAGGAGG	txnipa|gene:ENSDARG00000036107	CDS
19:7310902-7310913:-,19:7310514-7310517:-	two-quartet	TRUE	GGTGGCGGAGGTGG	oxr1b|gene:ENSDARG00000063310	CDS
19:30441204-30441229:-,19:30441052-30441059:-	bulges	TRUE	GATACGGTCTGGTTGGGCCAAATGGGAAAGGG	abcf1|gene:ENSDARG00000031795	CDS
2:24773746-24773748:+,2:24774182-24774201:+	bulges	TRUE	GGGTATGGGAATGATGGAGGG	mpv17l2|gene:ENSDARG00000056367	CDS
2:35868408-35868421:+,2:35868540-35868557:+	bulges	TRUE	GGGATGAAGTTCGGGTGGGAGGTGAGGATG	dhx9|gene:ENSDARG00000079725	CDS
2:31688256-31688257:-,2:31687731-31687750:-	two-quartet	TRUE	GGTTCTGCAGGTGGAGGAGG	lrrcc1|gene:ENSDARG00000078535	CDS
2:38284387-38284395:-,2:38284102-38284117:-	two-quartet	TRUE	GGAGGCTGGTGACAATGGGTGGG	zp3f.1|gene:ENSDARG00000038720	5' UTR,CDS
20:5107167-5107177:+,20:5110614-5110630:+	two-quartet	TRUE	GGCTACGAAGGTTTTTGGGAAATGGG	cyp46a1.1|gene:ENSDARG00000012137	CDS
20:18994828-18994829:+,20:18994955-18994981:+	bulges	TRUE	GGTGGCCTTGGGCAACTAGGGGTTGGG	tdh|gene:ENSDARG00000002745	CDS
20:3376578-3376579:-,20:3376414-3376426:-	two-quartet	TRUE	GGGAGGTTGGTGG	rev3l|gene:ENSDARG00000058801	CDS
20:9176353-9176355:-,20:9174050-9174078:-	two-quartet	TRUE	GGACAAACTGGATGGTCTGGTTGGCGGAGG	ylpm1|gene:ENSDARG00000043680	CDS
21:26816469-26816482:+,21:26877126-26877152:+	bulges	TRUE	GGGAAGACTGGAGGTCTTTCGCAGTGGAGAGGGCATGGG	pcxa|gene:ENSDARG00000098766	CDS
21:26992026-26992050:+,21:26992975-26992976:+	canonical/G3L1-7	TRUE	GGGCTGGGATCAGGGTTTGTTGGGG	fkbp2|gene:ENSDARG00000044540	CDS
21:10954700-10954710:-,21:10950981-10950988:-	two-quartet	TRUE	GGAGGCTGAGGGTTGGG	nedd4l|gene:ENSDARG00000060006	CDS
22:4768877-4768881:-,22:4767804-4767824:-	two-quartet	TRUE	GGAGATGGCTGGAAAAGCAGGTGG	calr3a|gene:ENSDARG00000103979	CDS
22:18544975-18544993:-,22:18544822-18544832:-	bulges	TRUE	GAGGCAGCAGAGGAAGAGGTGGTGGCGG	cirbpb|gene:ENSDARG00000013351	CDS
22:18544975-18545005:-,22:18544826-18544832:-	bulges	TRUE	GAGGCTTCTTCAGAGGCAGCAGAGGAAGAGGTGGTG	cirbpb|gene:ENSDARG00000013351	CDS
22:20399079-20399089:-,22:20398992-20399008:-	two-quartet	TRUE	GGAGCACATGGATGGAGGCTCTTTGG	map2k2a|gene:ENSDARG00000006609	CDS
23:2729037-2729044:+,23:2730567-2730574:+	two-quartet	TRUE	GGAGCAGGCGGTGG	zgc:114123|gene:ENSDARG00000044956	CDS
23:2733309-2733310:+,23:2733390-2733418:+	two-quartet	TRUE	GGTATTTGTGTGGAAGGATCTGGTGGAGG	zgc:114123|gene:ENSDARG00000044956	CDS
23:30712082-30712101:+,23:30712230-30712242:+	two-quartet	TRUE	GGATGTTGAAGGATGGGAGGTAGTGGAGAGG	dnajc11a|gene:ENSDARG00000011196	CDS
23:36308316-36308323:+,23:36308409-36308431:+	bulges	TRUE	GGAGGAGGTGGCTACGGCGGTGGTGGCGG	hnrnpa1b|gene:ENSDARG00000036675	CDS
23:36308828-36308832:+,23:36309065-36309081:+	two-quartet	TRUE	GGTGGTGGCTATGGAGGTGG	hnrnpa1b|gene:ENSDARG00000036675	CDS
23:18381261-18381262:-,23:18379908-18379924:-	two-quartet	TRUE	GGGTATGGTGGGCTTGG	hsd17b10|gene:ENSDARG00000017781	CDS
23:27570291-27570292:-,23:27570175-27570203:-	bulges	TRUE	GGGCTATCAGGGATTGGTTGATGGAGGGG	pfkma|gene:ENSDARG00000014179	CDS
24:26302202-26302233:-,24:26301854-26301860:-	bulges	TRUE	GGGAGCGGGCCCGTATGTGGATCTGGATGAGGCAGGG	cops9|gene:ENSDARG00000045296	CDS
25:3235022-3235041:+,25:3235120-3235135:+	bulges	TRUE	GAGGACGAGGCGGAAGAGGATGGCGAGGAGGGAG	metap2b|gene:ENSDARG00000102571	CDS
25:5984439-5984455:+,25:5986857-5986858:+	two-quartet	TRUE	GGAGATGGAACTGGAGG	ppib|gene:ENSDARG00000092798	CDS
25:7495194-7495196:+,25:7495974-7495988:+	two-quartet	TRUE	GGCGGGTGAGGCTGGG	cat|gene:ENSDARG00000104702	CDS
25:10615246-10615252:-,25:10615092-10615116:-	bulges	TRUE	GGAGCAGACTGAGGGTGGGCGACGGAGAGG	ppp6r3|gene:ENSDARG00000013379	CDS
25:18463170-18463188:-,25:18460613-18460620:-	two-quartet	TRUE	GGGATGCTGGTTTTGGAGGTGGTGG	cpa5|gene:ENSDARG00000021339	CDS
25:26879477-26879499:-,25:26879390-26879400:-	long loop	TRUE	GGGAGCACATATTCTGGGATCGGGAGCGGGGG	dldh|gene:ENSDARG00000008785	CDS
4:2059885-2059918:+,4:2060017-2060019:+	bulges	TRUE	GAATTTGGTCCAGATTCGGGGGGACGGGTGAAGGG	yeats4|gene:ENSDARG00000045874	CDS
4:9837532-9837544:+,4:9837901-9837912:+	two-quartet	TRUE	GGTTGTTCAGAGGGAGGAGGAGG	hsp90b1|gene:ENSDARG00000003570	CDS
4:2361298-2361325:-,4:2360326-2360330:-	bulges	TRUE	GAGGAGGGAGAGGAAGCGGATGATGAGGAGG	nap1l1|gene:ENSDARG00000101813	CDS
4:5039218-5039240:-,4:5038835-5038841:-	two-quartet	TRUE	GGTGGTGTGTGGATACGGAGAGGTTGGG	ahcyl2b|gene:ENSDARG00000039343	CDS
6:3654934-3654952:+,6:3655045-3655065:+	bulges	TRUE	GGACTTCAAGGACCAAAGGGTGATGTGGGATTTCAGGG	col28a2b|gene:ENSDARG00000100781	CDS
6:18521013-18521014:+,6:18523204-18523215:+	two-quartet	TRUE	GGGGGAGGCAGG	si:dkey-10p5.10|gene:ENSDARG00000099307	CDS
6:22118270-22118295:+,6:22118463-22118467:+	bulges	TRUE	GTGGACACGGGCCGTGGAGGAGGAGGTGG	DDX17|gene:ENSDARG00000010873	CDS
6:23126640-23126655:+,6:23126768-23126772:+	two-quartet	TRUE	GGTGGCCAGGTGGATTGGG	acox1|gene:ENSDARG00000014727	CDS
6:3967215-3967224:-,6:3965503-3965511:-	two-quartet	TRUE	GGTGGATGTGCTGGTGG	slc25a12|gene:ENSDARG00000102362	CDS
7:6785945-6785946:+,7:6789620-6789639:+	two-quartet	TRUE	GGCTAAAGCGGAGGAGGAGG	sf3b2|gene:ENSDARG00000018049	CDS
chr7:9304722-9304723:+,chr7:9305328-9305352:+	two-quartet	TRUE	GGAGCAGGGAACATGGTGGAGGAGG	snrpa1|gene:ENSDARG00000024651	3′ UTR,CDS
7:17899154-17899156:+,7:17901750-17901767:+	two-quartet	TRUE	GGGTGTGTGGCTGGAGGGG	eml3|gene:ENSDARG00000058038	CDS
7:38680082-38680096:+,7:38680841-38680842:+	two-quartet	TRUE	GGGATGAGGTGGAGG	psmc3|gene:ENSDARG00000007141	5' UTR,CDS
7:41153033-41153052:+,7:41153780-41153785:+	two-quartet	TRUE	GGGTGGGAGGAACATTAAGGTGGG	puf60b|gene:ENSDARG00000001241	CDS
7:41887903-41887910:+,7:41888022-41888027:+	two-quartet	TRUE	GGAGGAGGGTGG	gpt2|gene:ENSDARG00000012199	CDS
7:54492492-54492501:+,7:54498049-54498054:+	two-quartet	TRUE	GGAGGATGGGAGGG	zgc:153993|gene:ENSDARG00000099722	CDS
8:21364868-21364870:+,8:21364959-21364985:+	bulges	TRUE	GGGCAAGGCGTTTGGCTGTGTGGGTGGG	alas2|gene:ENSDARG00000038643	CDS
8:42630341-42630356:+,8:42632303-42632312:+	two-quartet	TRUE	GGTGCAGTGTGGACCGTGGGTGGG	crybb2|gene:ENSDARG00000053512	CDS
8:24984405-24984430:-,8:24983309-24983313:-	bulges	TRUE	GGTGGTGGTTTGCGGTTATGGAGAGGTGG	ahcyl1|gene:ENSDARG00000056331	CDS
8:25070579-25070610:-,8:25067897-25067898:-	bulges	TRUE	GTCTTTGGCCTGGGTTGGGGATGGAACTGGGG	sort1b|gene:ENSDARG00000056252	CDS
9:21795958-21795973:+,9:21798969-21798974:+	two-quartet	TRUE	GGGTGGGGAGGACAGGGAGG	rev1|gene:ENSDARG00000018296	CDS
9:33342674-33342675:+,9:33346189-33346216:+	two-quartet	TRUE	GGTATGAGCGTGGAGGCTTTGGAGGAGG	ddx3xa|gene:ENSDARG00000020573	CDS
9:34959561-34959571:+,9:34962319-34962350:+	bulges	TRUE	GGTCTTCAGGAAAAAGGGGTAAGAAGGGGGAGAAGAATGGG	tfdp1a|gene:ENSDARG00000019293	CDS
9:25354306-25354328:-,9:25353628-25353630:-	two-quartet	TRUE	GGAGAGTGGGCAGAGGTGGCAGGG	epc2|gene:ENSDARG00000007485	CDS
9:32645841-32645866:-,9:32645694-32645698:-	two-quartet	TRUE	GGTGTATTCAGGGAATTTTGTGGAGGTGG	dnajb11|gene:ENSDARG00000015088	CDS
1:1705872-1705887:+,1:1706034-1706043:+	two-quartet	TRUE	GGCGGAGCCCAGGAGGTTGGGTGG	atp1a1a.4|gene:ENSDARG00000001870	CDS
1:23563019-23563031:+,1:23563325-23563326:+	two-quartet	TRUE	GGAAGGCGGCAGG	ncapg|gene:ENSDARG00000070109	CDS
1:29087866-29087868:+,1:29088057-29088084:+	bulges	TRUE	GGGTTGATTCTGGGTATGGTGACTCTGGG	cbsa|gene:ENSDARG00000053500	CDS
1:23308103-23308104:-,1:23304923-23304949:-	bulges	TRUE	GGAGAGAGGAGAGGATGGCAGAGGGAG	smim14|gene:ENSDARG00000005799	5' UTR,CDS
1:25674708-25674710:-,1:25674579-25674590:-	two-quartet	TRUE	GGAGGCGGGATGG	fgg|gene:ENSDARG00000037281	CDS
1:45903912-45903913:-,1:45902600-45902628:-	two-quartet	TRUE	GGATGGGAAGGATGGGGTGGTTAAAGAGG	pnpla6|gene:ENSDARG00000010773	CDS
11:13209406-13209407:+,11:13210542-13210567:+	two-quartet	TRUE	GGTCTTTTCGGTGGTGCTGGTGTGGG	atp5f1b|gene:ENSDARG00000070083	CDS
11:25302732-25302739:+,11:25302932-25302940:+	two-quartet	TRUE	GGAAATGGTGGGAGG	top1l|gene:ENSDARG00000070545	CDS
11:30297245-30297246:+,11:30323439-30323449:+	two-quartet	TRUE	GGAGGTGGAGG	ugt1b1|gene:ENSDARG00000097491,ugt1b2|gene:ENSDARG00000097231,ugt1b3|gene:ENSDARG00000097979,ugt1b4|gene:ENSDARG00000097024,ugt1b5|gene:ENSDARG00000089507,ugt1b7|gene:ENSDARG00000101176	CDS
11:262665-262676:-,11:261792-261818:-	long loop	TRUE	GGGCACTCTGGGCAAGGCGTTCGGCTGTGTGGGCGGG	alas1|gene:ENSDARG00000021059	CDS
11:2244368-2244375:-,11:2244208-2244227:-	two-quartet	TRUE	GGAGGAGGAAACTTCGGAGGTGGCGG	hnrnpa1a|gene:ENSDARG00000011020	CDS
11:10842681-10842687:-,11:10842572-10842594:-	two-quartet	TRUE	GGGACGGCCTGAGATGGTGGTGGGCTGG	psmd14|gene:ENSDARG00000063100	CDS
11:17803023-17803029:-,11:17802410-17802428:-	two-quartet	TRUE	GGAACCAATGGTTGTGGATGGAGG	uba3|gene:ENSDARG00000057987	CDS
12:31528204-31528205:+,12:31528711-31528724:+	two-quartet	TRUE	GGAGGACCAGGAGG	gpam|gene:ENSDARG00000074169	CDS
12:3973250-3973263:-,12:3971682-3971690:-	two-quartet	TRUE	GGAATTGTTTAGGGTGGGAGG	ppp4cb|gene:ENSDARG00000076439	CDS
12:6167116-6167117:-,12:6165469-6165498:-	long loop	TRUE	GGGGCAGCGGGCGTACGTGGTTTGGGCGGG	a1cf|gene:ENSDARG00000002968	CDS
12:10429013-10429017:-,12:10427605-10427616:-	two-quartet	TRUE	GGAGGTGAGGTGAGG	uqcrc2b|gene:ENSDARG00000071691	CDS
12:10476073-10476090:-,12:10475319-10475328:-	bulges	TRUE	GTGGTCGTCGGGGACGGGGCTGTGGG	rac1a|gene:ENSDARG00000074849	CDS
12:10487354-10487365:-,12:10485561-10485565:-	two-quartet	TRUE	GGAATCTGGAGGAGG	zgc:152977|gene:ENSDARG00000077178	CDS
12:13318797-13318799:-,12:13316696-13316709:-	two-quartet	TRUE	GGATGGGCGAGGTGG	emc9|gene:ENSDARG00000034633	5' UTR,CDS
12:19025729-19025755:-,12:19025545-19025546:-	bulges	TRUE	GTGGCATGGGCAGTGGAGGAGGGGTGG	rangap1b|gene:ENSDARG00000056059	CDS
3:19345633-19345634:+,3:19346126-19346154:+	bulges	TRUE	GAAAATTGGAACTGGGATACATGGGTGGG	kri1|gene:ENSDARG00000075380	CDS
chr3:29649200-29649201:+,chr3:29652380-29652393:+	two-quartet	TRUE	GGTACCGGAGGTGG	eif3d|gene:ENSDARG00000021257	3′ UTR,CDS
3:30923078-30923079:+,3:30924923-30924937:+	two-quartet	TRUE	GGTCTCGGAGGAGGG	cldni|gene:ENSDARG00000054616	CDS
3:31931438-31931456:+,3:31931968-31931984:+	bulges	TRUE	GGCGCCCCCGGCGACTTGGTGGGGGTCTTGGTGG	snrnp70|gene:ENSDARG00000077126	CDS
3:37133039-37133059:+,3:37135303-37135315:+	two-quartet	TRUE	GGAGGAAGAGGAAGAGACTGGAGGAGGCTGGG	psmc3ip|gene:ENSDARG00000037892	CDS
3:40164340-40164347:+,3:40165574-40165595:+	bulges	TRUE	GGTGCAGGAGAGCAGGCCGGTGGAGGAG	gfer|gene:ENSDARG00000070061	CDS
chr3:25270936-25270937:-,chr3:25270781-25270810:-	two-quartet	TRUE	GGTCGTTCAAGGGGAGGACGAGGTGGAGGG	ddx5|gene:ENSDARG00000038068	3′ UTR,CDS
5:1519592-1519593:+,5:1523682-1523718:+	bulges	TRUE	GAGGACAGTCCAGTGGAGGCTGATGAGGATGAGGAGG	ddrgk1|gene:ENSDARG00000037172	CDS
5:12969214-12969219:+,5:12971887-12971899:+	two-quartet	TRUE	GGAAGAGTGGTTGGTGG	ppil2|gene:ENSDARG00000002016	CDS
5:13329931-13329932:+,5:13331255-13331265:+	two-quartet	TRUE	GGTGGAGGCGG	ydjc|gene:ENSDARG00000062655	CDS
5:23045846-23045850:+,5:23049262-23049270:+	two-quartet	TRUE	GGAGGCGGGTGG	atrxl|gene:ENSDARG00000099449	CDS
5:32226940-32226942:+,5:32227042-32227055:+	two-quartet	TRUE	GGAGACTGGCGGCGG	myhc4|gene:ENSDARG00000035438	CDS
5:32226940-32226942:+,5:32227042-32227067:+	two-quartet	TRUE	GGAGACTGGCGGCGGAAAGAAGGGAGG	myhc4|gene:ENSDARG00000035438	CDS
5:47924407-47924417:+,5:47924529-47924536:+	two-quartet	TRUE	GGAGGAGGTGGGTCGGG	rasa1a|gene:ENSDARG00000035535	CDS
5:22595414-22595431:-,5:22594404-22594417:-	bulges	TRUE	GAGGATGCATATGGGAGGTCAGGGAATGGG	nono|gene:ENSDARG00000020482	CDS

## Sheet: Fruit Fly
rG4_intervals	rG4_structural_class	Splicing	rg4_sequence	Gene_names	Coding_regions
2L:2038212-2038224:+,2L:2039929-2039954:+	bulges	TRUE	GGAGTGGGAGAGGGAGGAATATAAGGCGGAGGAGGAG	Su(dx)|FBgn0003557	5' UTR
2L:2227262-2227281:+,2L:2229265-2229267:+	two-quartet	TRUE	GGGACTCAAGGACAAGGAGGG	sau|FBgn0267378	CDS
2L:3451230-3451243:+,2L:3451300-3451308:+	two-quartet	TRUE	GGAAGTGGACGAGTGGCAGGG	Snx1|FBgn0031534	CDS
2L:8036574-8036576:+,2L:8037089-8037099:+	two-quartet	TRUE	GGAGGTGGACGG	Cka|FBgn0044323	CDS
2L:8320524-8320531:+,2L:8320601-8320605:+	two-quartet	TRUE	GGAGGAGGTGG	strat|FBgn0032020	CDS
2L:11278304-11278322:+,2L:11278393-11278400:+	canonical/G3L1-7	TRUE	GGGCGGTGGGCAGGGGCGGTGGGGG	CG33695|FBgn0052831	5' UTR,CDS
2L:12438839-12438841:+,2L:12438901-12438917:+	two-quartet	TRUE	GGACGCAAGTGGCGGTGG	eRF3|FBgn0020443	CDS
2L:4846715-4846723:-,2L:4846204-4846216:-	two-quartet	TRUE	GGCAGTAAGGGGAGGTGCGG	mxt|FBgn0031637	5' UTR
2L:4847238-4847245:-,2L:4846209-4846216:-	two-quartet	TRUE	GGTTTTGGGGGAGG	mxt|FBgn0031637	5' UTR
2L:6415556-6415557:-,2L:6415488-6415498:-	two-quartet	TRUE	GGTGGAGGTGG	Tig|FBgn0011722	CDS
2L:8136154-8136165:-,2L:8136089-8136092:-	two-quartet	TRUE	GGAGGAAGTGGTGG	PAPLA1|FBgn0031990	CDS
2L:8210729-8210749:-,2L:8210662-8210666:-	two-quartet	TRUE	GGCGGGTGCGCAAGGGAAAGGTGG	Su(var)205|FBgn0003607	CDS
2L:12039384-12039387:-,2L:12039312-12039327:-	two-quartet	TRUE	GGGGGCAATGGCTGGTGG	CG6766|FBgn0032398	CDS
chr2L:20881986-20881988:-,chr2L:20877668-20877677:-	two-quartet	TRUE	GGAGGAGGAGG	CG43739|FBgn0263996,sky|FBgn0032901	3′ UTR,CDS
2L:21668105-21668116:-,2L:21666364-21666377:-	two-quartet	TRUE	GGGGATCGGAGGTGGTAACTATGG	CG2225|FBgn0032957	CDS
2R:5295045-5295063:+,2R:5295115-5295116:+	two-quartet	TRUE	GGGGACGTAAAGGTGGTGG	d4|FBgn0033015	CDS
2R:5767843-5767853:+,2R:5767913-5767923:+	two-quartet	TRUE	GGAGCTGGAGGCAGTGGTGG	Gp210|FBgn0266580	CDS
2R:5767843-5767853:+,2R:5767913-5767923:+	two-quartet	TRUE	GGAGCTGGAGGCAGTGGTGG	Gp210|FBgn0266580	CDS
2R:5982707-5982708:+,2R:5986571-5986587:+	two-quartet	TRUE	GGGTGACTGGTGGCTGG	Src42A|FBgn0264959	CDS
2R:7674643-7674659:+,2R:7674720-7674721:+	two-quartet	TRUE	GGAGTGGGAGGACAAGG	CG12107|FBgn0033209	CDS
2R:8132125-8132132:+,2R:8132389-8132397:+	two-quartet	TRUE	GGTCGAGGAGGAGGG	Pabp2|FBgn0005648	CDS
2R:9839823-9839834:+,2R:9839892-9839899:+	two-quartet	TRUE	GGAGATGGCAACCGGCGG	Marc|FBgn0033451	5' UTR,CDS
2R:9969542-9969552:+,2R:9969740-9969753:+	two-quartet	TRUE	GGACATCAAGGACAGCTGGGAGG	eIF3j|FBgn0027619	CDS
2R:9969551-9969552:+,2R:9969740-9969762:+	two-quartet	TRUE	GGACAGCTGGGAGGATGAGGAGG	eIF3j|FBgn0027619	CDS
2R:11860047-11860063:+,2R:11860314-11860329:+	bulges	TRUE	GGCGGTGGGTGTTGAGGAGGAGGGTCGGGAG	Mtor|FBgn0013756	CDS
2R:11860050-11860063:+,2R:11860314-11860336:+	bulges	TRUE	GGTGGGTGTTGAGGAGGAGGGTCGGGAGGCGGAGG	Mtor|FBgn0013756	CDS
2R:14057173-14057196:+,2R:14057261-14057262:+	two-quartet	TRUE	GGGACCCGGTGGATTTAATGGAGG	mam|FBgn0002643	CDS
2R:14496561-14496579:+,2R:14496646-14496648:+	bulges	TRUE	GGGCAGGGCTGCGAGGAGGG	PRAS40|FBgn0267824	CDS
2R:16103758-16103774:+,2R:16105032-16105036:+	two-quartet	TRUE	GGTGGATGGCAAACAGGTGG	Rho1|FBgn0014020	CDS
2R:17413042-17413043:+,2R:17413101-17413119:+	two-quartet	TRUE	GGAGTGGTTTTGGCGGTGG	Prosalpha5|FBgn0016697	CDS
2R:17762620-17762635:+,2R:17762692-17762696:+	two-quartet	TRUE	GGTGGCCCGGTGGATTGGG	CG5009|FBgn0027572	CDS
2R:17789835-17789848:+,2R:17789918-17789919:+	two-quartet	TRUE	GGAGGAGGAGGAGG	CG5033|FBgn0028744	CDS
2R:20264411-20264432:+,2R:20264492-20264505:+	bulges	TRUE	GGTGAGTGCACCGAGGAGGAGGTCGACAAGGTGG	RpS18|FBgn0010411	CDS
2R:21482091-21482092:+,2R:21482203-21482228:+	two-quartet	TRUE	GGTTTCTGCGGATTTGGTGGCCATGG	Sara|FBgn0026369	5' UTR,CDS
2R:22128609-22128625:+,2R:22128714-22128723:+	two-quartet	TRUE	GGCTTCGATGGTTATGTGAAGGAGG	NtR|FBgn0029147	CDS
2R:6085085-6085094:-,2R:6084993-6085019:-	bulges	TRUE	GGCGGAGCGGGGCGGAGCTTCCGCAGGCGGAGGAG	Ars2|FBgn0033062	CDS
2R:6877220-6877231:-,2R:6877105-6877122:-	two-quartet	TRUE	GGCCGCCACGGGCATGGCGGTGCGTAGG	Spn42Da|FBgn0265137	CDS
2R:7498338-7498350:-,2R:7498273-7498278:-	two-quartet	TRUE	GGATGAGGAGGGTAAGG	dpa|FBgn0015929	CDS
2R:8103182-8103189:-,2R:8103098-8103122:-	bulges	TRUE	GGAGACAAATGAGGAGCAAAAGGCGACGGAG	Cul4|FBgn0033260	CDS
2R:8906852-8906854:-,2R:8906648-8906673:-	two-quartet	TRUE	GGATGTACAGTGGGCTGGAGGAGGCGG	CCT8|FBgn0284436	CDS
2R:11370772-11370773:-,2R:11370697-11370713:-	two-quartet	TRUE	GGTGAGCTGGGTGGAGG	Tapdelta|FBgn0021795	CDS
2R:12692582-12692583:-,2R:12692510-12692523:-	two-quartet	TRUE	GGTGGTGGCACTGG	CG8768|FBgn0033769	CDS
2R:15370895-15370897:-,2R:15370816-15370828:-	two-quartet	TRUE	GGGGGTTAAGGTGG	Pms2|FBgn0011660	CDS
2R:16088304-16088310:-,2R:16085612-16085620:-	two-quartet	TRUE	GGAGCGGAAGGAGG	Dg|FBgn0034072	CDS
2R:16570625-16570643:-,2R:16570377-16570384:-	two-quartet	TRUE	GGCAAGGACTTCGGACAGGTGGAGG	RpS15|FBgn0034138	CDS
2R:17444335-17444365:-,2R:17434974-17434975:-	bulges	TRUE	GAGGCGGCGGCCTTTGAGGAAGGGACGGCGG	EDTP|FBgn0027506	CDS
2R:17527375-17527389:-,2R:17527305-17527315:-	two-quartet	TRUE	GGCACCAGGAGAAGGAGGATTTGG	Patronin|FBgn0263197	CDS
2R:18170967-18170980:-,2R:18170894-18170898:-	two-quartet	TRUE	GGCGTAGGGGAGGATGG	Dgp-1|FBgn0027836	CDS
2R:18170967-18170980:-,2R:18170894-18170898:-	two-quartet	TRUE	GGCGTAGGGGAGGATGG	Dgp-1|FBgn0027836	CDS
2R:19485982-19485998:-,2R:19485911-19485920:-	two-quartet	TRUE	GGAAAAATAATGGAAGTTTCGGTGG	TBCB|FBgn0034451	CDS
2R:21096326-21096327:-,2R:21096232-21096269:-	bulges	TRUE	GGTGGTCGCGGTGGTGGCGGCGGACGAGGTGGAGGCGG	CG4038|FBgn0011824	CDS
2R:21166889-21166890:-,2R:21166805-21166834:-	bulges	TRUE	GGGAAATGCTGGTATGCCGCCGGGCATGGG	CG4266|FBgn0034598	CDS
3L:1299183-1299200:+,3L:1299318-1299319:+	two-quartet	TRUE	GGAACAGGAGGAAAATGG	scf|FBgn0025682	CDS
3L:1520762-1520763:+,3L:1521133-1521159:+	two-quartet	TRUE	GGCAATCTGGTAACTATGGAGTGGTGG	Psa|FBgn0261243	CDS
3L:1621021-1621042:+,3L:1621102-1621108:+	two-quartet	TRUE	GGATCCACTGGTGCGAAAGCGGGTGGG	ABCB7|FBgn0035244	CDS
3L:3366994-3367010:+,3L:3367514-3367521:+	two-quartet	TRUE	GGAATTGGACTCGGTGGTTGGGG	kst|FBgn0004167	CDS
3L:4139989-4139994:+,3L:4140050-4140074:+	two-quartet	TRUE	GGACATTTTGGACACGGCTGGCCAGGAGG	Ras64B|FBgn0003206	CDS
3L:7352085-7352098:+,3L:7352234-7352238:+	two-quartet	TRUE	GGCTCGGTCGGAGGTGG	qm|FBgn0019662	CDS
3L:15584424-15584439:+,3L:15584639-15584640:+	two-quartet	TRUE	GGTGGATTAAAGGAGG	AIMP2|FBgn0036515	CDS
3L:16119810-16119817:+,3L:16119913-16119930:+	two-quartet	TRUE	GGGAGCGGGTTCAAGTGGCGGCGG	Taf4|FBgn0010280	CDS
3L:20313882-20313884:+,3L:20314607-20314627:+	two-quartet	TRUE	GGAGGGTCCAACAAGGTGGAGG	alphaSnap|FBgn0250791	CDS
3L:20313882-20313884:+,3L:20314607-20314627:+	two-quartet	TRUE	GGAGGGTCCAACAAGGTGGAGG	alphaSnap|FBgn0250791	CDS
3L:20351711-20351730:+,3L:20352806-20352807:+	two-quartet	TRUE	GGTTTCGGTGGAATCGGCGG	eRF1|FBgn0036974	CDS
3L:1644011-1644024:-,3L:1643946-1643955:-	two-quartet	TRUE	GGCCACGATGGAGGTATGGTGG	alphaCOP|FBgn0025725	CDS
3L:1652566-1652568:-,3L:1652464-1652482:-	two-quartet	TRUE	GGGCATCATGGACTGGCTGG	Vta1|FBgn0035251	CDS
3L:3130091-3130092:-,3L:3130005-3130023:-	two-quartet	TRUE	GGATGATGTGGTCGGCTGG	CG11537|FBgn0035400	CDS
3L:6756222-6756223:-,3L:6756138-6756158:-	two-quartet	TRUE	GGGAGGACTACTTGGTGGAGG	CG10103|FBgn0035715	CDS
3L:8983531-8983539:-,3L:8983464-8983473:-	two-quartet	TRUE	GGAGCTGGTTGGGGCGG	Galk|FBgn0263199	CDS
3L:9476771-9476772:-,3L:9476660-9476692:-	two-quartet	TRUE	GGATGCGATGGGGCACAGGTGGAGGAGATCTGG	Uch-L5|FBgn0011327	CDS
3L:9476771-9476772:-,3L:9476668-9476692:-	two-quartet	TRUE	GGATGCGATGGGGCACAGGTGGAGG	Uch-L5|FBgn0011327	CDS
3L:10896778-10896794:-,3L:10896623-10896624:-	two-quartet	TRUE	GGAGAATGAGGCGGAGG	Aps|FBgn0036111	CDS
3L:17240662-17240671:-,3L:17240585-17240608:-	two-quartet	TRUE	GGGTTTCAAGGATGTTGCCGGTTGCGAGGAGG	CG6512|FBgn0036702	CDS
3L:21280850-21280852:-,3L:21280771-21280789:-	two-quartet	TRUE	GGGCTGGCTTTTCAAGGTGG	ppl|FBgn0027945	CDS
3R:4655078-4655079:+,3R:4655517-4655545:+	two-quartet	TRUE	GGTATTAAAGGCCGCGATGGCGGAGGAGG	spartin|FBgn0037265	5' UTR,CDS
3R:4655078-4655079:+,3R:4655517-4655545:+	two-quartet	TRUE	GGTATTAAAGGCCGCGATGGCGGAGGAGG	spartin|FBgn0037265	5' UTR,CDS
3R:7762388-7762393:+,3R:7762456-7762471:+	two-quartet	TRUE	GGATAACAGGGGACGGCGGG	Sp7|FBgn0037515	CDS
3R:8732295-8732306:+,3R:8732369-8732376:+	two-quartet	TRUE	GGACGGTGACGGTGGTGG	CG8202|FBgn0037622	CDS
3R:11232123-11232124:+,3R:11232193-11232221:+	bulges	TRUE	GGAGGAGCTAATCGAGGGCGAGGAGGTGG	CG14701|FBgn0037883	CDS
3R:17540776-17540803:+,3R:17540975-17540977:+	two-quartet	TRUE	GGATCGGGACAAGGACAGGAAGAAGAGGG	SF1|FBgn0025571	CDS
3R:18399931-18399950:+,3R:18400010-18400011:+	two-quartet	TRUE	GGAGAACATGGGGGCGGAGG	Vti1b|FBgn0264751	5' UTR,CDS
3R:19878200-19878208:+,3R:19878276-19878291:+	two-quartet	TRUE	GGAGCTGGGCGGCACTGGACTGG	Arc42|FBgn0038742	CDS
3R:23994592-23994602:+,3R:23994663-23994664:+	two-quartet	TRUE	GGAGGCGGAGG	Rab7|FBgn0015795	CDS
3R:25098899-25098907:+,3R:25099195-25099203:+	two-quartet	TRUE	GGGTGGAGGGTGCTGG	CG33095|FBgn0053095,CG33096|FBgn0053096	5' UTR,CDS
3R:25647652-25647653:+,3R:25648885-25648897:+	two-quartet	TRUE	GGGCTGGAGGAGG	jigr1|FBgn0039350	5' UTR
3R:25647652-25647653:+,3R:25648885-25648902:+	two-quartet	TRUE	GGGCTGGAGGAGGAATGG	jigr1|FBgn0039350	5' UTR,CDS
3R:26048168-26048169:+,3R:26048235-26048259:+	two-quartet	TRUE	GGCGACTGGCTGGCTGTGGGTATGG	gro|FBgn0001139	CDS
3R:29027462-29027469:+,3R:29027536-29027551:+	two-quartet	TRUE	GGAGTGGGTCTGATGTGGAAGG	CG1951|FBgn0039623	CDS
3R:29148550-29148552:+,3R:29149008-29149020:+	two-quartet	TRUE	GGGTCAGGAGGAGG	Pglym78|FBgn0014869	CDS
3R:5251423-5251448:-,3R:5239618-5239619:-	two-quartet	TRUE	GGGACAGGCACAGGGCGATGCGGAGG	CG12163|FBgn0260462	CDS
chr3R:6003672-6003689:-,chr3R:6001726-6001736:-	two-quartet	TRUE	GGCGGCCCGTGGACTAGACGTGGACGG	Rm62|FBgn0003261	3′ UTR,CDS
3R:6657147-6657154:-,3R:6656882-6656893:-	two-quartet	TRUE	GGATAAGGGCTATGGAGG	CG1307|FBgn0026566	CDS
3R:9707106-9707110:-,3R:9707027-9707040:-	two-quartet	TRUE	GGAGGTTGGCAACGAGG	trbd|FBgn0037734	CDS
3R:13636970-13636971:-,3R:13636503-13636525:-	two-quartet	TRUE	GGCGGTGGCGGTTTTAACGGTGG	sqd|FBgn0263396	CDS
3R:13636970-13636971:-,3R:13636515-13636525:-	two-quartet	TRUE	GGCGGTGGCGG	sqd|FBgn0263396	CDS
3R:13642511-13642544:-,3R:13642426-13642427:-	bulges	TRUE	GCGGCGGACGCGGTGGCTACGGAGGACGAGGTGG	sqd|FBgn0263396	CDS
3R:13645752-13645782:-,3R:13643208-13643209:-	two-quartet	TRUE	GGCCGCATCCGGCCAGCGGGACGACGACAGG	sqd|FBgn0263396	5' UTR,CDS
3R:17696369-17696370:-,3R:17696135-17696150:-	two-quartet	TRUE	GGTGGTGGACATTTGG	osa|FBgn0261885	CDS
chr3R:20539220-20539226:-,chr3R:20537443-20537463:-	two-quartet	TRUE	GGGAAATGGTGACTTTGGAATGGCGG	Stat92E|FBgn0016917	3′ UTR,CDS
3R:25354148-25354149:-,3R:25352178-25352192:-	two-quartet	TRUE	GGTGGGCGAGGTGGG	Fur1|FBgn0004509	CDS
3R:29994792-29994822:-,3R:29994724-29994733:-	long loop	TRUE	GGGACAATCCGGGGCGCAGGCCCTCGCAGGGTGGCGGGG	CG7903|FBgn0039730	CDS
X:2077838-2077839:+,X:2077907-2077929:+	two-quartet	TRUE	GGTATCCCTCGGACGGCGGCTGG	CG4025|FBgn0025624	CDS
X:2704770-2704773:+,X:2704836-2704848:+	two-quartet	TRUE	GGGGCTGGTGGAGGG	eIF2Bbeta|FBgn0024996	CDS
X:8246732-8246736:+,X:8246807-8246829:+	two-quartet	TRUE	GGCTACATTGGCTTGGAGTGCGCTGG	Trxr-1|FBgn0020653	CDS
X:10407104-10407105:+,X:10407165-10407179:+	two-quartet	TRUE	GGTTGTGGAGGATGG	flw|FBgn0000711	CDS
X:11793886-11793900:+,X:11793973-11793976:+	two-quartet	TRUE	GGACTTGGAACCGGAGG	CkIIbeta|FBgn0000259	CDS
X:12655288-12655316:+,X:12655377-12655378:+	two-quartet	TRUE	GGCAAATATCGGGTGATCAGGAAGATTGG	CkIalpha|FBgn0015024	CDS
X:15322948-15322975:+,X:15324070-15324077:+	bulges	TRUE	GGTGGAGGAGGAGGAGGTTTGGCGATGGTGGGAG	Top1|FBgn0004924	CDS
X:15322948-15322975:+,X:15324070-15324083:+	bulges	TRUE	GGTGGAGGAGGAGGAGGTTTGGCGATGGTGGGAGGAGGAG	Top1|FBgn0004924	CDS
X:15734599-15734606:+,X:15735098-15735115:+	two-quartet	TRUE	GGACATGGTTGGCCTAAAGGTGGG	MagR|FBgn0026666	CDS
X:16288952-16288957:+,X:16289026-16289045:+	two-quartet	TRUE	GGAACGTGGCGGTTATGGTGGTGG	caz|FBgn0285954	CDS
X:16288952-16288957:+,X:16289026-16289051:+	two-quartet	TRUE	GGAACGTGGCGGTTATGGTGGTGGTTCGGG	caz|FBgn0285954	CDS
X:16800991-16801005:+,X:16801068-16801076:+	two-quartet	TRUE	GGTTGGCGATTCGGGTGTGGGG	CG4789|FBgn0030792	CDS
X:17861672-17861679:+,X:17861837-17861841:+	two-quartet	TRUE	GGAGGAGGTGG	CG6769|FBgn0030878	CDS
chrX:271289-271303:-,chrX:271208-271209:-	two-quartet	TRUE	GGAGGATGGCCAAGG	ewg|FBgn0005427	3′ UTR,CDS
X:8041350-8041370:-,X:8041278-8041279:-	two-quartet	TRUE	GGCGCCATGGAGAGCGGAAGG	fs(1)h|FBgn0004656	CDS
X:11816425-11816427:-,X:11815516-11815539:-	two-quartet	TRUE	GGCACAAGAACGGCGGAGGTGGCGG	CG1578|FBgn0030336	5' UTR
X:11816425-11816427:-,X:11815522-11815539:-	two-quartet	TRUE	GGCACAAGAACGGCGGAGG	CG1578|FBgn0030336	5' UTR
X:15012173-15012174:-,X:15012085-15012107:-	two-quartet	TRUE	GGTGTGCAAGGAGGAGGAGGAGG	hiw|FBgn0030600	CDS
X:15708313-15708330:-,X:15708230-15708238:-	two-quartet	TRUE	GGCCAAGGACTTCTCAGGTGGTTGG	CG9281|FBgn0030672	CDS
4:450310-450316:+,4:450370-450382:+	two-quartet	TRUE	GGAGTTGGTTACTGGTGG	CaMKI|FBgn0016126	CDS
4:564657-564662:+,4:565406-565418:+	two-quartet	TRUE	GGAGGCAGGTTTAAAGG	Pur-alpha|FBgn0022361	CDS
4:611803-611806:+,4:613614-613624:+	two-quartet	TRUE	GGGTGGGTGGAGG	Eph|FBgn0025936	CDS
4:618475-618476:+,4:618535-618551:+	two-quartet	TRUE	GGAGGTGGAGAATTTGG	Eph|FBgn0025936	CDS
4:187996-188008:-,4:186836-186840:-	two-quartet	TRUE	GGAGGTCATAAGGTGG	ABCD|FBgn0039890	CDS
4:886964-886972:-,4:885874-885891:-	two-quartet	TRUE	GGGACAAGAATGGAGGTGGTCCTGG	unc-13|FBgn0025726	CDS

## Sheet: Nematode
rG4_intervals	rG4_structural_class	Splicing	rg4_sequence	Gene_names	Coding_regions
I:1795088-1795107:+,I:1795350-1795351:+	two-quartet	TRUE	GGAGGGACTGGTTTCCAAGG	Y71G12B.6|WBGene00022146	5' UTR,CDS
I:1833379-1833383:+,I:1833450-1833458:+	two-quartet	TRUE	GGAGGTGGACGG	C53H9.2|WBGene00016907	CDS
I:2612084-2612095:+,I:2612787-2612788:+	two-quartet	TRUE	GGGGGCAGGCGG	ctn-1|WBGene00000832	CDS
I:3206900-3206908:+,I:3207990-3207997:+	two-quartet	TRUE	GGTGGCAGGTTGTGG	Y54E10A.17|WBGene00021835	CDS
I:5549123-5549125:+,I:5550821-5550847:+	two-quartet	TRUE	GGTCATGGCCAGTAACTGGTGGATTGGG	tom-1|WBGene00006594	CDS
I:5636769-5636770:+,I:5636866-5636882:+	two-quartet	TRUE	GGAATGAGCGGAGGAGG	F46F11.1|WBGene00018508	CDS
I:7840529-7840531:+,I:7842175-7842194:+	two-quartet	TRUE	GGAGCAAAGGTTTGTGGATGG	F30F8.10|WBGene00009277	5' UTR,CDS
I:8796136-8796144:+,I:8796223-8796236:+	two-quartet	TRUE	GGGCACAGGATAACTGGTGGG	sup-17|WBGene00006324	CDS
I:10331026-10331035:+,I:10331110-10331124:+	two-quartet	TRUE	GGAGTCAAGGAGGTTGAGCTTGG	rps-7|WBGene00004476	CDS
I:10331454-10331476:+,I:10331578-10331579:+	two-quartet	TRUE	GGACGGAAAGAAGGTTTACAAGG	rps-7|WBGene00004476	CDS
I:10534038-10534048:+,I:10534204-10534212:+	two-quartet	TRUE	GGTTGGAGTGGGATTTGG	F59C6.11|WBGene00010328	CDS
I:12905420-12905457:+,I:12905504-12905505:+	bulges	TRUE	GGAGGACGAGGACGTGGTGGAAACCGCGGATATGGAGG	car-1|WBGene00012484	CDS
I:13185744-13185761:+,I:13185813-13185823:+	two-quartet	TRUE	GGATTATTATTGGGATGGCAACTTGGG	F17B5.1|WBGene00008905	CDS
I:381265-381272:-,I:381211-381218:-	two-quartet	TRUE	GGCAGAGGTGGAGG	pqn-59|WBGene00004143	CDS
I:845929-845936:-,I:845757-845761:-	two-quartet	TRUE	GGCGGTGGAGG	ZC123.4|WBGene00022519	CDS
I:1091506-1091507:-,I:1091434-1091454:-	two-quartet	TRUE	GGTGGATATGTGGGCGGTGGG	R06A10.4|WBGene00019911	CDS
I:2070439-2070454:-,I:2070202-2070207:-	two-quartet	TRUE	GGATACTTCGGAAAGGTTGG	Y37E3.8|WBGene00021350	5' UTR,CDS
I:5618382-5618393:-,I:5618315-5618332:-	two-quartet	TRUE	GGATTTCGAGGAAGAAGAGGCTGGATGG	xrep-4|WBGene00018509	CDS
I:8287279-8287289:-,I:8287069-8287083:-	two-quartet	TRUE	GGAAGTCAGGCCTGGATTTGGTGG	T01G9.2|WBGene00011344	CDS
I:8290796-8290803:-,I:8290630-8290639:-	two-quartet	TRUE	GGAGGAGGTATCATGG	kin-10|WBGene00002196	CDS
I:8758719-8758735:-,I:8758664-8758672:-	two-quartet	TRUE	GGAGAAAAAATGGGTGTGGGGTGG	DY3.8|WBGene00008440	CDS
I:10335343-10335369:-,I:10335294-10335295:-	canonical/G3L1-7	TRUE	GGGATGGGGAATGTGGGATTATAAGGG	ZC434.3|WBGene00013891	CDS
II:1321675-1321677:+,II:1321735-1321753:+	two-quartet	TRUE	GGACGTGGAGGCCGCGGAGG	vig-1|WBGene00006924	CDS
II:4712363-4712382:+,II:4712698-4712699:+	two-quartet	TRUE	GGACGATAAGGGAAGGCAGG	tag-151|WBGene00006497	CDS
II:4797661-4797684:+,II:4797734-4797735:+	two-quartet	TRUE	GGCAAAGATGGCAAAGGAAAATGG	C33F10.14|WBGene00050941	CDS
II:4950050-4950069:+,II:4950117-4950125:+	two-quartet	TRUE	GGCTGATATGGCAGTTTGGATGGAAGG	zyg-12|WBGene00006997	CDS
II:5029135-5029143:+,II:5029414-5029420:+	two-quartet	TRUE	GGTGTTGGCGGAGG	nsy-1|WBGene00003822	CDS
II:7117038-7117050:+,II:7117474-7117485:+	two-quartet	TRUE	GGATCTTGGCAGGTTGTGAAGGG	spon-1|WBGene00006893	CDS
II:620806-620808:-,II:620730-620752:-	bulges	TRUE	GGGATTTGTGGTGGGTCAACTGGG	T04B8.5|WBGene00020207	CDS
II:700780-700797:-,II:700723-700732:-	two-quartet	TRUE	GGACTCAATGGGATCAGGAATCGTGG	T02H6.11|WBGene00020181	CDS
II:2850610-2850631:-,II:2850546-2850550:-	two-quartet	TRUE	GGATTGGGAGGAGGTTTTCAGGTGG	ptc-3|WBGene00004210	CDS
II:5177802-5177803:-,II:5177401-5177418:-	two-quartet	TRUE	GGAGGAGTGATGGATTGG	C27D6.12|WBGene00044389	CDS
II:5237378-5237394:-,II:5237283-5237284:-	two-quartet	TRUE	GGTTTGGGTTTGGAAGG	pho-4|WBGene00004023	CDS
II:7946813-7946825:-,II:7946509-7946514:-	two-quartet	TRUE	GGAGGCAAATCGGTTGG	ZK669.5|WBGene00014055	CDS
II:8050279-8050297:-,II:8049433-8049434:-	two-quartet	TRUE	GGACTTGGATGCTGGCAGG	T05H10.3|WBGene00011508	CDS
II:8997335-8997343:-,II:8997273-8997285:-	two-quartet	TRUE	GGAGTCCGGTGGTGGAAAGG	F44G4.3|WBGene00009713	CDS
II:9278256-9278257:-,II:9278190-9278205:-	two-quartet	TRUE	GGTGGTCCGGAAATGG	C01G6.5|WBGene00007227	CDS
II:9654992-9655010:-,II:9654922-9654929:-	two-quartet	TRUE	GGGGAAGGATATGAAGAGGCGGAGG	ZK1307.1|WBGene00014244	CDS
II:9935312-9935313:-,II:9934844-9934870:-	two-quartet	TRUE	GGGAAAATTGGTGAAAGGAATGGGCGG	C05C10.3|WBGene00007330	CDS
II:10545637-10545646:-,II:10545579-10545591:-	two-quartet	TRUE	GGATTGCGGGTGGTCCGAGGG	mnk-1|WBGene00011304	CDS
III:1008648-1008656:+,III:1008743-1008753:+	two-quartet	TRUE	GGAGATCTTGGTGGCGGG	Y34F4.6|WBGene00189956	CDS
III:3704213-3704215:+,III:3704262-3704286:+	two-quartet	TRUE	GGAATCCACATGGAAAGAGATGGAGG	C14B1.3|WBGene00007574	CDS
III:4376504-4376508:+,III:4376984-4376992:+	two-quartet	TRUE	GGGAGGCGGTGG	pals-26|WBGene00007131	CDS
III:4859385-4859403:+,III:4859451-4859452:+	two-quartet	TRUE	GGAATTGGCACGTGGCAGG	C35D10.6|WBGene00016443	CDS
III:5555958-5555976:+,III:5556028-5556030:+	two-quartet	TRUE	GGAATTGTGATGGGAGGAGG	hach-1|WBGene00017301	CDS
III:5555958-5555976:+,III:5556028-5556036:+	two-quartet	TRUE	GGAATTGTGATGGGAGGAGGTTGTGG	hach-1|WBGene00017301	CDS
III:5763181-5763199:+,III:5763278-5763283:+	two-quartet	TRUE	GGAATTGGGAGTGGAGAGGATGG	ida-1|WBGene00002048	CDS
chrIII:5881153-5881184:+,chrIII:5881230-5881231:+	two-quartet	TRUE	GGTAGCTGGAGGGGATACTGAGGCTCGGAGGG	hpo-10|WBGene00017158	3′ UTR,CDS
III:7981269-7981270:+,III:7981364-7981381:+	two-quartet	TRUE	GGTCGGTGGCGCCGGTGG	clp-1|WBGene00000542	CDS
III:7981269-7981270:+,III:7981364-7981381:+	two-quartet	TRUE	GGTCGGTGGCGCCGGTGG	clp-1|WBGene00000542	CDS
III:7981809-7981810:+,III:7982730-7982761:+	bulges	TRUE	GGCGGAGGTGGTAACTACGGCGGTGGTGGTGG	clp-1|WBGene00000542	CDS
III:7982858-7982859:+,III:7982906-7982916:+	two-quartet	TRUE	GGCGGTGGTGG	clp-1|WBGene00000542	CDS
III:7982858-7982859:+,III:7982906-7982922:+	two-quartet	TRUE	GGCGGTGGTGGAGGAGG	clp-1|WBGene00000542	CDS
III:7982858-7982859:+,III:7982906-7982922:+	two-quartet	TRUE	GGCGGTGGTGGAGGAGG	clp-1|WBGene00000542	CDS
III:8963051-8963055:+,III:8963105-8963112:+	two-quartet	TRUE	GGAGGAGGAGG	grl-25|WBGene00001734	CDS
III:8963051-8963055:+,III:8963105-8963112:+	two-quartet	TRUE	GGAGGAGGAGG	grl-25|WBGene00001734	CDS
III:8963051-8963055:+,III:8963105-8963118:+	two-quartet	TRUE	GGAGGAGGAGGCAGCGG	grl-25|WBGene00001734	CDS
III:10153115-10153126:+,III:10154299-10154305:+	two-quartet	TRUE	GGGAGGGACCGGAATGG	nac-3|WBGene00003519	5' UTR,CDS
III:10277432-10277444:+,III:10277652-10277656:+	two-quartet	TRUE	GGACTGGAGGAATTGG	cnk-1|WBGene00000564	CDS
III:1074437-1074467:-,III:1074359-1074362:-	bulges	TRUE	GTGGAGAACGTCGTGGTGGTGGAGGTGGAGGTG	uaf-1|WBGene00006697	5' UTR,CDS
III:1219514-1219527:-,III:1219459-1219461:-	two-quartet	TRUE	GGGTGGCGGACAGGG	pes-4|WBGene00003978	CDS
III:1510279-1510291:-,III:1509622-1509628:-	two-quartet	TRUE	GGAATATGGCAGGTTTGG	M01G5.3|WBGene00019716	CDS
III:4326298-4326300:-,III:4326237-4326254:-	two-quartet	TRUE	GGATCTGGCAGTGCGGAGG	gly-6|WBGene00001631	5' UTR,CDS
III:4932025-4932026:-,III:4931952-4931979:-	two-quartet	TRUE	GGTACAACGGAGTCGGTGGAAATGGAGG	C26E6.12|WBGene00016145	CDS
III:6168470-6168479:-,III:6168377-6168384:-	two-quartet	TRUE	GGATTGGAGGCCTCGG	efk-1|WBGene00001160	CDS
III:6225174-6225175:-,III:6225043-6225066:-	two-quartet	TRUE	GGTGAAACTGGTGGCGTTGGATGG	esyt-2|WBGene00020443	CDS
III:6413684-6413693:-,III:6413631-6413640:-	two-quartet	TRUE	GGTTGGAAAAACCGGAGG	nas-4|WBGene00003523	CDS
III:6971536-6971549:-,III:6971472-6971483:-	two-quartet	TRUE	GGAGGCTCAGGAGATGGGTAAGGG	eef-1A.1|WBGene00001168	CDS
III:7159410-7159438:-,III:7159339-7159342:-	bulges	TRUE	GCGGTGGAGGTGGCGGATTCGGTGGAGGAGG	rnp-7|WBGene00004390	CDS
IV:1503500-1503520:+,IV:1506104-1506105:+	two-quartet	TRUE	GGGGTGGTTATCGGTTATGGG	hxk-3|WBGene00022306	5' UTR,CDS
IV:2178018-2178031:+,IV:2178076-2178077:+	two-quartet	TRUE	GGAGGAGGTAAAGG	hrpu-2|WBGene00022134	CDS
IV:2890949-2890965:+,IV:2891104-2891108:+	two-quartet	TRUE	GGAGAATGGTTGGCAGGTGG	Y54G2A.75|WBGene00235102	CDS
IV:7894861-7894867:+,IV:7895067-7895081:+	two-quartet	TRUE	GGACAGGTCATTGGAATGGG	atic-1|WBGene00016957	CDS
IV:8817534-8817559:+,IV:8817793-8817806:+	bulges	TRUE	GGAGGAAATCAAGGAGGTGAACAAGGTGGATGGGGAGG	grsp-2|WBGene00012118	CDS
IV:10272098-10272100:+,IV:10272152-10272162:+	two-quartet	TRUE	GGAGGATGGTGG	Y43C5A.2|WBGene00012782	CDS
IV:10272098-10272100:+,IV:10272152-10272162:+	two-quartet	TRUE	GGAGGATGGTGG	Y43C5A.2|WBGene00012782	CDS
IV:10272098-10272100:+,IV:10272152-10272167:+	two-quartet	TRUE	GGAGGATGGTGGTACGG	Y43C5A.2|WBGene00012782	CDS
IV:519395-519405:-,IV:519340-519347:-	two-quartet	TRUE	GGCTCAGGAGGATTCGG	pig-1|WBGene00021012	CDS
IV:4543949-4543962:-,IV:4543899-4543904:-	two-quartet	TRUE	GGGGAAGGAATAGGTTGG	ZK185.5|WBGene00044481	CDS
IV:6375456-6375472:-,IV:6374773-6374782:-	two-quartet	TRUE	GGTGGAGGATCGGGAGAATACTCGG	hrpf-2|WBGene00022253	5' UTR,CDS
IV:7144611-7144620:-,IV:7144556-7144568:-	two-quartet	TRUE	GGGAAAAAGGAAAATGGACGG	hecd-1|WBGene00016405	5' UTR,CDS
IV:7246210-7246228:-,IV:7246159-7246161:-	two-quartet	TRUE	GGTGGAGGATCTTGTGGAGG	col-114|WBGene00000688	CDS
IV:7506858-7506867:-,IV:7506798-7506812:-	two-quartet	TRUE	GGATGGAAGGTTGGTGGAAACGG	vdac-1|WBGene00019900	CDS
IV:7506858-7506867:-,IV:7506804-7506812:-	two-quartet	TRUE	GGATGGAAGGTTGGTGG	vdac-1|WBGene00019900	CDS
IV:7506858-7506867:-,IV:7506798-7506812:-	two-quartet	TRUE	GGATGGAAGGTTGGTGGAAACGG	vdac-1|WBGene00019900	CDS
IV:9329297-9329309:-,IV:9329194-9329199:-	two-quartet	TRUE	GGAGTCGGAGGAGCTGG	T20D3.2|WBGene00011856	CDS
V:1594233-1594237:+,V:1594386-1594405:+	two-quartet	TRUE	GGAGGTTACGGAGCTCCAGGAGG	F16B4.4|WBGene00017506	CDS
V:1972737-1972742:+,V:1973814-1973839:+	two-quartet	TRUE	GGAAGGTTGGCTCCACACTGGAGATATCGG	acs-3|WBGene00020343	CDS
V:2326935-2326936:+,V:2326977-2326993:+	two-quartet	TRUE	GGAAAGGATGGAAAGGG	pud-4|WBGene00017498	CDS
V:4347274-4347299:+,V:4347347-4347348:+	two-quartet	TRUE	GGACAATGAGGACGGATCTGGAAAGG	mcm-7|WBGene00003159	CDS
V:4502821-4502840:+,V:4503962-4503964:+	bulges	TRUE	GGGAGGGCATCCGATGGAGGG	unc-62|WBGene00006796	CDS
V:6846095-6846098:+,V:6846179-6846189:+	two-quartet	TRUE	GGGAGGCTGGTGG	T15B7.1|WBGene00020516	CDS
V:7625486-7625487:+,V:7625534-7625565:+	bulges	TRUE	GGTGGATTTAATGGAGGTGGTCGTGGAGGCGG	grsp-4|WBGene00017201	CDS
V:7625486-7625487:+,V:7625534-7625574:+	bulges	TRUE	GGTGGATTTAATGGAGGTGGTCGTGGAGGCGGACGAGGTGG	grsp-4|WBGene00017201	CDS
V:8130678-8130679:+,V:8130888-8130899:+	two-quartet	TRUE	GGGAGGCGGCGG	snap-1|WBGene00017016	CDS
V:11147421-11147429:+,V:11147477-11147508:+	bulges	TRUE	GTGGGGATATGGTGGTCCATATGGTGGATATGGCGGTGG	nlp-33|WBGene00003771	CDS
V:13893441-13893453:+,V:13893499-13893511:+	two-quartet	TRUE	GGCAAATGGAAAGGCAAAAAACGG	sptl-3|WBGene00011932	CDS
V:5686637-5686638:-,V:5686560-5686588:-	two-quartet	TRUE	GGAAATCTGGTAGCTGGAGGTGGATCAGG	F25B4.7|WBGene00017770	CDS
V:5686637-5686638:-,V:5686566-5686588:-	two-quartet	TRUE	GGAAATCTGGTAGCTGGAGGTGG	F25B4.7|WBGene00017770	CDS
V:6100188-6100206:-,V:6100092-6100093:-	two-quartet	TRUE	GGAGGTGGATACGTTAAGG	crt-1|WBGene00000802	CDS
V:6664844-6664851:-,V:6664769-6664790:-	two-quartet	TRUE	GGGAGACTGCCGGAGGATGGGGATTTGG	pmp-5|WBGene00004062	CDS
V:10172059-10172068:-,V:10171995-10172009:-	bulges	TRUE	GTGGAAAGGGCTTGGGCAATGGG	egl-3|WBGene00001172	CDS
V:11123412-11123413:-,V:11123345-11123367:-	two-quartet	TRUE	GGTGGAGGAAAAGTGGGCCAAGG	atp-5|WBGene00007385	CDS
V:11123412-11123433:-,V:11123360-11123367:-	two-quartet	TRUE	GGACTTCAGGAGGCCAAGAAGGTGGAGG	atp-5|WBGene00007385	CDS
V:11194773-11194793:-,V:11194622-11194627:-	two-quartet	TRUE	GGAGACGAGGAAGATGGAAGCAAGG	K10D6.2|WBGene00010742	CDS
V:11710084-11710085:-,V:11710020-11710035:-	two-quartet	TRUE	GGATGGATTTGGATGG	tre-3|WBGene00006609	CDS
V:12009917-12009921:-,V:12009775-12009782:-	two-quartet	TRUE	GGAGGCGGTGG	add-2|WBGene00000073	CDS
V:12442841-12442842:-,V:12442782-12442795:-	two-quartet	TRUE	GGTGGAAAAGGTGG	pals-39|WBGene00008301	CDS
V:13007331-13007352:-,V:13007268-13007287:-	bulges	TRUE	GCGGCGGTGGCGGAGGTGGTGGTGGTGGAATGGGTGGTGG	F15B9.10|WBGene00045418	CDS
V:13007331-13007352:-,V:13007272-13007287:-	bulges	TRUE	GCGGCGGTGGCGGAGGTGGTGGTGGTGGAATGGGTG	F15B9.10|WBGene00045418	CDS
V:13007331-13007352:-,V:13007280-13007287:-	bulges	TRUE	GCGGCGGTGGCGGAGGTGGTGGTGGTGG	F15B9.10|WBGene00045418	CDS
V:13802964-13802975:-,V:13802621-13802626:-	two-quartet	TRUE	GGCTGTGGAGGATTGG	swan-2|WBGene00009976	CDS
X:5217845-5217863:+,X:5217912-5217913:+	two-quartet	TRUE	GGAGGTACCACAACGGAGG	H28G03.1|WBGene00019249	CDS
X:7593791-7593797:+,X:7594641-7594655:+	two-quartet	TRUE	GGGGAGGATGGGGATACTGG	adt-2|WBGene00000083	CDS
X:7673525-7673538:+,X:7673591-7673592:+	two-quartet	TRUE	GGAGGAGGCACAGG	F27D9.2|WBGene00017861	CDS
X:11647694-11647716:+,X:11647771-11647772:+	two-quartet	TRUE	GGAAATGGTGGAGGATTTGGTGG	T04F8.8|WBGene00011446	CDS
X:6112861-6112862:-,X:6112800-6112816:-	two-quartet	TRUE	GGAGGAGTACTGGTTGG	prx-3|WBGene00004193	CDS
X:6409457-6409464:-,X:6409390-6409406:-	two-quartet	TRUE	GGCTCAGGCTAAGGGAGGAAAGG	mup-2|WBGene00003495	CDS
X:7568462-7568472:-,X:7568376-7568381:-	two-quartet	TRUE	GGAGGAAAAGGATGG	apy-1|WBGene00017244	CDS
X:7687409-7687431:-,X:7687364-7687365:-	two-quartet	TRUE	GGGCTGGATGGAAGAAGGAATGG	clik-2|WBGene00016898,pcca-1|WBGene00017864	CDS,non_coding
X:7688839-7688849:-,X:7688306-7688312:-	two-quartet	TRUE	GGGTGAGGAGGATTGG	clik-2|WBGene00016898	CDS
X:8388617-8388619:-,X:8388030-8388043:-	two-quartet	TRUE	GGAGGAGGCAAAAGG	wrk-1|WBGene00006942	CDS
X:9455891-9455906:-,X:9455727-9455740:-	two-quartet	TRUE	GGTTTGTAGGAGAAGGTATGGAGGAAGG	tba-8|WBGene00006534	CDS
X:9455891-9455906:-,X:9455731-9455740:-	two-quartet	TRUE	GGTTTGTAGGAGAAGGTATGGAGG	tba-8|WBGene00006534	CDS

## Sheet: Yeast
rG4_intervals	rG4_structural_class	Splicing	rg4_sequence	Gene_names	Coding_regions

## Sheet: Plasmodium
rG4_intervals	rG4_structural_class	Splicing	rg4_sequence	Gene_names	Coding_regions
Pf3D7_01_v3:376829-376830:-;Pf3D7_01_v3:376567-376586:-	two-quartet	TRUE	GGGAAGGAGGAAGGGTTTGG	N-acetyltransferase%2C putative|PF3D7_0109500	CDS
Pf3D7_01_v3:376829-376830:-;Pf3D7_01_v3:376572-376586:-	two-quartet	TRUE	GGGAAGGAGGAAGGG	N-acetyltransferase%2C putative|PF3D7_0109500	CDS
Pf3D7_02_v3:277972-277973:-;Pf3D7_02_v3:277807-277828:-	two-quartet	TRUE	GGTGGCCATGTTGGAGAGGAGG	merozoite surface protein 4|PF3D7_0207000	CDS
Pf3D7_02_v3:772309-772319:+;Pf3D7_02_v3:772517-772530:+	two-quartet	TRUE	GGAAAAATGGGAAAGGTACATGG	40S ribosomal protein S30|PF3D7_0219200;conserved protein%2C unknown function|PF3D7_0219100	5' UTR,CDS,3′ UTR
Pf3D7_03_v3:875287-875306:+;Pf3D7_03_v3:875701-875708:+	two-quartet	TRUE	GGAGGAAAAGGAAAAACAGGTTCAGG	histone H2A variant%2C putative|PF3D7_0320900	CDS
Pf3D7_04_v3:450413-450414:-;Pf3D7_04_v3:450152-450165:-	two-quartet	TRUE	GGAGGGTCGGAGGG	conserved Plasmodium protein%2C unknown function|PF3D7_0409500	CDS
Pf3D7_04_v3:450413-450422:-;Pf3D7_04_v3:450145-450165:-	bulges	TRUE	GTATTATAGGAGGGTCGGAGGGACTCGGG	conserved Plasmodium protein%2C unknown function|PF3D7_0409500	CDS
Pf3D7_06_v3:768941-768956:+;Pf3D7_06_v3:769174-769179:+	two-quartet	TRUE	GGTTATTTTGGAAAGGTTGG	60S ribosomal protein L27a%2C putative|PF3D7_0618300	CDS
Pf3D7_06_v3:953479-953480:-;Pf3D7_06_v3:953364-953390:-	two-quartet	TRUE	GGTCATTTTGGAAGTGGGTGGATATGG	superoxide dismutase [Fe]|PF3D7_0623500	CDS
Pf3D7_07_v3:938603-938627:+;Pf3D7_07_v3:938788-938794:+	bulges	TRUE	GGGAAGAAGATTGGGGAGCAGCAGGATGGG	conserved Plasmodium protein%2C unknown function|PF3D7_0721800	CDS
Pf3D7_09_v3:1211395-1211413:+;Pf3D7_09_v3:1211601-1211606:+	two-quartet	TRUE	GGTGGAAAGTTTTGGGAGGGAGG	zinc finger protein%2C putative|PF3D7_0930400	CDS
Pf3D7_09_v3:1211398-1211413:+;Pf3D7_09_v3:1211601-1211612:+	two-quartet	TRUE	GGAAAGTTTTGGGAGGGAGGAAAAGG	zinc finger protein%2C putative|PF3D7_0930400	CDS
Pf3D7_09_v3:457535-457539:-;Pf3D7_09_v3:457398-457418:-	two-quartet	TRUE	GGAGGAGACTTTGGAAGTACATGG	exportin-7%2C putative|PF3D7_0910100	CDS
Pf3D7_09_v3:643896-643905:-;Pf3D7_09_v3:643769-643789:-	two-quartet	TRUE	GGAAAAAAGGGAGGTTTATGGGAAGGTGG	SUMO-conjugating enzyme UBC9|PF3D7_0915100	CDS
Pf3D7_10_v3:348621-348622:-;Pf3D7_10_v3:348481-348506:-	two-quartet	TRUE	GGAAAAAAAGAGGATAAGGATAAAGG	26S protease regulatory subunit 4%2C putative|PF3D7_1008400	CDS
Pf3D7_10_v3:348621-348631:-;Pf3D7_10_v3:348488-348506:-	two-quartet	TRUE	GGATTTTTAGGAAAAAAAGAGGATAAGG	26S protease regulatory subunit 4%2C putative|PF3D7_1008400	CDS
Pf3D7_10_v3:925989-925990:-;Pf3D7_10_v3:925796-925818:-	two-quartet	TRUE	GGTTGTGGGCATGGTTTAGTTGG	conserved Plasmodium protein%2C unknown function|PF3D7_1022100	CDS
Pf3D7_11_v3:1434683-1434693:-;Pf3D7_11_v3:1434532-1434536:-	two-quartet	TRUE	GGAGGAGGAATTGG	casein kinase 1|PF3D7_1136500	CDS
Pf3D7_11_v3:209319-209320:+;Pf3D7_11_v3:209445-209460:+	two-quartet	TRUE	GGTGGTTGGTTGTCGG	metabolite/drug transporter%2C putative|PF3D7_1104800	CDS
Pf3D7_11_v3:411059-411066:-;Pf3D7_11_v3:410884-410899:-	canonical/G3L1-7	TRUE	GGGAAAAGGGTAAGGGATTGGG	conserved Plasmodium protein%2C unknown function|PF3D7_1110300	CDS
Pf3D7_11_v3:411059-411074:-;Pf3D7_11_v3:410890-410899:-	bulges	TRUE	GTTTGGATGGGAAAAGGGTAAGGG	conserved Plasmodium protein%2C unknown function|PF3D7_1110300	CDS
Pf3D7_11_v3:556902-556914:+;Pf3D7_11_v3:557061-557077:+	two-quartet	TRUE	GGATATTACAAGGCTATGGTTGGCGAGG	serine/threonine protein kinase%2C putative|PF3D7_1114700	CDS
Pf3D7_12_v3:1456113-1456115:+;Pf3D7_12_v3:1456244-1456257:+	two-quartet	TRUE	GGGTTCCGGAGGAGG	splicing factor 3B subunit 3%2C putative|PF3D7_1234800	CDS
Pf3D7_12_v3:1836999-1837006:-;Pf3D7_12_v3:1836635-1836648:-	two-quartet	TRUE	GGAGAAGGCGCAGAGGATGG	double C2-like domain-containing protein|PF3D7_1243900	CDS
Pf3D7_12_v3:619861-619870:+;Pf3D7_12_v3:620027-620038:+	two-quartet	TRUE	GGAGGGATAGCCGGATTTGG	conserved Plasmodium membrane protein%2C unknown function|PF3D7_1214900	CDS
Pf3D7_13_v3:1246127-1246140:+;Pf3D7_13_v3:1246277-1246281:+	two-quartet	TRUE	GGATGGTATATAGGAGG	AMP deaminase%2C putative|PF3D7_1329400	CDS
Pf3D7_13_v3:2296326-2296341:+;Pf3D7_13_v3:2296513-2296521:+	two-quartet	TRUE	GGAAAATTGGAAGAGATGGTAGG	pyrroline-5-carboxylate reductase|PF3D7_1357900	CDS
Pf3D7_14_v3:1930340-1930365:+;Pf3D7_14_v3:1930506-1930515:+	bulges	TRUE	GAGGCGGCAGAGGAGCACGAGGAAGAGGAAGAGG	40S ribosomal protein S5|PF3D7_1447000	CDS
Pf3D7_14_v3:576538-576549:+;Pf3D7_14_v3:576744-576754:+	two-quartet	TRUE	GGGCACATCAGGTCGTGGAGG	serine/threonine protein phosphatase PP1|PF3D7_1414400	CDS
Pf3D7_14_v3:576538-576549:+;Pf3D7_14_v3:576744-576758:+	two-quartet	TRUE	GGGCACATCAGGTCGTGGAGGATGG	serine/threonine protein phosphatase PP1|PF3D7_1414400	CDS
